# Supplementary material for: Stratification of brain-derived extracellular vesicles of Alzheimer’s disease patients indicates a unique proteomic content and a higher seeding capacity of small extracellular vesicles
Source: Transl Neurodegener. 2025 Dec 5;14:63. doi: 10.1186/s40035-025-00519-z (PMC12679798; doi:10.1186/s40035-025-00519-z)
Supplement: Supplementary file 2 — Additional file 2. Table S1. Overview table of the used human samples for each experiment. Table S2. Proteomic analysis of eSEVs and eLEVs from AD and controls prepared using papain for brain dissociation. Table S3. Proteomic analysis of eSEVs and eLEVs from AD and control prepared using collagenase type 3 for brain dissociation. Table S4. List of proteins from MISEV2023 guidelines. Table S5. GWAS-associated proteins differentially expressed among non-demented controls (CTRL) and AD patients. Table S6. List of gene ontology biological pathways (GOBP) of unique proteins. Table S7. List of gene ontology biological pathways of AD overexpressed proteins. Table S8. EVs-associated proteins detected in papain or collagenase derived EVs. Table S9. Comparison of proteomics data (collagenase) with BD-EV proteomics from Muraoka and collaborators (papain). [file 40035_2025_519_MOESM2_ESM.xlsx]

## Sheet: Supplementary Table 1
Table S1. Overview table of the used human samples for each experiment. The patients used for the pool are indicated between brackets and described in table 1.
Experiments	eSEVs and eLEVs sample origin	Data use in analysis
Fig. 1: eSEVs and eLEVs comparative proteomics- collagenase procedure
NTA	Individual NTA of 2 CTRL (E, F) and 1 AD (A)	NTA distributions (mean of CTRL and AD data)
TEM	One pool of 2 CTRL (F, G) and 1 AD (A)	/
Comparative proteomic	One pool of 4 CTRL (F, G, H, I) and one pool of 4 AD (A, B, C, D)	eSEVs (CTRL plus AD); eLEVs (CTRL plus AD)
Fig. 2: Effect of dissociation enzyme on EVs yield, purity and integrity- Papain or collagenase procedure
NTA	Individual NTA of 4 CTRL (F, G, H, I) and 3 AD (A, C, D)	eSEVs (CTRL plus AD); eLEVs (CTRL plus AD)
Detected proteins	One pool of 4 CTRL (F, G, H, I) and one pool of 4 AD (A, B, C, D)	eSEVs (CTRL plus AD); eLEVs (CTRL plus AD)
Comparative proteomic	One pool of 4 CTRL (F, G, H, I) and one pool of 4 AD (A, B, C, D)	eSEVs (CTRL plus AD); eLEVs (CTRL plus AD)
Fig. 3: WB of GWAS proteins in eSEVs and eLEVs- collagenase procedure
Comparative proteomic	One pool of 4 CTRL (F, G, H, I) and one pool of 4 AD (A, B, C, D)	eSEVs AD; eLEVs AD; eSEVs CTRL; eLEVs CTRL
Western blot	One pool of 4 CTRL (F, G, H, I) or one pool of 4 AD (A, B, C, D)	/
Fig. 4: AD eSEVs and eLEVs comparative proteomics- collagenase procedure
Comparative proteomic	One pool of 4 AD (A, B, C, D)	eSEVs AD; eLEVs AD
Fig. 5: Tau seeding capacity of eSEVs and eLEVs- collagenase procedure
HEK-tau biosensor cells	4 individual CTRL (F, G, H, I) and 4 individual AD (A, B, C, D) in triplicate	/
Stereotaxic injection THY-Tau30 mice	One pool of 4 CTRL (F, G, H, I) or one pool of 4 AD (A, B, C, D)	/
Comparative proteomic	One pool of 4 CTRL (F, G, H, I) or one pool of 4 AD (A, B, C, D)	eSEVs AD; eLEVs AD; eSEVs CTRL; eLEVs CTRL
Suppl. Fig. 1: eSEVs and eLEVs comparative proteomics- Papain procedure
NTA	Individual NTA of 2 CTRL (E, F) and 1 AD (A)	NTA distributions (mean of CTRL and AD data)
TEM	One pool of 2 CTRL (E, F) and 1 AD (A)	/
Comparative proteomic	One pool of 4 CTRL (F, G, H, I) and one pool of 4 AD (A, B, C, D)	eSEVs (CTRL plus AD); eLEVs (CTRL plus AD)
Suppl. Fig. 2: NTA after SEC and UC
NTA	Individual NTA of 2 CTRL (E, F) and 1 AD (A)	NTA concentrations (mean of CTRL and AD data)
Suppl. Fig. 3: eSEVs and eLEVs from AD and CTRL comparative proteomics derived from papain and collagenase
PCA	One pool of 4 CTRL (F, G, H, I) and one pool of 4 AD (A, B, C, D) derived from papain or derived from collagenase	Technical triplicates of eSEVs AD; eLEVs AD; eSEVs CTRL; eLEVs CTRL
Comparative proteomic	One pool of 4 CTRL (F, G, H, I) and one pool of 4 AD (A, B, C, D) derived from papain and derived from collagenase	eSEVs (CTRL plus AD); eLEVs (CTRL plus AD)
Suppl. Fig. 4: Papain and collagenase comparative proteomics of eSEVs and eLEVs of AD and CTRL
Comparative proteomic	One pool of 4 CTRL (F, G, H, I) and one pool of 4 AD (A, B, C, D) derived from papain and derived from collagenase	eSEVs (CTRL plus AD); eLEVs (CTRL plus AD)
Suppl. Fig. 5: WB of CLU and FERMT2
Western blots (complete membrane)	EVs from one pool of 4 CTRL (F, G, H, I) or one pool of 4 AD (A, B, C, D)	/
Western blots	Brain lysate from 4 individual CTRL (F, G, H, I) or 4 individual AD (A, B, C, D)	/
Dotplots	Brain lysate from 4 individual CTRL (F, G, H, I) or 4 individual AD (A, B, C, D)	CTRL (4 individual patients); AD (4 individual patients)
Suppl. Fig. 6: CTRL and AD comparative proteomics of eSEVs and eLEVs- collagenase procedure
Comparative proteomic	One pool of 4 CTRL (F, G, H, I) and or pool of 4 AD (A, B, C, D)	eSEVs AD; eLEVs AD; eSEVs CTRL; eLEVs CTRL
Suppl. Fig. 7: Cellular origin of eSEVs and eLEVs from control and AD patients
Comparative proteomic	One pool of 4 CTRL (F, G, H, I) and or pool of 4 AD (A, B, C, D)	eSEVs AD; eLEVs AD; eSEVs CTRL; eLEVs CTRL

## Sheet: Supplementary Table 2
Table S2. Proteomic analysis of eSEVs and eLEVs from AD and controls prepared using papain for brain dissociation.
Table with detected proteins including the gene names, protein names, UniProt entri code, fasta header, LFQ Log2 intensity and the UniProt entry if it is a transmembrane protein found in UniProtKB KW-0812 database (human reviewed transmembrane protein database). Proteomic data of eSEVs and eLEVs are coming from a pool of 4 CTRL and a pool of 4 AD
Number	Gene names	Protein names	UniProt entry name	Fasta headers	LFQ Log2 intensity CTRL eSEVs	LFQ Log2 intensity AD eSEVs	LFQ Log2 intensity CTRL eLEVs	LFQ Log2 intensity AD eLEVs	Transmembrane protein_uniprot_reviewed human entry
1	A2M	Alpha-2-macroglobulin	P01023	sp|P01023|A2MG_HUMAN Alpha-2-macroglobulin OS=Homo sapiens OX=9606 GN=A2M PE=1 SV=3	24.1528212229411	25.0676568349202	24.5108693440755	25.365213394165
2	AARS	Alanine--tRNA ligase, cytoplasmic	A0A6Q8PFK3	tr|A0A6Q8PFK3|A0A6Q8PFK3_HUMAN Alanine--tRNA ligase OS=Homo sapiens OX=9606 GN=AARS1 PE=1 SV=1;tr|A0A6Q8PHJ2|A0A6Q8PHJ2_HUMAN Alanine--tRNA ligase, cytoplasmic OS=Homo sapiens OX=9606 GN=AARS1 PE=1 SV=1;tr|A0A6Q8PGB5|A0A6Q8PGB5_HUMAN Alanine--tRNA ligase O	0	0	14.2794335683187	7.1057586669922
3	ABAT	4-aminobutyrate aminotransferase, mitochondrial	H3BRN4	tr|H3BRN4|H3BRN4_HUMAN (S)-3-amino-2-methylpropionate transaminase OS=Homo sapiens OX=9606 GN=ABAT PE=1 SV=1;tr|H3BNQ7|H3BNQ7_HUMAN (S)-3-amino-2-methylpropionate transaminase OS=Homo sapiens OX=9606 GN=ABAT PE=1 SV=1;sp|P80404|GABT_HUMAN 4-aminobutyrate a	7.34667523701987	7.43807856241863	23.6002133687337	23.553648630778
4	ACAN	Aggrecan core protein;Aggrecan core protein 2	Q6PID9	tr|Q6PID9|Q6PID9_HUMAN Aggrecan OS=Homo sapiens OX=9606 GN=ACAN PE=1 SV=1;tr|A0A087X1T7|A0A087X1T7_HUMAN Aggrecan core protein OS=Homo sapiens OX=9606 GN=ACAN PE=1 SV=1;tr|H0YMF1|H0YMF1_HUMAN Aggrecan core protein OS=Homo sapiens OX=9606 GN=ACAN PE=1 SV=2;	28.5354487101237	29.0527903238932	18.5372422536214	19.7928422292073
5	ACAT2	Acetyl-CoA acetyltransferase, cytosolic	Q9BWD1	sp|Q9BWD1|THIC_HUMAN Acetyl-CoA acetyltransferase, cytosolic OS=Homo sapiens OX=9606 GN=ACAT2 PE=1 SV=2;sp|Q9BWD1-2|THIC_HUMAN Isoform 2 of Acetyl-CoA acetyltransferase, cytosolic OS=Homo sapiens OX=9606 GN=ACAT2	7.4298006693522	0	23.1560872395833	22.9716231028239
6	ACLY	ATP-citrate synthase	P53396	sp|P53396-3|ACLY_HUMAN Isoform 3 of ATP-citrate synthase OS=Homo sapiens OX=9606 GN=ACLY;sp|P53396-2|ACLY_HUMAN Isoform 2 of ATP-citrate synthase OS=Homo sapiens OX=9606 GN=ACLY;sp|P53396|ACLY_HUMAN ATP-citrate synthase OS=Homo sapiens OX=9606 GN=ACLY PE=1	0	0	22.8661677042643	22.534657796224
7	ACO1	Cytoplasmic aconitate hydratase	P21399	sp|P21399|ACOC_HUMAN Cytoplasmic aconitate hydratase OS=Homo sapiens OX=9606 GN=ACO1 PE=1 SV=3	0	0	22.6637941996257	22.8660513559977
8	ACO2	Aconitate hydratase, mitochondrial	A2A274	tr|A2A274|A2A274_HUMAN Aconitate hydratase, mitochondrial OS=Homo sapiens OX=9606 GN=ACO2 PE=1 SV=1;sp|Q99798|ACON_HUMAN Aconitate hydratase, mitochondrial OS=Homo sapiens OX=9606 GN=ACO2 PE=1 SV=2	24.2770595550537	24.481564839681	26.9441820780436	26.848596572876
9	ACOT1;ACOT2	Acyl-coenzyme A thioesterase 1;Acyl-coenzyme A thioesterase 2, mitochondrial	G3V4F2	tr|G3V4F2|G3V4F2_HUMAN Acyl-coenzyme A thioesterase 1 OS=Homo sapiens OX=9606 GN=ACOT1 PE=1 SV=1;tr|A0A087X0W7|A0A087X0W7_HUMAN Acyl-coenzyme A thioesterase 2, mitochondrial OS=Homo sapiens OX=9606 GN=ACOT2 PE=1 SV=1;tr|A0A087WT95|A0A087WT95_HUMAN Acyl-coe	0	0	21.3540604909261	21.3122164408366
10	ACOT7	Cytosolic acyl coenzyme A thioester hydrolase	O00154	sp|O00154-4|BACH_HUMAN Isoform 4 of Cytosolic acyl coenzyme A thioester hydrolase OS=Homo sapiens OX=9606 GN=ACOT7;sp|O00154-6|BACH_HUMAN Isoform 6 of Cytosolic acyl coenzyme A thioester hydrolase OS=Homo sapiens OX=9606 GN=ACOT7;sp|O00154-5|BACH_HUMAN Iso	23.1448103586833	0	25.4472103118897	24.6550420125326
11	ACTA1	Actin, alpha skeletal muscle	P68133	sp|P68133|ACTS_HUMAN Actin, alpha skeletal muscle OS=Homo sapiens OX=9606 GN=ACTA1 PE=1 SV=1;tr|A6NL76|A6NL76_HUMAN Actin, alpha skeletal muscle OS=Homo sapiens OX=9606 GN=ACTA1 PE=1 SV=3	31.199935913086	29.2287813822428	29.9347025553385	29.9087842305502
12	ACTB	Actin, cytoplasmic 1;Actin, cytoplasmic 1, N-terminally processed	P60709	sp|P60709|ACTB_HUMAN Actin, cytoplasmic 1 OS=Homo sapiens OX=9606 GN=ACTB PE=1 SV=1;tr|E7EVS6|E7EVS6_HUMAN Actin, cytoplasmic 1 OS=Homo sapiens OX=9606 GN=ACTB PE=1 SV=9;tr|A0A2R8Y793|A0A2R8Y793_HUMAN Actin, cytoplasmic 1 (Fragment) OS=Homo sapiens OX=9606	28.7841129302979	28.9690297444662	29.6677099863688	29.9200750986735
13	ACTN1	Alpha-actinin-1	P12814	sp|P12814-2|ACTN1_HUMAN Isoform 2 of Alpha-actinin-1 OS=Homo sapiens OX=9606 GN=ACTN1;sp|P12814|ACTN1_HUMAN Alpha-actinin-1 OS=Homo sapiens OX=9606 GN=ACTN1 PE=1 SV=2;sp|P12814-3|ACTN1_HUMAN Isoform 3 of Alpha-actinin-1 OS=Homo sapiens OX=9606 GN=ACTN1;sp|	0	0	21.6146844228109	21.9049231211344
14	ACTN2	Alpha-actinin-2	P35609	sp|P35609|ACTN2_HUMAN Alpha-actinin-2 OS=Homo sapiens OX=9606 GN=ACTN2 PE=1 SV=1;sp|P35609-2|ACTN2_HUMAN Isoform 2 of Alpha-actinin-2 OS=Homo sapiens OX=9606 GN=ACTN2;tr|A0A494C1A0|A0A494C1A0_HUMAN Alpha-actinin-2 (Fragment) OS=Homo sapiens OX=9606 GN=ACTN	26.8058923085531	0	25.0735588073731	25.202423731486
15	ACTN4	Alpha-actinin-4	O43707	sp|O43707|ACTN4_HUMAN Alpha-actinin-4 OS=Homo sapiens OX=9606 GN=ACTN4 PE=1 SV=2;sp|O43707-2|ACTN4_HUMAN Isoform ACTN4ISO of Alpha-actinin-4 OS=Homo sapiens OX=9606 GN=ACTN4	0	0	6.97656377156577	14.225830078125
16	ACTR1A	Alpha-centractin	P61163	sp|P61163|ACTZ_HUMAN Alpha-centractin OS=Homo sapiens OX=9606 GN=ACTR1A PE=1 SV=1;tr|R4GMT0|R4GMT0_HUMAN Alpha-centractin OS=Homo sapiens OX=9606 GN=ACTR1A PE=1 SV=1	0	0	22.8457533518473	22.789665222168
17	ACTR2	Actin-related protein 2	P61160	sp|P61160|ARP2_HUMAN Actin-related protein 2 OS=Homo sapiens OX=9606 GN=ACTR2 PE=1 SV=1;sp|P61160-2|ARP2_HUMAN Isoform 2 of Actin-related protein 2 OS=Homo sapiens OX=9606 GN=ACTR2;tr|F5H6T1|F5H6T1_HUMAN ARP2 actin-related protein 2 homolog (Yeast), isofor	7.66292508443197	0	23.6145439147949	23.4621690114339
18	ACTR3	Actin-related protein 3	P61158	sp|P61158|ARP3_HUMAN Actin-related protein 3 OS=Homo sapiens OX=9606 GN=ACTR3 PE=1 SV=3;tr|B4DXW1|B4DXW1_HUMAN Actin-like protein 3 OS=Homo sapiens OX=9606 GN=ACTR3 PE=1 SV=1	23.2019691467285	0	24.2164834340413	23.9917984008789
19	ADAM10	Disintegrin and metalloproteinase domain-containing protein 10	O14672	sp|O14672|ADA10_HUMAN Disintegrin and metalloproteinase domain-containing protein 10 OS=Homo sapiens OX=9606 GN=ADAM10 PE=1 SV=1;sp|O14672-2|ADA10_HUMAN Isoform 2 of Disintegrin and metalloproteinase domain-containing protein 10 OS=Homo sapiens OX=9606 GN=	23.0985844930013	15.3458385467529	0	7.30696296691893	O14672
20	ADD1	Alpha-adducin	E7EV99	tr|E7EV99|E7EV99_HUMAN Alpha-adducin OS=Homo sapiens OX=9606 GN=ADD1 PE=1 SV=1;tr|E7ENY0|E7ENY0_HUMAN Alpha-adducin OS=Homo sapiens OX=9606 GN=ADD1 PE=1 SV=1;sp|P35611-2|ADDA_HUMAN Isoform 2 of Alpha-adducin OS=Homo sapiens OX=9606 GN=ADD1;sp|P35611-6|ADDA	22.255142847697	22.3648891448975	25.3516934712728	25.1673437754313
21	ADD2	Beta-adducin	P35612	sp|P35612-2|ADDB_HUMAN Isoform 2 of Beta-adducin OS=Homo sapiens OX=9606 GN=ADD2;sp|P35612-8|ADDB_HUMAN Isoform 8 of Beta-adducin OS=Homo sapiens OX=9606 GN=ADD2;sp|P35612-9|ADDB_HUMAN Isoform 9 of Beta-adducin OS=Homo sapiens OX=9606 GN=ADD2;sp|P35612-4|A	0	0	23.0652039845784	14.9855791727702
22	ADD3	Gamma-adducin	Q9UEY8	sp|Q9UEY8-2|ADDG_HUMAN Isoform 1 of Gamma-adducin OS=Homo sapiens OX=9606 GN=ADD3;sp|Q9UEY8|ADDG_HUMAN Gamma-adducin OS=Homo sapiens OX=9606 GN=ADD3 PE=1 SV=1	15.1845677693685	7.69109853108723	23.8008632659912	24.1732190450032
23	ADH5	Alcohol dehydrogenase class-3	P11766	sp|P11766|ADHX_HUMAN Alcohol dehydrogenase class-3 OS=Homo sapiens OX=9606 GN=ADH5 PE=1 SV=4;tr|H0YAG8|H0YAG8_HUMAN Alcohol dehydrogenase class-3 (Fragment) OS=Homo sapiens OX=9606 GN=ADH5 PE=1 SV=1	0	7.61105982462567	23.0206699371338	23.9500764211019
24	AGL	Glycogen debranching enzyme;4-alpha-glucanotransferase;Amylo-alpha-1,6-glucosidase	P35573	sp|P35573-2|GDE_HUMAN Isoform 5 of Glycogen debranching enzyme OS=Homo sapiens OX=9606 GN=AGL;sp|P35573-3|GDE_HUMAN Isoform 6 of Glycogen debranching enzyme OS=Homo sapiens OX=9606 GN=AGL;sp|P35573|GDE_HUMAN Glycogen debranching enzyme OS=Homo sapiens OX=9	22.6093756357829	14.7063916524251	21.992488861084	22.4089520772298
25	AGT	Angiotensinogen;Angiotensin-1;Angiotensin-2;Angiotensin-3;Angiotensin-4;Angiotensin 1-9;Angiotensin 1-7;Angiotensin 1-5;Angiotensin 1-4	P01019	sp|P01019|ANGT_HUMAN Angiotensinogen OS=Homo sapiens OX=9606 GN=AGT PE=1 SV=1	0	15.3480784098307	22.3105036417643	23.1877422332764
26	AHCY	Adenosylhomocysteinase	P23526	sp|P23526|SAHH_HUMAN Adenosylhomocysteinase OS=Homo sapiens OX=9606 GN=AHCY PE=1 SV=4;sp|P23526-2|SAHH_HUMAN Isoform 2 of Adenosylhomocysteinase OS=Homo sapiens OX=9606 GN=AHCY	24.1161963144938	23.8556893666585	25.2870152791341	25.2524159749349
27	AHCYL1	Putative adenosylhomocysteinase 2	O43865	sp|O43865-2|SAHH2_HUMAN Isoform 2 of S-adenosylhomocysteine hydrolase-like protein 1 OS=Homo sapiens OX=9606 GN=AHCYL1;sp|O43865|SAHH2_HUMAN S-adenosylhomocysteine hydrolase-like protein 1 OS=Homo sapiens OX=9606 GN=AHCYL1 PE=1 SV=2	24.5576470692952	24.2912127176921	25.622314453125	25.4977258046468
28	AK1	Adenylate kinase isoenzyme 1	Q5T9B7	tr|Q5T9B7|Q5T9B7_HUMAN Adenylate kinase isoenzyme 1 OS=Homo sapiens OX=9606 GN=AK1 PE=1 SV=1;sp|P00568|KAD1_HUMAN Adenylate kinase isoenzyme 1 OS=Homo sapiens OX=9606 GN=AK1 PE=1 SV=3	25.4561525980632	22.5140132904053	23.596975962321	23.8412119547526
29	AK3	GTP:AMP phosphotransferase AK3, mitochondrial	Q9UIJ7	sp|Q9UIJ7-2|KAD3_HUMAN Isoform 2 of GTP:AMP phosphotransferase AK3, mitochondrial OS=Homo sapiens OX=9606 GN=AK3;sp|Q9UIJ7-3|KAD3_HUMAN Isoform 3 of GTP:AMP phosphotransferase AK3, mitochondrial OS=Homo sapiens OX=9606 GN=AK3;sp|Q9UIJ7|KAD3_HUMAN GTP:AMP p	0	0	21.3858350118002	21.8273906707764
30	AKAP12	A-kinase anchor protein 12	Q02952	sp|Q02952-3|AKA12_HUMAN Isoform 3 of A-kinase anchor protein 12 OS=Homo sapiens OX=9606 GN=AKAP12;sp|Q02952-2|AKA12_HUMAN Isoform 2 of A-kinase anchor protein 12 OS=Homo sapiens OX=9606 GN=AKAP12;sp|Q02952|AKA12_HUMAN A-kinase anchor protein 12 OS=Homo sap	0	0	22.4157314300537	7.23146184285483
31	AKR1A1	Alcohol dehydrogenase [NADP(+)]	P14550	sp|P14550|AK1A1_HUMAN Aldo-keto reductase family 1 member A1 OS=Homo sapiens OX=9606 GN=AKR1A1 PE=1 SV=3	23.0177656809489	15.4625676472982	24.6492017110189	23.8651542663574
32	AKR1B1	Aldose reductase	P15121	sp|P15121|ALDR_HUMAN Aldo-keto reductase family 1 member B1 OS=Homo sapiens OX=9606 GN=AKR1B1 PE=1 SV=3;tr|E9PCX2|E9PCX2_HUMAN Aldo-keto reductase family 1 member B1 OS=Homo sapiens OX=9606 GN=AKR1B1 PE=1 SV=1;tr|E9PEF9|E9PEF9_HUMAN Aldo-keto reductase fam	7.91331799825033	0	16.3368434906006	24.6678549448649
33	AKR7A2	Aflatoxin B1 aldehyde reductase member 2	H3BLU7	tr|H3BLU7|H3BLU7_HUMAN Aflatoxin B1 aldehyde reductase member 2 (Fragment) OS=Homo sapiens OX=9606 GN=AKR7A2 PE=1 SV=1;sp|O43488|ARK72_HUMAN Aflatoxin B1 aldehyde reductase member 2 OS=Homo sapiens OX=9606 GN=AKR7A2 PE=1 SV=3	0	0	23.8617350260417	24.0621325174967
34	ALAD	Delta-aminolevulinic acid dehydratase	P13716	sp|P13716-2|HEM2_HUMAN Isoform 2 of Delta-aminolevulinic acid dehydratase OS=Homo sapiens OX=9606 GN=ALAD;sp|P13716|HEM2_HUMAN Delta-aminolevulinic acid dehydratase OS=Homo sapiens OX=9606 GN=ALAD PE=1 SV=1;tr|B7ZBK6|B7ZBK6_HUMAN Porphobilinogen synthase (	22.4597422281901	22.8112621307373	23.9289315541585	24.6156082153321
35	ALCAM	CD166 antigen	F5GXJ9	tr|F5GXJ9|F5GXJ9_HUMAN Activated leukocyte cell adhesion molecule OS=Homo sapiens OX=9606 GN=ALCAM PE=1 SV=1;sp|Q13740-2|CD166_HUMAN Isoform 2 of CD166 antigen OS=Homo sapiens OX=9606 GN=ALCAM;sp|Q13740|CD166_HUMAN CD166 antigen OS=Homo sapiens OX=9606 GN=	22.6326020558675	7.3945198059082	14.7642612457276	21.9130725860596
36	ALDH1A1	Retinal dehydrogenase 1	P00352	sp|P00352|AL1A1_HUMAN Retinal dehydrogenase 1 OS=Homo sapiens OX=9606 GN=ALDH1A1 PE=1 SV=2;tr|Q5SYQ7|Q5SYQ7_HUMAN Retinal dehydrogenase 1 (Fragment) OS=Homo sapiens OX=9606 GN=ALDH1A1 PE=1 SV=1;tr|Q5SYQ9|Q5SYQ9_HUMAN Retinal dehydrogenase 1 OS=Homo sapiens	7.7578042348226	0	24.5726941426595	25.0281651814779
37	ALDH1L1	Cytosolic 10-formyltetrahydrofolate dehydrogenase	O75891	sp|O75891|AL1L1_HUMAN Cytosolic 10-formyltetrahydrofolate dehydrogenase OS=Homo sapiens OX=9606 GN=ALDH1L1 PE=1 SV=2;sp|O75891-3|AL1L1_HUMAN Isoform 3 of Cytosolic 10-formyltetrahydrofolate dehydrogenase OS=Homo sapiens OX=9606 GN=ALDH1L1;sp|O75891-2|AL1L1	24.1654230753581	23.7319189707438	24.8428338368733	25.8257484436035
38	ALDH2	Aldehyde dehydrogenase, mitochondrial	P05091	sp|P05091|ALDH2_HUMAN Aldehyde dehydrogenase, mitochondrial OS=Homo sapiens OX=9606 GN=ALDH2 PE=1 SV=2;sp|P05091-2|ALDH2_HUMAN Isoform 2 of Aldehyde dehydrogenase, mitochondrial OS=Homo sapiens OX=9606 GN=ALDH2	23.8926010131836	23.7619209289551	26.6122531890869	26.4974854787191
39	ALDH4A1	Delta-1-pyrroline-5-carboxylate dehydrogenase, mitochondrial	P30038	sp|P30038-3|AL4A1_HUMAN Isoform 3 of Delta-1-pyrroline-5-carboxylate dehydrogenase, mitochondrial OS=Homo sapiens OX=9606 GN=ALDH4A1;sp|P30038|AL4A1_HUMAN Delta-1-pyrroline-5-carboxylate dehydrogenase, mitochondrial OS=Homo sapiens OX=9606 GN=ALDH4A1 PE=1	22.0339914957682	14.7120367685954	23.1686566670736	23.4810123443604
40	ALDH5A1	Succinate-semialdehyde dehydrogenase, mitochondrial	C9J8Q5	tr|C9J8Q5|C9J8Q5_HUMAN Succinate-semialdehyde dehydrogenase OS=Homo sapiens OX=9606 GN=ALDH5A1 PE=1 SV=1;sp|P51649|SSDH_HUMAN Succinate-semialdehyde dehydrogenase, mitochondrial OS=Homo sapiens OX=9606 GN=ALDH5A1 PE=1 SV=2;sp|P51649-2|SSDH_HUMAN Isoform 2	0	0	7.2997760772705	14.5567982991536
41	ALDH6A1	Methylmalonate-semialdehyde dehydrogenase [acylating], mitochondrial	Q02252	sp|Q02252|MMSA_HUMAN Methylmalonate-semialdehyde dehydrogenase [acylating], mitochondrial OS=Homo sapiens OX=9606 GN=ALDH6A1 PE=1 SV=2;sp|Q02252-2|MMSA_HUMAN Isoform 2 of Methylmalonate-semialdehyde dehydrogenase [acylating], mitochondrial OS=Homo sapiens	15.0140514373779	15.4501724243164	24.6614348093669	24.8028062184652
42	ALDH7A1	Alpha-aminoadipic semialdehyde dehydrogenase	P49419	sp|P49419-2|AL7A1_HUMAN Isoform 2 of Alpha-aminoadipic semialdehyde dehydrogenase OS=Homo sapiens OX=9606 GN=ALDH7A1;sp|P49419|AL7A1_HUMAN Alpha-aminoadipic semialdehyde dehydrogenase OS=Homo sapiens OX=9606 GN=ALDH7A1 PE=1 SV=5;tr|A0A1B0GW77|A0A1B0GW77_HU	24.9006315867106	25.3803965250651	26.6424814860026	27.1410649617513
43	ALDH9A1	4-trimethylaminobutyraldehyde dehydrogenase	P49189	sp|P49189|AL9A1_HUMAN 4-trimethylaminobutyraldehyde dehydrogenase OS=Homo sapiens OX=9606 GN=ALDH9A1 PE=1 SV=3;sp|P49189-2|AL9A1_HUMAN Isoform 2 of 4-trimethylaminobutyraldehyde dehydrogenase OS=Homo sapiens OX=9606 GN=ALDH9A1;sp|P49189-3|AL9A1_HUMAN Isofo	23.6001758575439	23.9434324900309	25.8496411641439	26.5411701202393
44	ALDOA	Fructose-bisphosphate aldolase A;Fructose-bisphosphate aldolase	P04075	sp|P04075|ALDOA_HUMAN Fructose-bisphosphate aldolase A OS=Homo sapiens OX=9606 GN=ALDOA PE=1 SV=2;sp|P04075-2|ALDOA_HUMAN Isoform 2 of Fructose-bisphosphate aldolase A OS=Homo sapiens OX=9606 GN=ALDOA;tr|H3BQN4|H3BQN4_HUMAN Fructose-bisphosphate aldolase O	28.3694305419922	27.6962788899739	29.7460803985596	29.754316329956
45	ALDOC	Fructose-bisphosphate aldolase C;Fructose-bisphosphate aldolase	P09972	sp|P09972|ALDOC_HUMAN Fructose-bisphosphate aldolase C OS=Homo sapiens OX=9606 GN=ALDOC PE=1 SV=2;tr|A8MVZ9|A8MVZ9_HUMAN Fructose-bisphosphate aldolase OS=Homo sapiens OX=9606 GN=ALDOC PE=1 SV=1	28.0496940612793	27.9202384948731	29.9001973470052	30.0888741811117
46	AMPH	Amphiphysin	P49418	sp|P49418|AMPH_HUMAN Amphiphysin OS=Homo sapiens OX=9606 GN=AMPH PE=1 SV=1;sp|P49418-2|AMPH_HUMAN Isoform 2 of Amphiphysin OS=Homo sapiens OX=9606 GN=AMPH;tr|H0Y7T8|H0Y7T8_HUMAN Amphiphysin (Fragment) OS=Homo sapiens OX=9606 GN=AMPH PE=1 SV=1	23.3880920410156	15.0667298634847	25.9371579488119	25.3629474639893
47	ANK2	Ankyrin-2	A0A5F9ZGX3	tr|A0A5F9ZGX3|A0A5F9ZGX3_HUMAN Ankyrin-2 OS=Homo sapiens OX=9606 GN=ANK2 PE=1 SV=1;tr|A0A5F9ZHD2|A0A5F9ZHD2_HUMAN Ankyrin 2, neuronal, isoform CRA_b OS=Homo sapiens OX=9606 GN=ANK2 PE=1 SV=1;tr|A0A5F9ZHS1|A0A5F9ZHS1_HUMAN Ankyrin-2 OS=Homo sapiens OX=9606	22.9429060618083	14.9569829305013	25.5798155466715	25.1303024291993
48	ANP32A;ANP32B	Acidic leucine-rich nuclear phosphoprotein 32 family member B;Acidic leucine-rich nuclear phosphoprotein 32 family member A	H0YN26	tr|H0YN26|H0YN26_HUMAN Acidic leucine-rich nuclear phosphoprotein 32 family member A OS=Homo sapiens OX=9606 GN=ANP32A PE=1 SV=1;sp|Q92688-2|AN32B_HUMAN Isoform 2 of Acidic leucine-rich nuclear phosphoprotein 32 family member B OS=Homo sapiens OX=9606 GN=A	0	0	21.4714686075846	14.2011845906576
49	ANXA1	Annexin A1;Annexin	P04083	sp|P04083|ANXA1_HUMAN Annexin A1 OS=Homo sapiens OX=9606 GN=ANXA1 PE=1 SV=2;tr|Q5T3N1|Q5T3N1_HUMAN Annexin (Fragment) OS=Homo sapiens OX=9606 GN=ANXA1 PE=1 SV=1	25.4371484120687	26.8618672688802	25.1624654134115	27.1292921702067
50	ANXA11	Annexin A11	P50995	sp|P50995|ANX11_HUMAN Annexin A11 OS=Homo sapiens OX=9606 GN=ANXA11 PE=1 SV=1;sp|P50995-2|ANX11_HUMAN Isoform 2 of Annexin A11 OS=Homo sapiens OX=9606 GN=ANXA11	24.3335399627685	24.6679560343424	23.9568023681641	24.0483646392822
51	ANXA2;ANXA2P2	Annexin A2;Annexin;Putative annexin A2-like protein	P07355	sp|P07355|ANXA2_HUMAN Annexin A2 OS=Homo sapiens OX=9606 GN=ANXA2 PE=1 SV=2;sp|P07355-2|ANXA2_HUMAN Isoform 2 of Annexin A2 OS=Homo sapiens OX=9606 GN=ANXA2;tr|H0YN42|H0YN42_HUMAN Annexin (Fragment) OS=Homo sapiens OX=9606 GN=ANXA2 PE=1 SV=1;tr|H0YMU9|H0YM	27.2780443827311	28.0359427134196	26.7294743855794	28.4059009552002
52	ANXA4	Annexin A4;Annexin	P09525	sp|P09525|ANXA4_HUMAN Annexin A4 OS=Homo sapiens OX=9606 GN=ANXA4 PE=1 SV=4;tr|Q6P452|Q6P452_HUMAN Annexin OS=Homo sapiens OX=9606 GN=ANXA4 PE=1 SV=1;sp|P09525-2|ANXA4_HUMAN Isoform 2 of Annexin A4 OS=Homo sapiens OX=9606 GN=ANXA4	24.2285588582357	25.573984781901	24.2432867685954	25.362211227417
53	ANXA5	Annexin A5;Annexin	P08758	sp|P08758|ANXA5_HUMAN Annexin A5 OS=Homo sapiens OX=9606 GN=ANXA5 PE=1 SV=2;tr|D6RBL5|D6RBL5_HUMAN Annexin OS=Homo sapiens OX=9606 GN=ANXA5 PE=1 SV=1;tr|D6RBE9|D6RBE9_HUMAN Annexin OS=Homo sapiens OX=9606 GN=ANXA5 PE=1 SV=1	27.6854515075684	29.4947802225749	27.8054587046305	29.2874101003011
54	ANXA6	Annexin A6;Annexin	P08133	sp|P08133|ANXA6_HUMAN Annexin A6 OS=Homo sapiens OX=9606 GN=ANXA6 PE=1 SV=3;sp|P08133-2|ANXA6_HUMAN Isoform 2 of Annexin A6 OS=Homo sapiens OX=9606 GN=ANXA6;tr|E5RK69|E5RK69_HUMAN Annexin OS=Homo sapiens OX=9606 GN=ANXA6 PE=1 SV=1;tr|E7EMC6|E7EMC6_HUMAN An	29.6321207682292	29.8218351999919	29.7776667277018	29.7888367970785
55	ANXA7	Annexin A7	P20073	sp|P20073-2|ANXA7_HUMAN Isoform 2 of Annexin A7 OS=Homo sapiens OX=9606 GN=ANXA7;sp|P20073|ANXA7_HUMAN Annexin A7 OS=Homo sapiens OX=9606 GN=ANXA7 PE=1 SV=3	24.8734633127848	25.2124875386556	23.9556725819906	24.2796789805095
56	AP1B1	AP-1 complex subunit beta-1	Q10567	sp|Q10567-4|AP1B1_HUMAN Isoform 4 of AP-1 complex subunit beta-1 OS=Homo sapiens OX=9606 GN=AP1B1;sp|Q10567-3|AP1B1_HUMAN Isoform C of AP-1 complex subunit beta-1 OS=Homo sapiens OX=9606 GN=AP1B1;sp|Q10567-2|AP1B1_HUMAN Isoform B of AP-1 complex subunit be	0	0	22.4438082377116	21.7762711842855
57	AP2A1	AP-2 complex subunit alpha-1	O95782	sp|O95782-2|AP2A1_HUMAN Isoform B of AP-2 complex subunit alpha-1 OS=Homo sapiens OX=9606 GN=AP2A1;sp|O95782|AP2A1_HUMAN AP-2 complex subunit alpha-1 OS=Homo sapiens OX=9606 GN=AP2A1 PE=1 SV=3	23.7240022023519	15.3139152526856	25.4004395802816	24.818354288737
58	AP2A2	AP-2 complex subunit alpha-2	O94973	sp|O94973|AP2A2_HUMAN AP-2 complex subunit alpha-2 OS=Homo sapiens OX=9606 GN=AP2A2 PE=1 SV=2;tr|A0A0G2JS82|A0A0G2JS82_HUMAN AP-2 complex subunit alpha-2 (Fragment) OS=Homo sapiens OX=9606 GN=AP2A2 PE=1 SV=1;sp|O94973-2|AP2A2_HUMAN Isoform 2 of AP-2 comple	7.83755938212077	0	24.1126575469971	23.8641211191813
59	AP2B1	AP-2 complex subunit beta	P63010	sp|P63010-3|AP2B1_HUMAN Isoform 3 of AP-2 complex subunit beta OS=Homo sapiens OX=9606 GN=AP2B1;sp|P63010|AP2B1_HUMAN AP-2 complex subunit beta OS=Homo sapiens OX=9606 GN=AP2B1 PE=1 SV=1;sp|P63010-2|AP2B1_HUMAN Isoform 2 of AP-2 complex subunit beta OS=Hom	23.9160073598226	23.3080851236979	26.512887318929	25.8135935465495
60	AP2M1	AP-2 complex subunit mu	A0A087WY71	tr|A0A087WY71|A0A087WY71_HUMAN AP-2 complex subunit mu OS=Homo sapiens OX=9606 GN=AP2M1 PE=1 SV=1;tr|E9PFW3|E9PFW3_HUMAN AP-2 complex subunit mu OS=Homo sapiens OX=9606 GN=AP2M1 PE=1 SV=1;sp|Q96CW1-2|AP2M1_HUMAN Isoform 2 of AP-2 complex subunit mu OS=Homo	15.2570222218831	7.648956934611	23.7632166544596	23.2376689910889
61	APEH	Acylamino-acid-releasing enzyme	C9JIF9	tr|C9JIF9|C9JIF9_HUMAN Acyl-peptide hydrolase OS=Homo sapiens OX=9606 GN=APEH PE=1 SV=1;sp|P13798|ACPH_HUMAN Acylamino-acid-releasing enzyme OS=Homo sapiens OX=9606 GN=APEH PE=1 SV=4;tr|H7C393|H7C393_HUMAN Acylamino-acid-releasing enzyme (Fragment) OS=Homo	15.7364775339762	7.9195588429769	24.3479633331299	24.2101370493571
62	APEX1	DNA-(apurinic or apyrimidinic site) lyase;DNA-(apurinic or apyrimidinic site) lyase, mitochondrial	G3V5Q1	tr|G3V5Q1|G3V5Q1_HUMAN DNA-(apurinic or apyrimidinic site) endonuclease (Fragment) OS=Homo sapiens OX=9606 GN=APEX1 PE=1 SV=1;tr|G3V3M6|G3V3M6_HUMAN DNA-(apurinic or apyrimidinic site) endonuclease (Fragment) OS=Homo sapiens OX=9606 GN=APEX1 PE=1 SV=1;sp|P	0	0	14.1010417938232	0
63	APOA1	Apolipoprotein A-I;Proapolipoprotein A-I;Truncated apolipoprotein A-I	F8W696	tr|F8W696|F8W696_HUMAN Apolipoprotein A-I OS=Homo sapiens OX=9606 GN=APOA1 PE=1 SV=1;sp|P02647|APOA1_HUMAN Apolipoprotein A-I OS=Homo sapiens OX=9606 GN=APOA1 PE=1 SV=1	0	7.73333422342937	22.8064619700114	0
64	APOA1BP	NAD(P)H-hydrate epimerase	Q8NCW5	sp|Q8NCW5-2|NNRE_HUMAN Isoform 2 of NAD(P)H-hydrate epimerase OS=Homo sapiens OX=9606 GN=NAXE;sp|Q8NCW5|NNRE_HUMAN NAD(P)H-hydrate epimerase OS=Homo sapiens OX=9606 GN=NAXE PE=1 SV=2;tr|Q5T3I4|Q5T3I4_HUMAN NAD(P)H-hydrate epimerase OS=Homo sapiens OX=9606	14.9367275238037	0	23.5321044921875	23.9497648874918
65	APOD	Apolipoprotein D	C9JF17	tr|C9JF17|C9JF17_HUMAN Apolipoprotein D (Fragment) OS=Homo sapiens OX=9606 GN=APOD PE=1 SV=1;sp|P05090|APOD_HUMAN Apolipoprotein D OS=Homo sapiens OX=9606 GN=APOD PE=1 SV=1	23.6208902994792	23.4414850870768	23.0278085072836	23.3407402038574
66	APOE	Apolipoprotein E	H0Y7L5	tr|H0Y7L5|H0Y7L5_HUMAN Apolipoprotein E (Fragment) OS=Homo sapiens OX=9606 GN=APOE PE=1 SV=2;sp|P02649|APOE_HUMAN Apolipoprotein E OS=Homo sapiens OX=9606 GN=APOE PE=1 SV=1;tr|E9PEV4|E9PEV4_HUMAN Apolipoprotein E (Fragment) OS=Homo sapiens OX=9606 GN=APOE	22.646780649821	22.9959672292074	22.7542336781819	22.4265969594319
67	AQP1	Aquaporin-1	K7N7A8	tr|K7N7A8|K7N7A8_HUMAN Ubiquitin carboxyl-terminal hydrolase MINDY (Fragment) OS=Homo sapiens OX=9606 PE=3 SV=2;sp|P29972|AQP1_HUMAN Aquaporin-1 OS=Homo sapiens OX=9606 GN=AQP1 PE=1 SV=3;tr|A0A494C115|A0A494C115_HUMAN Aquaporin-1 (Fragment) OS=Homo sapiens	23.9622395833334	24.5256468454997	23.4448788960775	25.0871874491374
68	AQP4	Aquaporin-4	V9PBN7	tr|V9PBN7|V9PBN7_HUMAN Aquaporin 4 isoform delta4 OS=Homo sapiens OX=9606 GN=AQP4 PE=1 SV=1;tr|A0A5F9ZHR4|A0A5F9ZHR4_HUMAN Aquaporin-4 OS=Homo sapiens OX=9606 GN=AQP4 PE=1 SV=1;sp|P55087|AQP4_HUMAN Aquaporin-4 OS=Homo sapiens OX=9606 GN=AQP4 PE=1 SV=2;sp|P	26.0154259999593	27.5761248270671	26.3338165283203	28.0582237243652
69	ARF1;ARF3	ADP-ribosylation factor 1;ADP-ribosylation factor 3	P84077	sp|P84077|ARF1_HUMAN ADP-ribosylation factor 1 OS=Homo sapiens OX=9606 GN=ARF1 PE=1 SV=2;sp|P61204|ARF3_HUMAN ADP-ribosylation factor 3 OS=Homo sapiens OX=9606 GN=ARF3 PE=1 SV=2;tr|F5H423|F5H423_HUMAN Uncharacterized protein OS=Homo sapiens OX=9606 PE=3 SV	25.6792907714844	25.6042588551839	26.0080966949463	26.1002635955811
70	ARG1	Arginase-1	P05089	sp|P05089|ARGI1_HUMAN Arginase-1 OS=Homo sapiens OX=9606 GN=ARG1 PE=1 SV=2;sp|P05089-2|ARGI1_HUMAN Isoform 2 of Arginase-1 OS=Homo sapiens OX=9606 GN=ARG1;tr|A0A5F9ZGN6|A0A5F9ZGN6_HUMAN Arginase OS=Homo sapiens OX=9606 GN=ARG1 PE=1 SV=1;tr|A0A5F9ZH78|A0A5F	26.4475816090902	23.4047813415527	21.418504079183	21.5483341217041
71	ARHGDIA	Rho GDP-dissociation inhibitor 1	J3KTF8	tr|J3KTF8|J3KTF8_HUMAN Rho GDP-dissociation inhibitor 1 (Fragment) OS=Homo sapiens OX=9606 GN=ARHGDIA PE=1 SV=8;tr|J3QQX2|J3QQX2_HUMAN Rho GDP-dissociation inhibitor 1 OS=Homo sapiens OX=9606 GN=ARHGDIA PE=1 SV=1;sp|P52565|GDIR1_HUMAN Rho GDP-dissociation	23.2346979777018	23.0332647959391	25.8933982849121	25.2355486551921
72	ARHGDIB	Rho GDP-dissociation inhibitor 2	F5H2R5	tr|F5H2R5|F5H2R5_HUMAN Rho GDP-dissociation inhibitor 2 (Fragment) OS=Homo sapiens OX=9606 GN=ARHGDIB PE=1 SV=1;tr|F5H6Q0|F5H6Q0_HUMAN Rho GDP-dissociation inhibitor 2 (Fragment) OS=Homo sapiens OX=9606 GN=ARHGDIB PE=1 SV=1;tr|F5H3P3|F5H3P3_HUMAN Rho GDP-d	0	0	14.6672522226969	14.896982828776
73	ARL8B;ARL8A	ADP-ribosylation factor-like protein 8B;ADP-ribosylation factor-like protein 8A	Q9NVJ2	sp|Q9NVJ2|ARL8B_HUMAN ADP-ribosylation factor-like protein 8B OS=Homo sapiens OX=9606 GN=ARL8B PE=1 SV=1;sp|Q96BM9|ARL8A_HUMAN ADP-ribosylation factor-like protein 8A OS=Homo sapiens OX=9606 GN=ARL8A PE=1 SV=1	0	0	7.2125447591146	14.2725334167481
74	ARPC1A	Actin-related protein 2/3 complex subunit 1A	Q92747	sp|Q92747|ARC1A_HUMAN Actin-related protein 2/3 complex subunit 1A OS=Homo sapiens OX=9606 GN=ARPC1A PE=1 SV=2;tr|E9PF58|E9PF58_HUMAN Actin-related protein 2/3 complex subunit 1A OS=Homo sapiens OX=9606 GN=ARPC1A PE=1 SV=1;tr|A0A1W2PNV4|A0A1W2PNV4_HUMAN Un	22.5830154418945	7.7417049407959	23.7116978963216	23.1346778869629
75	ARPC2	Actin-related protein 2/3 complex subunit 2	O15144	sp|O15144|ARPC2_HUMAN Actin-related protein 2/3 complex subunit 2 OS=Homo sapiens OX=9606 GN=ARPC2 PE=1 SV=1	0	0	23.2357228597005	23.1162331899007
76	ARPC4-TTLL3;ARPC4	Actin-related protein 2/3 complex subunit 4	H7C0A3	tr|H7C0A3|H7C0A3_HUMAN ARPC4-TTLL3 readthrough (Fragment) OS=Homo sapiens OX=9606 GN=ARPC4-TTLL3 PE=3 SV=1;tr|F8WCF6|F8WCF6_HUMAN Actin-related protein 2/3 complex subunit 4 OS=Homo sapiens OX=9606 GN=ARPC4-TTLL3 PE=3 SV=1;sp|P59998|ARPC4_HUMAN Actin-relat	7.60067049662273	0	23.3185844421386	23.2606862386068
77	ASAH1	Acid ceramidase;Acid ceramidase subunit alpha;Acid ceramidase subunit beta	A0A1B0GV06	tr|A0A1B0GV06|A0A1B0GV06_HUMAN Acid ceramidase (Fragment) OS=Homo sapiens OX=9606 GN=ASAH1 PE=1 SV=1;tr|A0A1B0GTP7|A0A1B0GTP7_HUMAN Acid ceramidase OS=Homo sapiens OX=9606 GN=ASAH1 PE=1 SV=1;tr|A0A1B0GUE3|A0A1B0GUE3_HUMAN Acid ceramidase OS=Homo sapiens OX	22.3939895629883	22.7260767618815	22.3154137929281	22.965669631958
78	ATIC	Bifunctional purine biosynthesis protein PURH;Phosphoribosylaminoimidazolecarboxamide formyltransferase;IMP cyclohydrolase	P31939	sp|P31939-2|PUR9_HUMAN Isoform 2 of Bifunctional purine biosynthesis protein ATIC OS=Homo sapiens OX=9606 GN=ATIC;sp|P31939|PUR9_HUMAN Bifunctional purine biosynthesis protein ATIC OS=Homo sapiens OX=9606 GN=ATIC PE=1 SV=3	0	0	22.2995567321777	21.811450958252
79	ATP1A1	Sodium/potassium-transporting ATPase subunit alpha-1	P05023	sp|P05023-3|AT1A1_HUMAN Isoform 3 of Sodium/potassium-transporting ATPase subunit alpha-1 OS=Homo sapiens OX=9606 GN=ATP1A1;sp|P05023-4|AT1A1_HUMAN Isoform 4 of Sodium/potassium-transporting ATPase subunit alpha-1 OS=Homo sapiens OX=9606 GN=ATP1A1;sp|P0502	28.8853244781494	28.6423645019531	28.3812039693197	28.2501996358235	P05023
80	ATP1A2	Sodium/potassium-transporting ATPase subunit alpha-2	B1AKY9	tr|B1AKY9|B1AKY9_HUMAN Sodium/potassium-transporting ATPase subunit alpha OS=Homo sapiens OX=9606 GN=ATP1A2 PE=1 SV=1;sp|P50993|AT1A2_HUMAN Sodium/potassium-transporting ATPase subunit alpha-2 OS=Homo sapiens OX=9606 GN=ATP1A2 PE=1 SV=1;tr|H0Y7C1|H0Y7C1_HU	27.9814777374268	27.9441356658936	28.6116536458334	28.6345952351888
81	ATP1A3	Sodium/potassium-transporting ATPase subunit alpha-3	M0R116	tr|M0R116|M0R116_HUMAN Sodium/potassium-transporting ATPase subunit alpha OS=Homo sapiens OX=9606 GN=ATP1A3 PE=1 SV=1;tr|A0A2R8YEY8|A0A2R8YEY8_HUMAN Sodium/potassium-transporting ATPase subunit alpha OS=Homo sapiens OX=9606 PE=3 SV=1;tr|A0A0A0MT26|A0A0A0MT	30.8025868733724	30.5794989267985	30.438928604126	30.3433920542399
82	ATP1B1	Sodium/potassium-transporting ATPase subunit beta-1	P05026	sp|P05026|AT1B1_HUMAN Sodium/potassium-transporting ATPase subunit beta-1 OS=Homo sapiens OX=9606 GN=ATP1B1 PE=1 SV=1;sp|P05026-2|AT1B1_HUMAN Isoform 2 of Sodium/potassium-transporting ATPase subunit beta-1 OS=Homo sapiens OX=9606 GN=ATP1B1;tr|V9GYR2|V9GYR	28.840228398641	28.5970802307129	28.3018862406413	28.1032409667968	P05026
83	ATP1B2	Sodium/potassium-transporting ATPase subunit beta-2	P14415	sp|P14415|AT1B2_HUMAN Sodium/potassium-transporting ATPase subunit beta-2 OS=Homo sapiens OX=9606 GN=ATP1B2 PE=1 SV=3	25.8373673756917	24.9386126200358	25.838841120402	25.9084173838297	P14415
84	ATP1B3	Sodium/potassium-transporting ATPase subunit beta-3	P54709	sp|P54709|AT1B3_HUMAN Sodium/potassium-transporting ATPase subunit beta-3 OS=Homo sapiens OX=9606 GN=ATP1B3 PE=1 SV=1;tr|H7C547|H7C547_HUMAN Sodium/potassium-transporting ATPase subunit beta-3 (Fragment) OS=Homo sapiens OX=9606 GN=ATP1B3 PE=1 SV=1;tr|F8WBY	15.3804982503255	23.6564960479736	22.7935187021891	23.6228739420573	P54709
85	ATP2A2;ATP2A3	Sarcoplasmic/endoplasmic reticulum calcium ATPase 2;Sarcoplasmic/endoplasmic reticulum calcium ATPase 3	P16615	sp|P16615-5|AT2A2_HUMAN Isoform 5 of Sarcoplasmic/endoplasmic reticulum calcium ATPase 2 OS=Homo sapiens OX=9606 GN=ATP2A2;sp|P16615-2|AT2A2_HUMAN Isoform 2 of Sarcoplasmic/endoplasmic reticulum calcium ATPase 2 OS=Homo sapiens OX=9606 GN=ATP2A2;sp|P16615-	25.4549732208252	0	22.4170506795247	22.3406861623128	P16615
86	ATP2B1	Plasma membrane calcium-transporting ATPase 1;Calcium-transporting ATPase	P20020	sp|P20020-6|AT2B1_HUMAN Isoform K of Plasma membrane calcium-transporting ATPase 1 OS=Homo sapiens OX=9606 GN=ATP2B1;sp|P20020|AT2B1_HUMAN Plasma membrane calcium-transporting ATPase 1 OS=Homo sapiens OX=9606 GN=ATP2B1 PE=1 SV=4;sp|P20020-4|AT2B1_HUMAN Iso	27.1319255828857	27.505729675293	27.0284703572591	27.1468849182129	P20020
87	ATP2B3	Plasma membrane calcium-transporting ATPase 3	Q16720	sp|Q16720-8|AT2B3_HUMAN Isoform ZG of Plasma membrane calcium-transporting ATPase 3 OS=Homo sapiens OX=9606 GN=ATP2B3;sp|Q16720-7|AT2B3_HUMAN Isoform XG of Plasma membrane calcium-transporting ATPase 3 OS=Homo sapiens OX=9606 GN=ATP2B3;sp|Q16720-6|AT2B3_HU	0	0	21.1394297281901	0	Q16720
88	ATP2B4	Plasma membrane calcium-transporting ATPase 4	P23634	sp|P23634-5|AT2B4_HUMAN Isoform ZK of Plasma membrane calcium-transporting ATPase 4 OS=Homo sapiens OX=9606 GN=ATP2B4;sp|P23634-4|AT2B4_HUMAN Isoform XK of Plasma membrane calcium-transporting ATPase 4 OS=Homo sapiens OX=9606 GN=ATP2B4;sp|P23634-3|AT2B4_HU	24.6856829325358	24.8742599487305	24.1987813313802	24.6806532541911	P23634
89	ATP5A1	ATP synthase subunit alpha, mitochondrial	P25705	sp|P25705-2|ATPA_HUMAN Isoform 2 of ATP synthase subunit alpha, mitochondrial OS=Homo sapiens OX=9606 GN=ATP5F1A;sp|P25705|ATPA_HUMAN ATP synthase subunit alpha, mitochondrial OS=Homo sapiens OX=9606 GN=ATP5F1A PE=1 SV=1;tr|K7EK77|K7EK77_HUMAN ATP synthase	23.2634716033936	0	23.19167137146	23.0483938852946
90	ATP5B	ATP synthase subunit beta, mitochondrial;ATP synthase subunit beta	P06576	sp|P06576|ATPB_HUMAN ATP synthase subunit beta, mitochondrial OS=Homo sapiens OX=9606 GN=ATP5F1B PE=1 SV=3;tr|H0YH81|H0YH81_HUMAN ATP synthase subunit beta (Fragment) OS=Homo sapiens OX=9606 GN=ATP5F1B PE=1 SV=1	24.3810189565023	7.7182839711507	25.5593554178874	25.1956316630046
91	ATP6V0A1	V-type proton ATPase subunit a;V-type proton ATPase 116 kDa subunit a isoform 1	B7Z2A9	tr|B7Z2A9|B7Z2A9_HUMAN V-type proton ATPase subunit a OS=Homo sapiens OX=9606 GN=ATP6V0A1 PE=1 SV=1;sp|Q93050-3|VPP1_HUMAN Isoform 3 of V-type proton ATPase 116 kDa subunit a1 OS=Homo sapiens OX=9606 GN=ATP6V0A1;sp|Q93050|VPP1_HUMAN V-type proton ATPase 11	25.1545187632243	25.3252951304118	24.6328042348226	24.5112628936768
92	ATP6V0D1	V-type proton ATPase subunit d 1	F5GYQ1	tr|F5GYQ1|F5GYQ1_HUMAN V-type proton ATPase subunit OS=Homo sapiens OX=9606 GN=ATP6V0D1 PE=1 SV=1;sp|P61421|VA0D1_HUMAN V-type proton ATPase subunit d 1 OS=Homo sapiens OX=9606 GN=ATP6V0D1 PE=1 SV=1;tr|J3QL14|J3QL14_HUMAN V-type proton ATPase subunit d 1 (	25.0186392466227	24.6518414815267	25.9244283040365	25.1704533894857
93	ATP6V1A	V-type proton ATPase catalytic subunit A	P38606	sp|P38606-2|VATA_HUMAN Isoform 2 of V-type proton ATPase catalytic subunit A OS=Homo sapiens OX=9606 GN=ATP6V1A;sp|P38606|VATA_HUMAN V-type proton ATPase catalytic subunit A OS=Homo sapiens OX=9606 GN=ATP6V1A PE=1 SV=2	24.6782449086507	23.9866135915121	26.5663401285808	26.0497563680013
94	ATP6V1B2	V-type proton ATPase subunit B, brain isoform	P21281	sp|P21281|VATB2_HUMAN V-type proton ATPase subunit B, brain isoform OS=Homo sapiens OX=9606 GN=ATP6V1B2 PE=1 SV=3;tr|H0YC04|H0YC04_HUMAN V-type proton ATPase subunit B, brain isoform (Fragment) OS=Homo sapiens OX=9606 GN=ATP6V1B2 PE=1 SV=1	24.8190733591716	24.3382390340169	26.5180994669596	26.1967042287191
95	ATP6V1C1	V-type proton ATPase subunit C 1	P21283	sp|P21283|VATC1_HUMAN V-type proton ATPase subunit C 1 OS=Homo sapiens OX=9606 GN=ATP6V1C1 PE=1 SV=4;tr|E7EV59|E7EV59_HUMAN V-type proton ATPase subunit C OS=Homo sapiens OX=9606 GN=ATP6V1C1 PE=1 SV=1	23.043124516805	15.391695022583	24.6983909606934	24.2049153645834
96	ATP6V1D	V-type proton ATPase subunit D	G3V2S6	tr|G3V2S6|G3V2S6_HUMAN V-type proton ATPase subunit D OS=Homo sapiens OX=9606 GN=ATP6V1D PE=1 SV=1;sp|Q9Y5K8|VATD_HUMAN V-type proton ATPase subunit D OS=Homo sapiens OX=9606 GN=ATP6V1D PE=1 SV=1;tr|H0YJH8|H0YJH8_HUMAN V-type proton ATPase subunit D (Fragm	15.0750503540039	0	23.2042071024577	22.8231862386068
97	ATP6V1E1	V-type proton ATPase subunit E 1	P36543	sp|P36543|VATE1_HUMAN V-type proton ATPase subunit E 1 OS=Homo sapiens OX=9606 GN=ATP6V1E1 PE=1 SV=1;sp|P36543-3|VATE1_HUMAN Isoform 3 of V-type proton ATPase subunit E 1 OS=Homo sapiens OX=9606 GN=ATP6V1E1;sp|P36543-2|VATE1_HUMAN Isoform 2 of V-type proto	15.1302884419759	7.5762424468994	24.5212701161702	24.1192900339762
98	ATP6V1F	V-type proton ATPase subunit F	Q16864	sp|Q16864|VATF_HUMAN V-type proton ATPase subunit F OS=Homo sapiens OX=9606 GN=ATP6V1F PE=1 SV=2;sp|Q16864-2|VATF_HUMAN Isoform 2 of V-type proton ATPase subunit F OS=Homo sapiens OX=9606 GN=ATP6V1F	0	0	21.8881409962972	6.94960339864097
99	ATP6V1H	V-type proton ATPase subunit H	Q9UI12	sp|Q9UI12-2|VATH_HUMAN Isoform 2 of V-type proton ATPase subunit H OS=Homo sapiens OX=9606 GN=ATP6V1H;sp|Q9UI12|VATH_HUMAN V-type proton ATPase subunit H OS=Homo sapiens OX=9606 GN=ATP6V1H PE=1 SV=1;tr|G3V126|G3V126_HUMAN V-type proton ATPase subunit H OS=	22.7669486999512	22.6879526774089	23.8428421020508	23.352029800415
100	AZGP1	Zinc-alpha-2-glycoprotein	P25311	sp|P25311|ZA2G_HUMAN Zinc-alpha-2-glycoprotein OS=Homo sapiens OX=9606 GN=AZGP1 PE=1 SV=2;tr|C9JEV0|C9JEV0_HUMAN Zinc-alpha-2-glycoprotein OS=Homo sapiens OX=9606 GN=AZGP1 PE=1 SV=1	24.5896937052409	23.2316958109538	21.8502788543701	14.7191944122314
101	BASP1	Brain acid soluble protein 1	P80723	sp|P80723|BASP1_HUMAN Brain acid soluble protein 1 OS=Homo sapiens OX=9606 GN=BASP1 PE=1 SV=2;sp|P80723-2|BASP1_HUMAN Isoform 2 of Brain acid soluble protein 1 OS=Homo sapiens OX=9606 GN=BASP1	29.7396704355876	29.3063577016195	30.9892381032308	29.8657519022624
102	BCAN	Brevican core protein	Q96GW7	sp|Q96GW7|PGCB_HUMAN Brevican core protein OS=Homo sapiens OX=9606 GN=BCAN PE=1 SV=2;sp|Q96GW7-2|PGCB_HUMAN Isoform 2 of Brevican core protein OS=Homo sapiens OX=9606 GN=BCAN;tr|Q5T3I6|Q5T3I6_HUMAN Brevican core protein (Fragment) OS=Homo sapiens OX=9606 G	28.3916581471761	28.2465178171794	25.8254362742106	23.9161618550619
103	BDH2;SLC9B2	3-hydroxybutyrate dehydrogenase type 2	Q9BUT1	sp|Q9BUT1|BDH2_HUMAN 3-hydroxybutyrate dehydrogenase type 2 OS=Homo sapiens OX=9606 GN=BDH2 PE=1 SV=2;sp|Q9BUT1-3|BDH2_HUMAN Isoform 3 of 3-hydroxybutyrate dehydrogenase type 2 OS=Homo sapiens OX=9606 GN=BDH2;tr|D6R9P2|D6R9P2_HUMAN Sodium/hydrogen exchange	0	0	22.9779262542725	23.7121156056722
104	BIN1	Myc box-dependent-interacting protein 1	O00499	sp|O00499-9|BIN1_HUMAN Isoform BIN1-10-13 of Myc box-dependent-interacting protein 1 OS=Homo sapiens OX=9606 GN=BIN1;sp|O00499-10|BIN1_HUMAN Isoform BIN1-13 of Myc box-dependent-interacting protein 1 OS=Homo sapiens OX=9606 GN=BIN1;sp|O00499-7|BIN1_HUMAN I	15.5504754384359	0	25.150452931722	24.2010186513265
105	BLMH	Bleomycin hydrolase	Q13867	sp|Q13867|BLMH_HUMAN Bleomycin hydrolase OS=Homo sapiens OX=9606 GN=BLMH PE=1 SV=1;tr|K7ESE8|K7ESE8_HUMAN Bleomycin hydrolase (Fragment) OS=Homo sapiens OX=9606 GN=BLMH PE=1 SV=1;tr|J3KSD8|J3KSD8_HUMAN Bleomycin hydrolase (Fragment) OS=Homo sapiens OX=9606	25.0143985748291	23.932856241862	23.8129240671793	24.2068684895833
106	BLVRA	Biliverdin reductase A	P53004	sp|P53004|BIEA_HUMAN Biliverdin reductase A OS=Homo sapiens OX=9606 GN=BLVRA PE=1 SV=2;tr|C9J1E1|C9J1E1_HUMAN Biliverdin reductase A (Fragment) OS=Homo sapiens OX=9606 GN=BLVRA PE=1 SV=1	7.28904724121093	0	22.3113435109456	22.5175298055013
107	BSG	Basigin	P35613	sp|P35613-2|BASI_HUMAN Isoform 2 of Basigin OS=Homo sapiens OX=9606 GN=BSG;sp|P35613|BASI_HUMAN Basigin OS=Homo sapiens OX=9606 GN=BSG PE=1 SV=2;tr|A0A087WUV8|A0A087WUV8_HUMAN Basigin OS=Homo sapiens OX=9606 GN=BSG PE=1 SV=1;tr|A0A087X2B5|A0A087X2B5_HUMAN	24.5363241831461	16.5700531005859	24.2971954345703	24.7024002075195	P35613
108	C3	Complement C3;Complement C3 beta chain;C3-beta-c;Complement C3 alpha chain;C3a anaphylatoxin;Acylation stimulating protein;Complement C3b alpha chain;Complement C3c alpha chain fragment 1;Complement C3dg fragment;Complement C3g fragment;Complement C3d fragment;Complement C3f fragment;Complement C3c alpha chain fragment 2	P01024	sp|P01024|CO3_HUMAN Complement C3 OS=Homo sapiens OX=9606 GN=C3 PE=1 SV=2	24.0557378133138	24.7747255961101	23.5448818206787	24.2752215067546
109	C4A;C4B	Complement C4-A;Complement C4 beta chain;Complement C4-A alpha chain;C4a anaphylatoxin;C4b-A;C4d-A;Complement C4 gamma chain;Complement C4-B;Complement C4 beta chain;Complement C4-B alpha chain;C4a anaphylatoxin;C4b-B;C4d-B;Complement C4 gamma chain	A0A140TA49	tr|A0A140TA49|A0A140TA49_HUMAN C4a anaphylatoxin OS=Homo sapiens OX=9606 GN=C4A PE=1 SV=1;tr|A0A140TA44|A0A140TA44_HUMAN C4a anaphylatoxin OS=Homo sapiens OX=9606 GN=C4A PE=1 SV=1;tr|A0A140TA32|A0A140TA32_HUMAN C4a anaphylatoxin OS=Homo sapiens OX=9606 GN=	24.33433787028	25.9506715138753	7.92108090718587	24.3106956481934
110	CA1	Carbonic anhydrase 1	E5RH81	tr|E5RH81|E5RH81_HUMAN Carbonic anhydrase (Fragment) OS=Homo sapiens OX=9606 GN=CA1 PE=1 SV=8;tr|E5RHP7|E5RHP7_HUMAN Carbonic anhydrase (Fragment) OS=Homo sapiens OX=9606 GN=CA1 PE=1 SV=1;sp|P00915|CAH1_HUMAN Carbonic anhydrase 1 OS=Homo sapiens OX=9606 GN	23.0285612742106	23.2628803253174	25.2368354797363	25.5296351114909
111	CA2	Carbonic anhydrase 2	P00918	sp|P00918|CAH2_HUMAN Carbonic anhydrase 2 OS=Homo sapiens OX=9606 GN=CA2 PE=1 SV=2	24.6314055124919	24.6707553863525	26.6471563975016	26.9085845947266
112	CA4	Carbonic anhydrase 4	P22748	sp|P22748|CAH4_HUMAN Carbonic anhydrase 4 OS=Homo sapiens OX=9606 GN=CA4 PE=1 SV=2;tr|K7EKY5|K7EKY5_HUMAN Carbonate dehydratase IV (Fragment) OS=Homo sapiens OX=9606 GN=CA4 PE=1 SV=1	0	23.487886428833	24.5007495880127	23.2365264892578
113	CAB39	Calcium-binding protein 39	Q9Y376	sp|Q9Y376|CAB39_HUMAN Calcium-binding protein 39 OS=Homo sapiens OX=9606 GN=CAB39 PE=1 SV=1;tr|A0A087X0K1|A0A087X0K1_HUMAN Calcium-binding protein 39 OS=Homo sapiens OX=9606 GN=CAB39 PE=1 SV=1	0	0	21.7352116902669	22.0133851369222
114	CACNA2D1	Voltage-dependent calcium channel subunit alpha-2/delta-1;Voltage-dependent calcium channel subunit alpha-2-1;Voltage-dependent calcium channel subunit delta-1	P54289	sp|P54289-3|CA2D1_HUMAN Isoform 3 of Voltage-dependent calcium channel subunit alpha-2/delta-1 OS=Homo sapiens OX=9606 GN=CACNA2D1;sp|P54289-2|CA2D1_HUMAN Isoform 2 of Voltage-dependent calcium channel subunit alpha-2/delta-1 OS=Homo sapiens OX=9606 GN=CAC	24.4150530497233	24.1654872894287	24.5098075866699	24.2345848083496	P54289
115	CADM2	Cell adhesion molecule 2	Q8N3J6	sp|Q8N3J6-4|CADM2_HUMAN Isoform 5 of Cell adhesion molecule 2 OS=Homo sapiens OX=9606 GN=CADM2;sp|Q8N3J6-5|CADM2_HUMAN Isoform 6 of Cell adhesion molecule 2 OS=Homo sapiens OX=9606 GN=CADM2;sp|Q8N3J6-2|CADM2_HUMAN Isoform 2 of Cell adhesion molecule 2 OS=H	23.2091681162516	23.3627732594808	22.9566993713379	23.1063226064046	Q8N3J6
116	CADM3	Cell adhesion molecule 3	Q8N126	sp|Q8N126|CADM3_HUMAN Cell adhesion molecule 3 OS=Homo sapiens OX=9606 GN=CADM3 PE=1 SV=1;sp|Q8N126-2|CADM3_HUMAN Isoform 2 of Cell adhesion molecule 3 OS=Homo sapiens OX=9606 GN=CADM3;sp|Q8N126-3|CADM3_HUMAN Isoform 3 of Cell adhesion molecule 3 OS=Homo s	26.2217807769775	25.8268248240153	25.0802675882975	24.708662033081	Q8N126
117	CADM4	Cell adhesion molecule 4	Q8NFZ8	sp|Q8NFZ8|CADM4_HUMAN Cell adhesion molecule 4 OS=Homo sapiens OX=9606 GN=CADM4 PE=1 SV=1	24.5489966074626	25.0508410135905	23.3103796641032	23.4356498718262	Q8NFZ8
118	CADPS;CADPS2	Calcium-dependent secretion activator 1;Calcium-dependent secretion activator 2	F1T0E5	tr|F1T0E5|F1T0E5_HUMAN Calcium-dependent secretion activator 1 OS=Homo sapiens OX=9606 GN=CADPS PE=1 SV=1;sp|Q9ULU8-2|CAPS1_HUMAN Isoform 2 of Calcium-dependent secretion activator 1 OS=Homo sapiens OX=9606 GN=CADPS;sp|Q9ULU8-3|CAPS1_HUMAN Isoform 3 of Cal	0	0	22.1901524861654	21.6737372080485
119	CALB1	Calbindin	P05937	sp|P05937|CALB1_HUMAN Calbindin OS=Homo sapiens OX=9606 GN=CALB1 PE=1 SV=2;sp|P05937-2|CALB1_HUMAN Isoform 2 of Calbindin OS=Homo sapiens OX=9606 GN=CALB1	0	0	23.1128279368083	22.6685511271159
120	CALM2;CALM3;CALM1	Calmodulin 2	P0DP25	sp|P0DP25|CALM3_HUMAN Calmodulin-3 OS=Homo sapiens OX=9606 GN=CALM3 PE=1 SV=1;sp|P0DP24|CALM2_HUMAN Calmodulin-2 OS=Homo sapiens OX=9606 GN=CALM2 PE=1 SV=1;sp|P0DP23|CALM1_HUMAN Calmodulin-1 OS=Homo sapiens OX=9606 GN=CALM1 PE=1 SV=1;tr|E7EMB3|E7EMB3_HUMAN	26.8191312154134	25.7837473551432	28.0845432281494	27.6527500152588
121	CALR	Calreticulin	P27797	sp|P27797|CALR_HUMAN Calreticulin OS=Homo sapiens OX=9606 GN=CALR PE=1 SV=1;tr|K7EJB9|K7EJB9_HUMAN Calreticulin (Fragment) OS=Homo sapiens OX=9606 GN=CALR PE=1 SV=1	7.89462979634603	24.0522855122884	24.4916019439697	24.6972319285075
122	CAMK2A	Calcium/calmodulin-dependent protein kinase type II subunit alpha	A0A5F9ZH21	tr|A0A5F9ZH21|A0A5F9ZH21_HUMAN Calcium/calmodulin-dependent protein kinase OS=Homo sapiens OX=9606 GN=CAMK2A PE=1 SV=1;tr|A0A5F9ZHR5|A0A5F9ZHR5_HUMAN Calcium/calmodulin-dependent protein kinase OS=Homo sapiens OX=9606 GN=CAMK2A PE=1 SV=1;sp|Q9UQM7-2|KCC2A_	23.278528213501	7.5190709431966	25.4116878509521	24.4959513346354
123	CAND1	Cullin-associated NEDD8-dissociated protein 1	Q86VP6	sp|Q86VP6|CAND1_HUMAN Cullin-associated NEDD8-dissociated protein 1 OS=Homo sapiens OX=9606 GN=CAND1 PE=1 SV=2;sp|Q86VP6-2|CAND1_HUMAN Isoform 2 of Cullin-associated NEDD8-dissociated protein 1 OS=Homo sapiens OX=9606 GN=CAND1;tr|A0A0C4DGH5|A0A0C4DGH5_HUMA	24.4527549743652	24.4100354512533	25.8802839914958	25.9610843658447
124	CANX	Calnexin	P27824	sp|P27824|CALX_HUMAN Calnexin OS=Homo sapiens OX=9606 GN=CANX PE=1 SV=2;sp|P27824-2|CALX_HUMAN Isoform 2 of Calnexin OS=Homo sapiens OX=9606 GN=CANX;sp|P27824-3|CALX_HUMAN Isoform 3 of Calnexin OS=Homo sapiens OX=9606 GN=CANX;tr|D6RGY2|D6RGY2_HUMAN Calnexi	7.39451026916503	7.44205474853517	22.6980323791504	22.9025599161784	P27824
125	CAP1	Adenylyl cyclase-associated protein 1;Adenylyl cyclase-associated protein	Q01518	sp|Q01518|CAP1_HUMAN Adenylyl cyclase-associated protein 1 OS=Homo sapiens OX=9606 GN=CAP1 PE=1 SV=5;sp|Q01518-2|CAP1_HUMAN Isoform 2 of Adenylyl cyclase-associated protein 1 OS=Homo sapiens OX=9606 GN=CAP1;tr|Q5T0R1|Q5T0R1_HUMAN Adenylyl cyclase-associate	22.8831259409586	23.0504557291666	25.5622927347819	25.7938143412272
126	CAPN1	Calpain-1 catalytic subunit	P07384	sp|P07384|CAN1_HUMAN Calpain-1 catalytic subunit OS=Homo sapiens OX=9606 GN=CAPN1 PE=1 SV=1	0	0	22.8160552978515	23.0752080281575
127	CAPZA1	F-actin-capping protein subunit alpha-1	P52907	sp|P52907|CAZA1_HUMAN F-actin-capping protein subunit alpha-1 OS=Homo sapiens OX=9606 GN=CAPZA1 PE=1 SV=3	14.7496274312337	0	22.265895207723	22.5205427805583
128	CAPZA2	F-actin-capping protein subunit alpha-2	C9JUG7	tr|C9JUG7|C9JUG7_HUMAN F-actin-capping protein subunit alpha OS=Homo sapiens OX=9606 GN=CAPZA2 PE=1 SV=1;tr|F8W9N7|F8W9N7_HUMAN F-actin-capping protein subunit alpha OS=Homo sapiens OX=9606 GN=CAPZA2 PE=1 SV=1;sp|P47755-2|CAZA2_HUMAN Isoform 2 of F-actin-c	23.2157452901205	0	24.1475283304851	24.3481979370117
129	CAPZB	F-actin-capping protein subunit beta	B1AK87	tr|B1AK87|B1AK87_HUMAN F-actin-capping protein subunit beta OS=Homo sapiens OX=9606 GN=CAPZB PE=1 SV=2;tr|B1AK88|B1AK88_HUMAN F-actin-capping protein subunit beta OS=Homo sapiens OX=9606 GN=CAPZB PE=1 SV=1;sp|P47756-2|CAPZB_HUMAN Isoform 2 of F-actin-cappi	23.3981253306071	0	24.4117635091146	24.5307699839274
130	CARS	Cysteine--tRNA ligase, cytoplasmic	B4DKY1	tr|B4DKY1|B4DKY1_HUMAN Cysteinyl-tRNA synthetase OS=Homo sapiens OX=9606 GN=CARS1 PE=1 SV=1;sp|P49589-2|SYCC_HUMAN Isoform 2 of Cysteine--tRNA ligase, cytoplasmic OS=Homo sapiens OX=9606 GN=CARS1;sp|P49589|SYCC_HUMAN Cysteine--tRNA ligase, cytoplasmic OS=H	0	0	13.9163576761881	6.8429298400879
131	CASP14	Caspase-14;Caspase-14 subunit p17, mature form;Caspase-14 subunit p10, mature form;Caspase-14 subunit p20, intermediate form;Caspase-14 subunit p8, intermediate form	P31944	sp|P31944|CASPE_HUMAN Caspase-14 OS=Homo sapiens OX=9606 GN=CASP14 PE=1 SV=2	26.0778350830078	23.0436859130859	14.2580954233806	21.0334892272949
132	CAT	Catalase	P04040	sp|P04040|CATA_HUMAN Catalase OS=Homo sapiens OX=9606 GN=CAT PE=1 SV=3	25.3937346140544	24.506778717041	24.3573786417643	24.4311027526855
133	CBR1	Carbonyl reductase [NADPH] 1	P16152	sp|P16152|CBR1_HUMAN Carbonyl reductase [NADPH] 1 OS=Homo sapiens OX=9606 GN=CBR1 PE=1 SV=3;tr|E9PQ63|E9PQ63_HUMAN Carbonyl reductase [NADPH] 1 OS=Homo sapiens OX=9606 GN=CBR1 PE=1 SV=1;tr|A8MTM1|A8MTM1_HUMAN Carbonyl reductase [NADPH] 1 OS=Homo sapiens OX	25.4965565999349	25.3185367584228	26.8791376749674	26.984115600586
134	CCT2	T-complex protein 1 subunit beta	F8VQ14	tr|F8VQ14|F8VQ14_HUMAN CCT-beta OS=Homo sapiens OX=9606 GN=CCT2 PE=1 SV=1;tr|F5GWF6|F5GWF6_HUMAN CCT-beta OS=Homo sapiens OX=9606 GN=CCT2 PE=1 SV=2;sp|P78371-2|TCPB_HUMAN Isoform 2 of T-complex protein 1 subunit beta OS=Homo sapiens OX=9606 GN=CCT2;sp|P783	0	0	22.0476404825847	7.31589063008627
135	CCT4	T-complex protein 1 subunit delta	P50991	sp|P50991-2|TCPD_HUMAN Isoform 2 of T-complex protein 1 subunit delta OS=Homo sapiens OX=9606 GN=CCT4;sp|P50991|TCPD_HUMAN T-complex protein 1 subunit delta OS=Homo sapiens OX=9606 GN=CCT4 PE=1 SV=4	0	0	14.7230091094971	22.0732103983561
136	CCT5	T-complex protein 1 subunit epsilon	E7ENZ3	tr|E7ENZ3|E7ENZ3_HUMAN T-complex protein 1 subunit epsilon OS=Homo sapiens OX=9606 GN=CCT5 PE=1 SV=1;tr|B7ZAR1|B7ZAR1_HUMAN T-complex protein 1 subunit epsilon OS=Homo sapiens OX=9606 GN=CCT5 PE=1 SV=1;tr|E9PCA1|E9PCA1_HUMAN T-complex protein 1 subunit eps	0	0	14.0686429341634	13.7018451690674
137	CCT7	T-complex protein 1 subunit eta	Q99832	sp|Q99832-2|TCPH_HUMAN Isoform 2 of T-complex protein 1 subunit eta OS=Homo sapiens OX=9606 GN=CCT7;sp|Q99832-4|TCPH_HUMAN Isoform 4 of T-complex protein 1 subunit eta OS=Homo sapiens OX=9606 GN=CCT7;sp|Q99832-3|TCPH_HUMAN Isoform 3 of T-complex protein 1	0	7.67980257670083	22.298355738322	22.0072606404622
138	CCT8	T-complex protein 1 subunit theta	P50990	sp|P50990-3|TCPQ_HUMAN Isoform 3 of T-complex protein 1 subunit theta OS=Homo sapiens OX=9606 GN=CCT8;sp|P50990-2|TCPQ_HUMAN Isoform 2 of T-complex protein 1 subunit theta OS=Homo sapiens OX=9606 GN=CCT8;sp|P50990|TCPQ_HUMAN T-complex protein 1 subunit the	14.6464392344157	0	23.722412109375	23.040252049764
139	CD200	OX-2 membrane glycoprotein	U3KQG5	tr|U3KQG5|U3KQG5_HUMAN OX-2 membrane glycoprotein (Fragment) OS=Homo sapiens OX=9606 GN=CD200 PE=1 SV=1;sp|P41217-2|OX2G_HUMAN Isoform 2 of OX-2 membrane glycoprotein OS=Homo sapiens OX=9606 GN=CD200;sp|P41217|OX2G_HUMAN OX-2 membrane glycoprotein OS=Homo	24.7413660685221	24.8233184814453	23.784428914388	23.7435150146484
140	CD38	ADP-ribosyl cyclase/cyclic ADP-ribose hydrolase 1	P28907	sp|P28907|CD38_HUMAN ADP-ribosyl cyclase/cyclic ADP-ribose hydrolase 1 OS=Homo sapiens OX=9606 GN=CD38 PE=1 SV=2;tr|H0Y950|H0Y950_HUMAN 2-phospho-ADP-ribosyl cyclase (Fragment) OS=Homo sapiens OX=9606 GN=CD38 PE=1 SV=8	24.3457361857096	23.7409000396729	23.0898545583089	23.026247660319	P28907
141	CD47	Leukocyte surface antigen CD47	Q08722	sp|Q08722|CD47_HUMAN Leukocyte surface antigen CD47 OS=Homo sapiens OX=9606 GN=CD47 PE=1 SV=1;tr|A0A2R8Y484|A0A2R8Y484_HUMAN Integrin-associated protein (Fragment) OS=Homo sapiens OX=9606 GN=CD47 PE=1 SV=1;sp|Q08722-2|CD47_HUMAN Isoform OA3-293 of Leukocyt	25.8926906585693	25.2454109191895	25.1606063842774	24.8626562754313	Q08722
142	CD59	CD59 glycoprotein	E9PNW4	tr|E9PNW4|E9PNW4_HUMAN CD59 glycoprotein OS=Homo sapiens OX=9606 PE=1 SV=1;tr|A0A2U3TZL5|A0A2U3TZL5_HUMAN CD59 glycoprotein (Fragment) OS=Homo sapiens OX=9606 GN=CD59 PE=1 SV=1;sp|P13987|CD59_HUMAN CD59 glycoprotein OS=Homo sapiens OX=9606 GN=CD59 PE=1 SV=	28.3800983428955	28.8672898610433	27.6077264149984	28.3467216491699
143	CD81	Tetraspanin;CD81 antigen	E9PJK1	tr|E9PJK1|E9PJK1_HUMAN Tetraspanin OS=Homo sapiens OX=9606 GN=CD81 PE=1 SV=1;tr|E9PRJ8|E9PRJ8_HUMAN Tetraspanin (Fragment) OS=Homo sapiens OX=9606 GN=CD81 PE=1 SV=1;tr|H0YDL9|H0YDL9_HUMAN Tetraspanin (Fragment) OS=Homo sapiens OX=9606 GN=CD81 PE=1 SV=1;tr|	27.8111050923665	28.2100607554118	24.9906101226806	25.6470082600912
144	CD82	CD82 antigen;Tetraspanin	P27701	sp|P27701|CD82_HUMAN CD82 antigen OS=Homo sapiens OX=9606 GN=CD82 PE=1 SV=1;tr|E9PJC7|E9PJC7_HUMAN Tetraspanin (Fragment) OS=Homo sapiens OX=9606 GN=CD82 PE=1 SV=1;sp|P27701-2|CD82_HUMAN Isoform 2 of CD82 antigen OS=Homo sapiens OX=9606 GN=CD82	25.9884726206462	24.0825850168864	21.2821877797445	21.148115158081	P27701
145	CD9	Tetraspanin;CD9 antigen	A6NNI4	tr|A6NNI4|A6NNI4_HUMAN Tetraspanin OS=Homo sapiens OX=9606 GN=CD9 PE=1 SV=1;tr|A0A2R8Y478|A0A2R8Y478_HUMAN Tetraspanin OS=Homo sapiens OX=9606 GN=CD9 PE=1 SV=1;tr|G8JLH6|G8JLH6_HUMAN Tetraspanin OS=Homo sapiens OX=9606 GN=CD9 PE=1 SV=2;sp|P21926|CD9_HUMAN	27.7562745412191	27.9859689076741	24.9573961893717	25.3225841522217
146	CD99L2	CD99 antigen-like protein 2	A0A0U1RQT8	tr|A0A0U1RQT8|A0A0U1RQT8_HUMAN CD99 antigen-like protein 2 (Fragment) OS=Homo sapiens OX=9606 GN=CD99L2 PE=1 SV=1;sp|Q8TCZ2-6|C99L2_HUMAN Isoform 6 of CD99 antigen-like protein 2 OS=Homo sapiens OX=9606 GN=CD99L2;sp|Q8TCZ2-3|C99L2_HUMAN Isoform 3 of CD99 a	22.1630350748698	0	21.3561573028564	7.05007553100587
147	CDC42	Cell division control protein 42 homolog	P60953	sp|P60953|CDC42_HUMAN Cell division control protein 42 homolog OS=Homo sapiens OX=9606 GN=CDC42 PE=1 SV=2;tr|Q5JYX0|Q5JYX0_HUMAN Cell division control protein 42 homolog (Fragment) OS=Homo sapiens OX=9606 GN=CDC42 PE=1 SV=1;tr|A0A590UJK8|A0A590UJK8_HUMAN C	25.3123518625895	25.1313673655192	24.2563292185466	24.556635538737
148	CDH13	Cadherin-13	P55290	sp|P55290|CAD13_HUMAN Cadherin-13 OS=Homo sapiens OX=9606 GN=CDH13 PE=1 SV=1;sp|P55290-4|CAD13_HUMAN Isoform 4 of Cadherin-13 OS=Homo sapiens OX=9606 GN=CDH13;sp|P55290-5|CAD13_HUMAN Isoform 5 of Cadherin-13 OS=Homo sapiens OX=9606 GN=CDH13	22.6853872934977	0	22.5841776529948	22.1131299336751
149	CFL1	Cofilin-1	P23528	sp|P23528|COF1_HUMAN Cofilin-1 OS=Homo sapiens OX=9606 GN=CFL1 PE=1 SV=3;tr|G3V1A4|G3V1A4_HUMAN Cofilin, non-muscle isoform OS=Homo sapiens OX=9606 GN=CFL1 PE=1 SV=1;tr|E9PP50|E9PP50_HUMAN Cofilin, non-muscle isoform (Fragment) OS=Homo sapiens OX=9606 GN=C	25.1172091166179	24.6484858194987	26.3597558339437	25.958132425944
150	CHL1	Neural cell adhesion molecule L1-like protein;Processed neural cell adhesion molecule L1-like protein	A0A087X0M8	tr|A0A087X0M8|A0A087X0M8_HUMAN Neural cell adhesion molecule L1-like protein OS=Homo sapiens OX=9606 GN=CHL1 PE=1 SV=1;sp|O00533|NCHL1_HUMAN Neural cell adhesion molecule L1-like protein OS=Homo sapiens OX=9606 GN=CHL1 PE=1 SV=4;sp|O00533-2|NCHL1_HUMAN Iso	0	0	14.0135866800944	0
151	CHMP4B	Charged multivesicular body protein 4b	Q9H444	sp|Q9H444|CHM4B_HUMAN Charged multivesicular body protein 4b OS=Homo sapiens OX=9606 GN=CHMP4B PE=1 SV=1	0	0	14.4119669596354	14.0367399851481
152	CKB	Creatine kinase B-type	P12277	sp|P12277|KCRB_HUMAN Creatine kinase B-type OS=Homo sapiens OX=9606 GN=CKB PE=1 SV=1	26.8268381754557	26.1073926289876	28.1980075836182	28.0270900726319
153	CKMT1A	Creatine kinase U-type, mitochondrial	P12532	sp|P12532|KCRU_HUMAN Creatine kinase U-type, mitochondrial OS=Homo sapiens OX=9606 GN=CKMT1A PE=1 SV=1;sp|P12532-2|KCRU_HUMAN Isoform 2 of Creatine kinase U-type, mitochondrial OS=Homo sapiens OX=9606 GN=CKMT1A	22.1331564585368	21.9832827250163	24.1339562733968	23.1042785644531
154	CLIC4	Chloride intracellular channel protein 4	Q9Y696	sp|Q9Y696|CLIC4_HUMAN Chloride intracellular channel protein 4 OS=Homo sapiens OX=9606 GN=CLIC4 PE=1 SV=4	0	0	7.28939882914227	22.0643355051676	Q9Y696
155	CLTC	Clathrin heavy chain;Clathrin heavy chain 1	A0A087WVQ6	tr|A0A087WVQ6|A0A087WVQ6_HUMAN Clathrin heavy chain OS=Homo sapiens OX=9606 GN=CLTC PE=1 SV=1;sp|Q00610-2|CLH1_HUMAN Isoform 2 of Clathrin heavy chain 1 OS=Homo sapiens OX=9606 GN=CLTC;sp|Q00610|CLH1_HUMAN Clathrin heavy chain 1 OS=Homo sapiens OX=9606 GN=	27.7003002166748	27.3465588887533	28.4012730916341	27.7792059580485
156	CLU	Clusterin;Clusterin beta chain;Clusterin alpha chain;Clusterin	P10909	sp|P10909-3|CLUS_HUMAN Isoform 3 of Clusterin OS=Homo sapiens OX=9606 GN=CLU;sp|P10909-4|CLUS_HUMAN Isoform 4 of Clusterin OS=Homo sapiens OX=9606 GN=CLU;sp|P10909-6|CLUS_HUMAN Isoform 6 of Clusterin OS=Homo sapiens OX=9606 GN=CLU;sp|P10909|CLUS_HUMAN Clus	0	15.7701886494954	22.8046429951986	23.6200478871663
157	CNDP2	Cytosolic non-specific dipeptidase	Q96KP4	sp|Q96KP4|CNDP2_HUMAN Cytosolic non-specific dipeptidase OS=Homo sapiens OX=9606 GN=CNDP2 PE=1 SV=2;sp|Q96KP4-2|CNDP2_HUMAN Isoform 2 of Cytosolic non-specific dipeptidase OS=Homo sapiens OX=9606 GN=CNDP2;tr|J3QKT2|J3QKT2_HUMAN Cytosolic non-specific dipep	24.6221605936686	24.5248572031657	26.093635559082	26.1030693054199
158	CNP	2,3-cyclic-nucleotide 3-phosphodiesterase	P09543	sp|P09543-2|CN37_HUMAN Isoform CNPI of 2,3-cyclic-nucleotide 3-phosphodiesterase OS=Homo sapiens OX=9606 GN=CNP;sp|P09543|CN37_HUMAN 2,3-cyclic-nucleotide 3-phosphodiesterase OS=Homo sapiens OX=9606 GN=CNP PE=1 SV=2	27.6378014882405	27.603370030721	28.2049528757731	28.2010968526204
159	CNRIP1	CB1 cannabinoid receptor-interacting protein 1	B8ZZB8	tr|B8ZZB8|B8ZZB8_HUMAN CB1 cannabinoid receptor-interacting protein 1 OS=Homo sapiens OX=9606 GN=CNRIP1 PE=1 SV=1;sp|Q96F85-2|CNRP1_HUMAN Isoform 2 of CB1 cannabinoid receptor-interacting protein 1 OS=Homo sapiens OX=9606 GN=CNRIP1;sp|Q96F85|CNRP1_HUMAN CB	22.7539914449056	7.41091537475587	24.4360987345378	23.7574399312337
160	CNTFR	Ciliary neurotrophic factor receptor subunit alpha	P26992	sp|P26992|CNTFR_HUMAN Ciliary neurotrophic factor receptor subunit alpha OS=Homo sapiens OX=9606 GN=CNTFR PE=1 SV=2	23.1920884450277	23.2204844156901	22.1454709370931	7.1766923268636
161	CNTN1	Contactin-1	Q12860	sp|Q12860|CNTN1_HUMAN Contactin-1 OS=Homo sapiens OX=9606 GN=CNTN1 PE=1 SV=1;sp|Q12860-2|CNTN1_HUMAN Isoform 2 of Contactin-1 OS=Homo sapiens OX=9606 GN=CNTN1;sp|Q12860-3|CNTN1_HUMAN Isoform 3 of Contactin-1 OS=Homo sapiens OX=9606 GN=CNTN1	27.9561824798584	27.8357416788737	27.2095381418864	27.1291001637777
162	CNTNAP1	Contactin-associated protein 1	P78357	sp|P78357|CNTP1_HUMAN Contactin-associated protein 1 OS=Homo sapiens OX=9606 GN=CNTNAP1 PE=1 SV=1;tr|K7EMM9|K7EMM9_HUMAN Contactin-associated protein 1 OS=Homo sapiens OX=9606 GN=CNTNAP1 PE=1 SV=1	25.9071102142334	25.6235071818034	24.4486516316732	24.5926628112793	P78357
163	COPS4	COP9 signalosome complex subunit 4	D6RAX7	tr|D6RAX7|D6RAX7_HUMAN COP9 signalosome complex subunit 4 OS=Homo sapiens OX=9606 GN=COPS4 PE=1 SV=1;tr|D6RFN0|D6RFN0_HUMAN COP9 signalosome complex subunit 4 OS=Homo sapiens OX=9606 GN=COPS4 PE=1 SV=1;sp|Q9BT78-2|CSN4_HUMAN Isoform 2 of COP9 signalosome c	0	0	7.3480339050293	14.3749548594157
164	COPS8	COP9 signalosome complex subunit 8	E9PGT6	tr|E9PGT6|E9PGT6_HUMAN COP9 signalosome complex subunit 8 OS=Homo sapiens OX=9606 GN=COPS8 PE=1 SV=1;sp|Q99627-2|CSN8_HUMAN Isoform 2 of COP9 signalosome complex subunit 8 OS=Homo sapiens OX=9606 GN=COPS8;sp|Q99627|CSN8_HUMAN COP9 signalosome complex subun	0	0	14.3634045918783	0
165	CORO1A	Coronin-1A	P31146	sp|P31146|COR1A_HUMAN Coronin-1A OS=Homo sapiens OX=9606 GN=CORO1A PE=1 SV=4	7.14172172546387	0	22.1323483784994	21.237559000651
166	CP	Ceruloplasmin	E9PFZ2	tr|E9PFZ2|E9PFZ2_HUMAN Ceruloplasmin OS=Homo sapiens OX=9606 GN=CP PE=1 SV=1;sp|P00450|CERU_HUMAN Ceruloplasmin OS=Homo sapiens OX=9606 GN=CP PE=1 SV=1;tr|H7C5R1|H7C5R1_HUMAN Ceruloplasmin (Fragment) OS=Homo sapiens OX=9606 GN=CP PE=1 SV=1	0	22.6676692962646	22.0550066630046	23.2347691853841
167	CPE	Carboxypeptidase E	P16870	sp|P16870-2|CBPE_HUMAN Isoform 2 of Carboxypeptidase E OS=Homo sapiens OX=9606 GN=CPE;sp|P16870|CBPE_HUMAN Carboxypeptidase E OS=Homo sapiens OX=9606 GN=CPE PE=1 SV=1	0	0	14.2324434916178	7.1069533030192
168	CPNE3	Copine-3	O75131	sp|O75131|CPNE3_HUMAN Copine-3 OS=Homo sapiens OX=9606 GN=CPNE3 PE=1 SV=1	24.9156583150228	24.890619913737	23.6912886301676	24.1236470540365
169	CPNE6	Copine-6	O95741	sp|O95741-2|CPNE6_HUMAN Isoform 2 of Copine-6 OS=Homo sapiens OX=9606 GN=CPNE6;sp|O95741|CPNE6_HUMAN Copine-6 OS=Homo sapiens OX=9606 GN=CPNE6 PE=1 SV=3;tr|H0YLV2|H0YLV2_HUMAN Copine-6 (Fragment) OS=Homo sapiens OX=9606 GN=CPNE6 PE=1 SV=1	24.8797588348389	25.4177017211914	24.251625696818	24.8382943471273
170	CRMP1	Dihydropyrimidinase-related protein 1	E9PD68	tr|E9PD68|E9PD68_HUMAN Dihydropyrimidinase-related protein 1 OS=Homo sapiens OX=9606 GN=CRMP1 PE=1 SV=1;sp|Q14194|DPYL1_HUMAN Dihydropyrimidinase-related protein 1 OS=Homo sapiens OX=9606 GN=CRMP1 PE=1 SV=1;sp|Q14194-2|DPYL1_HUMAN Isoform LCRMP-1 of Dihydr	24.7883516947428	24.353219350179	26.147897084554	25.9344647725423
171	CRYAB	Alpha-crystallin B chain	E9PJL7	tr|E9PJL7|E9PJL7_HUMAN Alpha-crystallin B chain (Fragment) OS=Homo sapiens OX=9606 GN=CRYAB PE=1 SV=8;tr|E9PRA8|E9PRA8_HUMAN Alpha-crystallin B chain OS=Homo sapiens OX=9606 GN=CRYAB PE=1 SV=1;sp|P02511|CRYAB_HUMAN Alpha-crystallin B chain OS=Homo sapiens	0	0	22.9050070444743	23.2016277313233
172	CRYL1	Lambda-crystallin homolog	Q9Y2S2	sp|Q9Y2S2-2|CRYL1_HUMAN Isoform 2 of Lambda-crystallin homolog OS=Homo sapiens OX=9606 GN=CRYL1;sp|Q9Y2S2|CRYL1_HUMAN Lambda-crystallin homolog OS=Homo sapiens OX=9606 GN=CRYL1 PE=1 SV=3;tr|A0A2R8YFQ7|A0A2R8YFQ7_HUMAN Lambda-crystallin homolog OS=Homo sapi	0	0	23.1521244049072	23.7419980367025
173	CRYM	Ketimine reductase mu-crystallin	Q14894	sp|Q14894|CRYM_HUMAN Ketimine reductase mu-crystallin OS=Homo sapiens OX=9606 GN=CRYM PE=1 SV=1	23.1007868448893	15.3077716827393	24.9740149180094	24.5152835845947
174	CRYZ	Quinone oxidoreductase	A6NP24	tr|A6NP24|A6NP24_HUMAN Quinone oxidoreductase (Fragment) OS=Homo sapiens OX=9606 GN=CRYZ PE=1 SV=1;sp|Q08257|QOR_HUMAN Quinone oxidoreductase OS=Homo sapiens OX=9606 GN=CRYZ PE=1 SV=1;tr|C9JH92|C9JH92_HUMAN Quinone oxidoreductase (Fragment) OS=Homo sapiens	0	0	22.4945418039958	23.005854288737
175	CSPG5	Chondroitin sulfate proteoglycan 5	O95196	sp|O95196-3|CSPG5_HUMAN Isoform 3 of Chondroitin sulfate proteoglycan 5 OS=Homo sapiens OX=9606 GN=CSPG5;sp|O95196-2|CSPG5_HUMAN Isoform 2 of Chondroitin sulfate proteoglycan 5 OS=Homo sapiens OX=9606 GN=CSPG5;tr|A0A087WUT8|A0A087WUT8_HUMAN Chondroitin sul	24.346762975057	15.4158407847087	7.0639050801595	0	O95196
176	CSRP1	Cysteine and glycine-rich protein 1	P21291	sp|P21291|CSRP1_HUMAN Cysteine and glycine-rich protein 1 OS=Homo sapiens OX=9606 GN=CSRP1 PE=1 SV=3;tr|E9PND2|E9PND2_HUMAN Cysteine and glycine-rich protein 1 (Fragment) OS=Homo sapiens OX=9606 GN=CSRP1 PE=1 SV=1;tr|E9PP21|E9PP21_HUMAN Cysteine and glycin	15.7356967926025	0	23.3580137888591	23.9019819895426
177	CTNNA2	Catenin alpha-2	P26232	sp|P26232-3|CTNA2_HUMAN Isoform 3 of Catenin alpha-2 OS=Homo sapiens OX=9606 GN=CTNNA2;sp|P26232-2|CTNA2_HUMAN Isoform 2 of Catenin alpha-2 OS=Homo sapiens OX=9606 GN=CTNNA2;sp|P26232-5|CTNA2_HUMAN Isoform 5 of Catenin alpha-2 OS=Homo sapiens OX=9606 GN=CT	7.287384668986	0	22.9326604207357	22.746031443278
178	CTNNB1	Catenin beta-1	A0A2R8Y804	tr|A0A2R8Y804|A0A2R8Y804_HUMAN Catenin beta-1 OS=Homo sapiens OX=9606 GN=CTNNB1 PE=1 SV=1;tr|A0A2R8Y543|A0A2R8Y543_HUMAN Catenin beta-1 OS=Homo sapiens OX=9606 GN=CTNNB1 PE=1 SV=1;tr|A0A2R8Y5C3|A0A2R8Y5C3_HUMAN Catenin beta-1 OS=Homo sapiens OX=9606 GN=CTN	0	0	15.5636679331462	23.2232144673665
179	CTNND2	Catenin delta-2	B4DRK2	tr|B4DRK2|B4DRK2_HUMAN Catenin delta-2 OS=Homo sapiens OX=9606 GN=CTNND2 PE=1 SV=1;tr|E9PHB5|E9PHB5_HUMAN Catenin delta-2 OS=Homo sapiens OX=9606 GN=CTNND2 PE=1 SV=1;tr|E7EPC8|E7EPC8_HUMAN Catenin delta-2 OS=Homo sapiens OX=9606 GN=CTNND2 PE=1 SV=1;sp|Q9UQ	15.3639373779297	0	7.4514020284017	22.3444086710612
180	CTSD	Cathepsin D;Cathepsin D light chain;Cathepsin D heavy chain	A0A1B0GW44	tr|A0A1B0GW44|A0A1B0GW44_HUMAN Cathepsin D OS=Homo sapiens OX=9606 GN=CTSD PE=1 SV=1;tr|A0A1B0GV23|A0A1B0GV23_HUMAN Cathepsin D OS=Homo sapiens OX=9606 GN=CTSD PE=1 SV=1;tr|A0A1B0GVD5|A0A1B0GVD5_HUMAN Cathepsin D OS=Homo sapiens OX=9606 GN=CTSD PE=1 SV=1;t	25.1209500630697	24.7323869069418	25.3236122131348	25.3928197224935
181	CYB5R3	NADH-cytochrome b5 reductase 3;NADH-cytochrome b5 reductase 3 membrane-bound form;NADH-cytochrome b5 reductase 3 soluble form	P00387	sp|P00387-2|NB5R3_HUMAN Isoform 2 of NADH-cytochrome b5 reductase 3 OS=Homo sapiens OX=9606 GN=CYB5R3;sp|P00387|NB5R3_HUMAN NADH-cytochrome b5 reductase 3 OS=Homo sapiens OX=9606 GN=CYB5R3 PE=1 SV=3;sp|P00387-3|NB5R3_HUMAN Isoform 3 of NADH-cytochrome b5 r	23.4122893015544	23.7686449686686	23.3428115844727	23.8482157389323
182	CYBB	Cytochrome b-245 heavy chain	P04839	sp|P04839|CY24B_HUMAN Cytochrome b-245 heavy chain OS=Homo sapiens OX=9606 GN=CYBB PE=1 SV=2	0	7.15660285949707	6.99189440409343	21.7220617930095	P04839
183	CYFIP2;CYFIP1	Cytoplasmic FMR1-interacting protein 2;Cytoplasmic FMR1-interacting protein 1	Q96F07	sp|Q96F07|CYFP2_HUMAN Cytoplasmic FMR1-interacting protein 2 OS=Homo sapiens OX=9606 GN=CYFIP2 PE=1 SV=2;sp|Q96F07-2|CYFP2_HUMAN Isoform 2 of Cytoplasmic FMR1-interacting protein 2 OS=Homo sapiens OX=9606 GN=CYFIP2;tr|E7EVJ5|E7EVJ5_HUMAN Cytoplasmic FMR1-i	23.4526519775391	23.4159317016602	23.7194347381592	23.659454981486
184	DCD	Dermcidin;Survival-promoting peptide;DCD-1	P81605	sp|P81605|DCD_HUMAN Dermcidin OS=Homo sapiens OX=9606 GN=DCD PE=1 SV=2;sp|P81605-2|DCD_HUMAN Isoform 2 of Dermcidin OS=Homo sapiens OX=9606 GN=DCD	0	0	23.4366664886475	23.0664456685384	P81605
185	DCLK1	Serine/threonine-protein kinase DCLK1	Q5VZY9	tr|Q5VZY9|Q5VZY9_HUMAN Serine/threonine-protein kinase DCLK1 OS=Homo sapiens OX=9606 GN=DCLK1 PE=1 SV=1;sp|O15075-2|DCLK1_HUMAN Isoform 1 of Serine/threonine-protein kinase DCLK1 OS=Homo sapiens OX=9606 GN=DCLK1;sp|O15075|DCLK1_HUMAN Serine/threonine-prote	0	0	21.5243593851725	21.4062220255534
186	DCXR	L-xylulose reductase	J3KS22	tr|J3KS22|J3KS22_HUMAN L-xylulose reductase (Fragment) OS=Homo sapiens OX=9606 GN=DCXR PE=1 SV=8;tr|J3QS36|J3QS36_HUMAN L-xylulose reductase (Fragment) OS=Homo sapiens OX=9606 GN=DCXR PE=1 SV=1;sp|Q7Z4W1|DCXR_HUMAN L-xylulose reductase OS=Homo sapiens OX=9	0	0	7.0788294474284	14.3692811330159
187	DDAH1	N(G),N(G)-dimethylarginine dimethylaminohydrolase 1	O94760	sp|O94760|DDAH1_HUMAN N(G),N(G)-dimethylarginine dimethylaminohydrolase 1 OS=Homo sapiens OX=9606 GN=DDAH1 PE=1 SV=3;tr|B4DYP1|B4DYP1_HUMAN Dimethylargininase OS=Homo sapiens OX=9606 GN=DDAH1 PE=1 SV=1;sp|O94760-2|DDAH1_HUMAN Isoform 2 of N(G),N(G)-dimethy	24.908530553182	24.5189151763916	25.8769315083821	26.0823440551758
188	DDB1	DNA damage-binding protein 1	Q16531	sp|Q16531|DDB1_HUMAN DNA damage-binding protein 1 OS=Homo sapiens OX=9606 GN=DDB1 PE=1 SV=1;tr|F5GY55|F5GY55_HUMAN DNA damage-binding protein 1 OS=Homo sapiens OX=9606 GN=DDB1 PE=1 SV=1	14.8757298787435	0	23.3663959503174	23.5418879191081
189	DDT;DDTL	D-dopachrome decarboxylase;D-dopachrome decarboxylase-like protein	P30046	sp|P30046|DOPD_HUMAN D-dopachrome decarboxylase OS=Homo sapiens OX=9606 GN=DDT PE=1 SV=3;tr|H7C342|H7C342_HUMAN D-dopachrome decarboxylase (Fragment) OS=Homo sapiens OX=9606 GN=DDT PE=1 SV=1;tr|J3KQ18|J3KQ18_HUMAN D-dopachrome decarboxylase OS=Homo sapiens	0	0	14.3348547617594	21.5455875396729
190	DECR1	2,4-dienoyl-CoA reductase, mitochondrial	Q16698	sp|Q16698-2|DECR_HUMAN Isoform 2 of 2,4-dienoyl-CoA reductase [(3E)-enoyl-CoA-producing], mitochondrial OS=Homo sapiens OX=9606 GN=DECR1;sp|Q16698|DECR_HUMAN 2,4-dienoyl-CoA reductase [(3E)-enoyl-CoA-producing], mitochondrial OS=Homo sapiens OX=9606 GN=DEC	0	0	23.0341529846192	23.6459032694499
191	DKFZp566H1924;NPTN	Neuroplastin	Q9UFM8	tr|Q9UFM8|Q9UFM8_HUMAN Neuroplastin (Fragment) OS=Homo sapiens OX=9606 GN=NPTN PE=1 SV=2;sp|Q9Y639-4|NPTN_HUMAN Isoform 4 of Neuroplastin OS=Homo sapiens OX=9606 GN=NPTN;sp|Q9Y639-5|NPTN_HUMAN Isoform 5 of Neuroplastin OS=Homo sapiens OX=9606 GN=NPTN;sp|Q9	26.25221824646	26.1058979034424	25.7149327596029	25.7666155497233
192	DLD	Dihydrolipoyl dehydrogenase, mitochondrial;Dihydrolipoyl dehydrogenase	P09622	sp|P09622-3|DLDH_HUMAN Isoform 3 of Dihydrolipoyl dehydrogenase, mitochondrial OS=Homo sapiens OX=9606 GN=DLD;sp|P09622|DLDH_HUMAN Dihydrolipoyl dehydrogenase, mitochondrial OS=Homo sapiens OX=9606 GN=DLD PE=1 SV=2;tr|E9PEX6|E9PEX6_HUMAN Dihydrolipoyl dehy	0	0	21.8547248840332	21.8030166625977
193	DNAJC5	DnaJ homolog subfamily C member 5	Q9H3Z4	sp|Q9H3Z4-2|DNJC5_HUMAN Isoform 2 of DnaJ homolog subfamily C member 5 OS=Homo sapiens OX=9606 GN=DNAJC5;sp|Q9H3Z4|DNJC5_HUMAN DnaJ homolog subfamily C member 5 OS=Homo sapiens OX=9606 GN=DNAJC5 PE=1 SV=1	25.2247784932455	24.9414920806885	24.8191725413005	24.3459250132243
194	DNM1	Dynamin-1	A0A0D9SFB1	tr|A0A0D9SFB1|A0A0D9SFB1_HUMAN Dynamin GTPase OS=Homo sapiens OX=9606 GN=DNM1 PE=1 SV=1;tr|A0A0U1RQP1|A0A0U1RQP1_HUMAN Dynamin GTPase OS=Homo sapiens OX=9606 GN=DNM1 PE=1 SV=1;sp|Q05193-5|DYN1_HUMAN Isoform 4 of Dynamin-1 OS=Homo sapiens OX=9606 GN=DNM1;sp	7.51141293843587	0	24.0125649770101	23.4519913991292
195	DNM1L	Dynamin-1-like protein	O00429	sp|O00429-6|DNM1L_HUMAN Isoform 6 of Dynamin-1-like protein OS=Homo sapiens OX=9606 GN=DNM1L;sp|O00429-2|DNM1L_HUMAN Isoform 4 of Dynamin-1-like protein OS=Homo sapiens OX=9606 GN=DNM1L;sp|O00429-8|DNM1L_HUMAN Isoform 8 of Dynamin-1-like protein OS=Homo sa	22.9783757527669	0	25.1742617289225	23.851749420166
196	DPP10	Inactive dipeptidyl peptidase 10	Q8N608	sp|Q8N608-4|DPP10_HUMAN Isoform 4 of Inactive dipeptidyl peptidase 10 OS=Homo sapiens OX=9606 GN=DPP10;sp|Q8N608-2|DPP10_HUMAN Isoform 2 of Inactive dipeptidyl peptidase 10 OS=Homo sapiens OX=9606 GN=DPP10;sp|Q8N608|DPP10_HUMAN Inactive dipeptidyl peptidas	15.6466464996338	15.4134724934896	22.871613184611	22.4048569997152	Q8N608
197	DPP3	Dipeptidyl peptidase 3	E9PNX5	tr|E9PNX5|E9PNX5_HUMAN Dipeptidyl peptidase 3 (Fragment) OS=Homo sapiens OX=9606 GN=DPP3 PE=1 SV=1;tr|E9PKK8|E9PKK8_HUMAN Dipeptidyl peptidase 3 (Fragment) OS=Homo sapiens OX=9606 GN=DPP3 PE=1 SV=1;tr|E9PQ14|E9PQ14_HUMAN Dipeptidyl peptidase 3 (Fragment) O	7.8098971048991	0	23.0605627695719	23.1357949574788
198	DPP6	Dipeptidyl aminopeptidase-like protein 6	E9PF59	tr|E9PF59|E9PF59_HUMAN Dipeptidyl aminopeptidase-like protein 6 OS=Homo sapiens OX=9606 GN=DPP6 PE=1 SV=1;sp|P42658-2|DPP6_HUMAN Isoform DPPX-S of Dipeptidyl aminopeptidase-like protein 6 OS=Homo sapiens OX=9606 GN=DPP6;sp|P42658|DPP6_HUMAN Dipeptidyl amin	25.3971322377523	24.9951890309652	24.7467060089112	24.4794178009033
199	DPYSL2	Dihydropyrimidinase-related protein 2	A0A1C7CYX9	tr|A0A1C7CYX9|A0A1C7CYX9_HUMAN Dihydropyrimidinase-related protein 2 OS=Homo sapiens OX=9606 GN=DPYSL2 PE=1 SV=1;sp|Q16555|DPYL2_HUMAN Dihydropyrimidinase-related protein 2 OS=Homo sapiens OX=9606 GN=DPYSL2 PE=1 SV=1;sp|Q16555-2|DPYL2_HUMAN Isoform 2 of Di	29.3611335754395	29.3524576822917	30.8091316223144	30.9819049835205
200	DPYSL3	Dihydropyrimidinase-related protein 3	Q14195	sp|Q14195|DPYL3_HUMAN Dihydropyrimidinase-related protein 3 OS=Homo sapiens OX=9606 GN=DPYSL3 PE=1 SV=1;sp|Q14195-2|DPYL3_HUMAN Isoform LCRMP-4 of Dihydropyrimidinase-related protein 3 OS=Homo sapiens OX=9606 GN=DPYSL3	26.6782124837239	26.2943757375081	28.3613961537679	28.6791623433431
201	DPYSL5	Dihydropyrimidinase-related protein 5	Q9BPU6	sp|Q9BPU6|DPYL5_HUMAN Dihydropyrimidinase-related protein 5 OS=Homo sapiens OX=9606 GN=DPYSL5 PE=1 SV=1	7.6069424947103	7.66186714172363	24.5102373758952	24.7018801371257
202	DSC1	Desmocollin-1	Q08554	sp|Q08554-2|DSC1_HUMAN Isoform 1B of Desmocollin-1 OS=Homo sapiens OX=9606 GN=DSC1;sp|Q08554|DSC1_HUMAN Desmocollin-1 OS=Homo sapiens OX=9606 GN=DSC1 PE=1 SV=2	26.2891699473063	25.5561682383219	15.505989074707	23.026128133138	Q08554
203	DSG1	Desmoglein-1	Q02413	sp|Q02413|DSG1_HUMAN Desmoglein-1 OS=Homo sapiens OX=9606 GN=DSG1 PE=1 SV=2	27.4138927459717	25.7995783487956	22.5330371856689	23.1018803914388	Q02413
204	DSP	Desmoplakin	P15924	sp|P15924|DESP_HUMAN Desmoplakin OS=Homo sapiens OX=9606 GN=DSP PE=1 SV=3;sp|P15924-3|DESP_HUMAN Isoform DSPIa of Desmoplakin OS=Homo sapiens OX=9606 GN=DSP;sp|P15924-2|DESP_HUMAN Isoform DPII of Desmoplakin OS=Homo sapiens OX=9606 GN=DSP	27.6455396016439	27.0900675455729	23.6580893198649	23.6953907012939
205	DSTN	Destrin	F6RFD5	tr|F6RFD5|F6RFD5_HUMAN Actin-depolymerizing factor OS=Homo sapiens OX=9606 GN=DSTN PE=1 SV=1;sp|P60981-2|DEST_HUMAN Isoform 2 of Destrin OS=Homo sapiens OX=9606 GN=DSTN;sp|P60981|DEST_HUMAN Destrin OS=Homo sapiens OX=9606 GN=DSTN PE=1 SV=3	0	0	21.9611619313558	14.4804725646973
206	DYNC1H1	Cytoplasmic dynein 1 heavy chain 1	Q14204	sp|Q14204|DYHC1_HUMAN Cytoplasmic dynein 1 heavy chain 1 OS=Homo sapiens OX=9606 GN=DYNC1H1 PE=1 SV=5	15.0255165100098	0	23.8979352315267	23.6373672485351
207	ECH1	Delta(3,5)-Delta(2,4)-dienoyl-CoA isomerase, mitochondrial	Q13011	sp|Q13011|ECH1_HUMAN Delta(3,5)-Delta(2,4)-dienoyl-CoA isomerase, mitochondrial OS=Homo sapiens OX=9606 GN=ECH1 PE=1 SV=2;tr|M0QZW4|M0QZW4_HUMAN Delta(3,5)-Delta(2,4)-dienoyl-CoA isomerase, mitochondrial (Fragment) OS=Homo sapiens OX=9606 GN=ECH1 PE=1 SV=1	0	0	14.6077747344971	22.346394220988
208	EEF1A1P5;EEF1A1	Putative elongation factor 1-alpha-like 3;Elongation factor 1-alpha 1;Elongation factor 1-alpha	Q5VTE0	sp|Q5VTE0|EF1A3_HUMAN Putative elongation factor 1-alpha-like 3 OS=Homo sapiens OX=9606 GN=EEF1A1P5 PE=5 SV=1;sp|P68104|EF1A1_HUMAN Elongation factor 1-alpha 1 OS=Homo sapiens OX=9606 GN=EEF1A1 PE=1 SV=1;tr|A0A087WVQ9|A0A087WVQ9_HUMAN Elongation factor 1-a	25.8863957722982	24.8417975107829	26.0773639678955	26.021198908488
209	EEF1A2	Elongation factor 1-alpha 2	A0A2U3TZH3	tr|A0A2U3TZH3|A0A2U3TZH3_HUMAN Elongation factor 1-alpha OS=Homo sapiens OX=9606 GN=EEF1A2 PE=1 SV=1;sp|Q05639|EF1A2_HUMAN Elongation factor 1-alpha 2 OS=Homo sapiens OX=9606 GN=EEF1A2 PE=1 SV=1	22.8841775258382	0	23.5202986399333	22.0343786875407
210	EEF1G	Elongation factor 1-gamma	P26641	sp|P26641|EF1G_HUMAN Elongation factor 1-gamma OS=Homo sapiens OX=9606 GN=EEF1G PE=1 SV=3;sp|P26641-2|EF1G_HUMAN Isoform 2 of Elongation factor 1-gamma OS=Homo sapiens OX=9606 GN=EEF1G	22.6601123809815	22.4068126678467	24.883991877238	24.6272144317627
211	EEF2	Elongation factor 2	P13639	sp|P13639|EF2_HUMAN Elongation factor 2 OS=Homo sapiens OX=9606 GN=EEF2 PE=1 SV=4	0	0	14.62730662028	21.4112383524577
212	EGFR	Receptor protein-tyrosine kinase;Epidermal growth factor receptor	Q504U8	tr|Q504U8|Q504U8_HUMAN Receptor protein-tyrosine kinase OS=Homo sapiens OX=9606 GN=EGFR PE=1 SV=1;tr|E9PFD7|E9PFD7_HUMAN Receptor protein-tyrosine kinase OS=Homo sapiens OX=9606 GN=EGFR PE=1 SV=3;sp|P00533-2|EGFR_HUMAN Isoform 2 of Epidermal growth factor	0	0	6.76459503173827	6.98791313171387
213	EHD3;EHD1	EH domain-containing protein 3;EH domain-containing protein 1	Q9NZN3	sp|Q9NZN3|EHD3_HUMAN EH domain-containing protein 3 OS=Homo sapiens OX=9606 GN=EHD3 PE=1 SV=2;tr|C9JC03|C9JC03_HUMAN EH domain-containing protein 1 (Fragment) OS=Homo sapiens OX=9606 GN=EHD1 PE=1 SV=1;tr|A0A024R571|A0A024R571_HUMAN EH domain-containing pro	14.4220854441325	0	21.6965459187825	14.1540705362956
214	EIF4A1	Eukaryotic initiation factor 4A-I	P60842	sp|P60842|IF4A1_HUMAN Eukaryotic initiation factor 4A-I OS=Homo sapiens OX=9606 GN=EIF4A1 PE=1 SV=1;tr|J3KS93|J3KS93_HUMAN RNA helicase (Fragment) OS=Homo sapiens OX=9606 GN=EIF4A1 PE=1 SV=1;tr|J3QKZ9|J3QKZ9_HUMAN RNA helicase (Fragment) OS=Homo sapiens OX	23.9039637247722	16.4351387023926	15.6819190979004	7.61053148905437
215	EIF4A2	Eukaryotic initiation factor 4A-II;Eukaryotic initiation factor 4A-II, N-terminally processed	E7EQG2	tr|E7EQG2|E7EQG2_HUMAN RNA helicase OS=Homo sapiens OX=9606 GN=EIF4A2 PE=1 SV=1;sp|Q14240|IF4A2_HUMAN Eukaryotic initiation factor 4A-II OS=Homo sapiens OX=9606 GN=EIF4A2 PE=1 SV=2;sp|Q14240-2|IF4A2_HUMAN Isoform 2 of Eukaryotic initiation factor 4A-II OS=	15.6905930836996	0	24.1847540537516	23.6012395222982
216	ENO1	Alpha-enolase	A0A2R8Y6G6	tr|A0A2R8Y6G6|A0A2R8Y6G6_HUMAN 2-phospho-D-glycerate hydro-lyase OS=Homo sapiens OX=9606 GN=ENO1 PE=1 SV=1;sp|P06733|ENOA_HUMAN Alpha-enolase OS=Homo sapiens OX=9606 GN=ENO1 PE=1 SV=2;sp|P06733-2|ENOA_HUMAN Isoform MBP-1 of Alpha-enolase OS=Homo sapiens OX	27.6698207855225	27.7755565643311	29.1881694793701	29.5976428985596
217	ENO2	Gamma-enolase;Enolase	P09104	sp|P09104|ENOG_HUMAN Gamma-enolase OS=Homo sapiens OX=9606 GN=ENO2 PE=1 SV=3;sp|P09104-2|ENOG_HUMAN Isoform 2 of Gamma-enolase OS=Homo sapiens OX=9606 GN=ENO2;tr|F5H0C8|F5H0C8_HUMAN 2-phospho-D-glycerate hydro-lyase OS=Homo sapiens OX=9606 GN=ENO2 PE=1 SV=	28.0198287963867	27.7054335276286	29.8546276092529	29.7173398335775
218	ENOPH1	Enolase-phosphatase E1	Q9UHY7	sp|Q9UHY7|ENOPH_HUMAN Enolase-phosphatase E1 OS=Homo sapiens OX=9606 GN=ENOPH1 PE=1 SV=1;tr|A0A0C4DGY8|A0A0C4DGY8_HUMAN Enolase-phosphatase E1 OS=Homo sapiens OX=9606 GN=ENOPH1 PE=1 SV=1;tr|D6RA00|D6RA00_HUMAN Enolase-phosphatase E1 OS=Homo sapiens OX=9606	0	0	24.0414581298828	24.1479727427165
219	ENPP6	Ectonucleotide pyrophosphatase/phosphodiesterase family member 6	Q6UWR7	sp|Q6UWR7|ENPP6_HUMAN Glycerophosphocholine cholinephosphodiesterase ENPP6 OS=Homo sapiens OX=9606 GN=ENPP6 PE=1 SV=2;tr|D6R9P1|D6R9P1_HUMAN Choline-specific glycerophosphodiester phosphodiesterase (Fragment) OS=Homo sapiens OX=9606 GN=ENPP6 PE=1 SV=1	26.4149201711019	26.4504159291585	25.7223943074544	25.8896611531576
220	ENTPD2	Ectonucleoside triphosphate diphosphohydrolase 2	Q9Y5L3	sp|Q9Y5L3|ENTP2_HUMAN Ectonucleoside triphosphate diphosphohydrolase 2 OS=Homo sapiens OX=9606 GN=ENTPD2 PE=1 SV=1;sp|Q9Y5L3-2|ENTP2_HUMAN Isoform Short of Ectonucleoside triphosphate diphosphohydrolase 2 OS=Homo sapiens OX=9606 GN=ENTPD2;sp|Q9Y5L3-3|ENTP2	0	0	0	14.6301676432292	Q9Y5L3
221	EPB41L1	Band 4,1-like protein 1	A0A0C4DH22	tr|A0A0C4DH22|A0A0C4DH22_HUMAN Band 4,1-like protein 1 OS=Homo sapiens OX=9606 GN=EPB41L1 PE=1 SV=1;tr|A0A1B0GTW6|A0A1B0GTW6_HUMAN Band 4,1-like protein 1 OS=Homo sapiens OX=9606 GN=EPB41L1 PE=1 SV=2;sp|Q9H4G0-4|E41L1_HUMAN Isoform 4 of Band 4,1-like prote	0	0	14.6468779246013	22.0905272165934
222	EPB41L2	Band 4,1-like protein 2	E9PII3	tr|E9PII3|E9PII3_HUMAN Band 4,1-like protein 2 OS=Homo sapiens OX=9606 GN=EPB41L2 PE=1 SV=1;tr|E9PK52|E9PK52_HUMAN Band 4,1-like protein 2 OS=Homo sapiens OX=9606 GN=EPB41L2 PE=1 SV=1;tr|A0A2R8Y5B3|A0A2R8Y5B3_HUMAN Band 4,1-like protein 2 (Fragment) OS=Hom	0	7.45300483703613	23.0220375061035	23.2532221476237
223	EPB41L3	Band 4,1-like protein 3;Band 4,1-like protein 3, N-terminally processed	Q9Y2J2	sp|Q9Y2J2|E41L3_HUMAN Band 4,1-like protein 3 OS=Homo sapiens OX=9606 GN=EPB41L3 PE=1 SV=2;sp|Q9Y2J2-4|E41L3_HUMAN Isoform 4 of Band 4,1-like protein 3 OS=Homo sapiens OX=9606 GN=EPB41L3;tr|A0A0A0MRA8|A0A0A0MRA8_HUMAN Band 4,1-like protein 3 OS=Homo sapien	23.6551990509033	23.7718702952067	24.8936093648275	24.6700248718262
224	EPHA4	Ephrin type-A receptor 4;Receptor protein-tyrosine kinase	P54764	sp|P54764|EPHA4_HUMAN Ephrin type-A receptor 4 OS=Homo sapiens OX=9606 GN=EPHA4 PE=1 SV=1;sp|P54764-2|EPHA4_HUMAN Isoform 2 of Ephrin type-A receptor 4 OS=Homo sapiens OX=9606 GN=EPHA4;tr|E9PG71|E9PG71_HUMAN Receptor protein-tyrosine kinase OS=Homo sapiens	14.831153233846	0	14.0550257364909	6.99669774373373	P54764
225	EPHX1	Epoxide hydrolase 1	P07099	sp|P07099|HYEP_HUMAN Epoxide hydrolase 1 OS=Homo sapiens OX=9606 GN=EPHX1 PE=1 SV=1	22.9658857981364	23.620215733846	22.4620202382406	22.7570934295654	P07099
226	ESD	S-formylglutathione hydrolase	U3KQT1	tr|U3KQT1|U3KQT1_HUMAN S-formylglutathione hydrolase OS=Homo sapiens OX=9606 GN=ESD PE=1 SV=2;sp|P10768|ESTD_HUMAN S-formylglutathione hydrolase OS=Homo sapiens OX=9606 GN=ESD PE=1 SV=2;tr|H7BZT7|H7BZT7_HUMAN S-formylglutathione hydrolase (Fragment) OS=Hom	23.0992590586344	23.6095428466797	25.1765232086182	25.6894283294678
227	EZR	Ezrin	E7EQR4	tr|E7EQR4|E7EQR4_HUMAN Ezrin OS=Homo sapiens OX=9606 GN=EZR PE=1 SV=3;sp|P15311|EZRI_HUMAN Ezrin OS=Homo sapiens OX=9606 GN=EZR PE=1 SV=4	0	7.6803321838379	22.5884399414062	23.2335745493571
228	F3	Tissue factor	P13726	sp|P13726-2|TF_HUMAN Isoform 2 of Tissue factor OS=Homo sapiens OX=9606 GN=F3;sp|P13726|TF_HUMAN Tissue factor OS=Homo sapiens OX=9606 GN=F3 PE=1 SV=1	24.8342653910319	23.5815855662028	14.7266845703125	22.1358922322591	P13726
229	FABP3	Fatty acid-binding protein, heart	P05413	sp|P05413|FABPH_HUMAN Fatty acid-binding protein, heart OS=Homo sapiens OX=9606 GN=FABP3 PE=1 SV=4;tr|S4R371|S4R371_HUMAN Fatty acid-binding protein, heart (Fragment) OS=Homo sapiens OX=9606 GN=FABP3 PE=1 SV=1	0	0	22.6909427642822	21.9845085144043
230	FABP5	Fatty acid-binding protein, epidermal	Q01469	sp|Q01469|FABP5_HUMAN Fatty acid-binding protein 5 OS=Homo sapiens OX=9606 GN=FABP5 PE=1 SV=3;tr|I6L8B7|I6L8B7_HUMAN Fatty acid-binding protein 5 OS=Homo sapiens OX=9606 GN=FABP5 PE=1 SV=1	24.5059496561686	23.2584985097249	22.7645924886068	22.8892930348714
231	FABP7	Fatty acid-binding protein, brain	O15540	sp|O15540|FABP7_HUMAN Fatty acid-binding protein, brain OS=Homo sapiens OX=9606 GN=FABP7 PE=1 SV=3;sp|O15540-2|FABP7_HUMAN Isoform 2 of Fatty acid-binding protein, brain OS=Homo sapiens OX=9606 GN=FABP7	0	0	22.1339842478434	15.1716683705648
232	FAH	Fumarylacetoacetase	P16930	sp|P16930|FAAA_HUMAN Fumarylacetoacetase OS=Homo sapiens OX=9606 GN=FAH PE=1 SV=2;sp|P16930-2|FAAA_HUMAN Isoform 2 of Fumarylacetoacetase OS=Homo sapiens OX=9606 GN=FAH;tr|H0YLC7|H0YLC7_HUMAN Fumarylacetoacetase (Fragment) OS=Homo sapiens OX=9606 GN=FAH PE	0	0	0	14.1872234344483
233	FAM49B	Protein FAM49B	Q9NUQ9	sp|Q9NUQ9|CYRIB_HUMAN CYFIP-related Rac1 interactor B OS=Homo sapiens OX=9606 GN=CYRIB PE=1 SV=1;tr|E5RI16|E5RI16_HUMAN CYFIP-related Rac1 interactor B (Fragment) OS=Homo sapiens OX=9606 GN=CYRIB PE=1 SV=1;tr|E5RJL8|E5RJL8_HUMAN CYFIP-related Rac1 interact	0	7.76775550842287	24.7060178120931	24.3689098358154
234	FASN	Fatty acid synthase;[Acyl-carrier-protein] S-acetyltransferase;[Acyl-carrier-protein] S-malonyltransferase;3-oxoacyl-[acyl-carrier-protein] synthase;3-oxoacyl-[acyl-carrier-protein] reductase;3-hydroxyacyl-[acyl-carrier-protein] dehydratase;Enoyl-[acyl-carrier-protein] reductase;Oleoyl-[acyl-carrier-protein] hydrolase	A0A0U1RQF0	tr|A0A0U1RQF0|A0A0U1RQF0_HUMAN 3-hydroxyacyl-[acyl-carrier-protein] dehydratase OS=Homo sapiens OX=9606 GN=FASN PE=1 SV=1;sp|P49327|FAS_HUMAN Fatty acid synthase OS=Homo sapiens OX=9606 GN=FASN PE=1 SV=3	0	0	23.3532657623291	22.4634710947672
235	FBXO2	F-box only protein 2	Q9UK22	sp|Q9UK22|FBX2_HUMAN F-box only protein 2 OS=Homo sapiens OX=9606 GN=FBXO2 PE=1 SV=2;tr|A0A286YF37|A0A286YF37_HUMAN F-box only protein 2 (Fragment) OS=Homo sapiens OX=9606 GN=FBXO2 PE=1 SV=1	24.251735051473	23.6759656270345	26.0722935994466	26.0317598978678
236	FCGR1A;FCGR1B	High affinity immunoglobulin gamma Fc receptor I;High affinity immunoglobulin gamma Fc receptor IB	C9JSN8	tr|C9JSN8|C9JSN8_HUMAN High affinity immunoglobulin gamma Fc receptor I (Fragment) OS=Homo sapiens OX=9606 GN=FCGR1A PE=1 SV=1;sp|P12314-2|FCGR1_HUMAN Isoform 2 of High affinity immunoglobulin gamma Fc receptor I OS=Homo sapiens OX=9606 GN=FCGR1A;sp|P12314	0	7.18526967366537	0	21.4492257436117
237	FDPS	Farnesyl pyrophosphate synthase	P14324	sp|P14324-2|FPPS_HUMAN Isoform 2 of Farnesyl pyrophosphate synthase OS=Homo sapiens OX=9606 GN=FDPS;sp|P14324|FPPS_HUMAN Farnesyl pyrophosphate synthase OS=Homo sapiens OX=9606 GN=FDPS PE=1 SV=4;tr|A0A087X090|A0A087X090_HUMAN Farnesyl diphosphate synthase	0	0	23.3812719980876	23.6384379069011
238	FGB	Fibrinogen beta chain;Fibrinopeptide B;Fibrinogen beta chain	P02675	sp|P02675|FIBB_HUMAN Fibrinogen beta chain OS=Homo sapiens OX=9606 GN=FGB PE=1 SV=2;tr|D6REL8|D6REL8_HUMAN Fibrinogen beta chain OS=Homo sapiens OX=9606 GN=FGB PE=1 SV=1	0	0	22.6119887034098	22.8483072916667
239	FGG	Fibrinogen gamma chain	C9JEU5	tr|C9JEU5|C9JEU5_HUMAN Fibrinogen gamma chain OS=Homo sapiens OX=9606 GN=FGG PE=1 SV=1;tr|C9JC84|C9JC84_HUMAN Fibrinogen gamma chain OS=Homo sapiens OX=9606 GN=FGG PE=1 SV=1;sp|P02679-2|FIBG_HUMAN Isoform Gamma-A of Fibrinogen gamma chain OS=Homo sapiens O	7.22501373291017	0	21.8717772165934	22.1187343597412
240	FH	Fumarate hydratase, mitochondrial	P07954	sp|P07954-2|FUMH_HUMAN Isoform Cytoplasmic of Fumarate hydratase, mitochondrial OS=Homo sapiens OX=9606 GN=FH;sp|P07954|FUMH_HUMAN Fumarate hydratase, mitochondrial OS=Homo sapiens OX=9606 GN=FH PE=1 SV=3	0	0	23.213441212972	23.2783145904541
241	FKBP4	Peptidyl-prolyl cis-trans isomerase FKBP4;Peptidyl-prolyl cis-trans isomerase FKBP4, N-terminally processed	Q02790	sp|Q02790|FKBP4_HUMAN Peptidyl-prolyl cis-trans isomerase FKBP4 OS=Homo sapiens OX=9606 GN=FKBP4 PE=1 SV=3	0	0	23.6694164276123	23.3816668192546
242	FLNA	Filamin-A	A0A087WWY3	tr|A0A087WWY3|A0A087WWY3_HUMAN Filamin-A OS=Homo sapiens OX=9606 GN=FLNA PE=1 SV=1;tr|Q60FE5|Q60FE5_HUMAN Filamin-A OS=Homo sapiens OX=9606 GN=FLNA PE=1 SV=1;sp|P21333-2|FLNA_HUMAN Isoform 2 of Filamin-A OS=Homo sapiens OX=9606 GN=FLNA;sp|P21333|FLNA_HUMAN	0	0	22.0986677805583	22.4541994730632
243	FLOT2	Flotillin-2	E7EMK3	tr|E7EMK3|E7EMK3_HUMAN Flotillin OS=Homo sapiens OX=9606 GN=FLOT2 PE=1 SV=1;tr|J3QLD9|J3QLD9_HUMAN Flotillin OS=Homo sapiens OX=9606 GN=FLOT2 PE=1 SV=1;sp|Q14254|FLOT2_HUMAN Flotillin-2 OS=Homo sapiens OX=9606 GN=FLOT2 PE=1 SV=2	15.0448207855224	0	22.1009991963704	22.1660499572754
244	FSCN1	Fascin	Q16658	sp|Q16658|FSCN1_HUMAN Fascin OS=Homo sapiens OX=9606 GN=FSCN1 PE=1 SV=3	24.626246770223	24.3471813201905	26.3091233571371	25.8357893625895
245	FTH1	Ferritin;Ferritin heavy chain;Ferritin heavy chain, N-terminally processed	G3V1D1	tr|G3V1D1|G3V1D1_HUMAN Ferritin OS=Homo sapiens OX=9606 GN=FTH1 PE=1 SV=1;tr|G3V192|G3V192_HUMAN Ferritin OS=Homo sapiens OX=9606 GN=FTH1 PE=1 SV=1;sp|P02794|FRIH_HUMAN Ferritin heavy chain OS=Homo sapiens OX=9606 GN=FTH1 PE=1 SV=2	27.2589321136475	27.2452570597331	28.7644290924072	28.8912474314372
246	FTL	Ferritin light chain	P02792	sp|P02792|FRIL_HUMAN Ferritin light chain OS=Homo sapiens OX=9606 GN=FTL PE=1 SV=2	25.7056630452474	25.9753557840983	27.2813218434652	27.5901177724202
247	G6PD	Glucose-6-phosphate 1-dehydrogenase	E7EM57	tr|E7EM57|E7EM57_HUMAN Glucose-6-phosphate 1-dehydrogenase (Fragment) OS=Homo sapiens OX=9606 GN=G6PD PE=1 SV=1;tr|E7EUI8|E7EUI8_HUMAN Glucose-6-phosphate 1-dehydrogenase (Fragment) OS=Homo sapiens OX=9606 GN=G6PD PE=1 SV=8;sp|P11413|G6PD_HUMAN Glucose-6-p	7.04329109191893	0	14.1853561401367	21.8263689676921
248	GANAB	Neutral alpha-glucosidase AB	F5H6X6	tr|F5H6X6|F5H6X6_HUMAN Neutral alpha-glucosidase AB OS=Homo sapiens OX=9606 GN=GANAB PE=1 SV=1;sp|Q14697|GANAB_HUMAN Neutral alpha-glucosidase AB OS=Homo sapiens OX=9606 GN=GANAB PE=1 SV=3;sp|Q14697-2|GANAB_HUMAN Isoform 2 of Neutral alpha-glucosidase AB O	0	0	7.65337308247883	14.9986120859782
249	GAP43	Neuromodulin	P17677	sp|P17677|NEUM_HUMAN Neuromodulin OS=Homo sapiens OX=9606 GN=GAP43 PE=1 SV=1;sp|P17677-2|NEUM_HUMAN Isoform 2 of Neuromodulin OS=Homo sapiens OX=9606 GN=GAP43	26.4165859222412	25.4829591115316	26.7987162272135	25.7683569590251
250	GAPDH	Glyceraldehyde-3-phosphate dehydrogenase	P04406	sp|P04406|G3P_HUMAN Glyceraldehyde-3-phosphate dehydrogenase OS=Homo sapiens OX=9606 GN=GAPDH PE=1 SV=3;sp|P04406-2|G3P_HUMAN Isoform 2 of Glyceraldehyde-3-phosphate dehydrogenase OS=Homo sapiens OX=9606 GN=GAPDH;tr|E7EUT5|E7EUT5_HUMAN Glyceraldehyde-3-pho	29.6927668253581	29.2798398335775	29.6473083496094	30.1214402516683
251	GARS	Glycine--tRNA ligase	A0A6Q8PFZ6	tr|A0A6Q8PFZ6|A0A6Q8PFZ6_HUMAN Diadenosine tetraphosphate synthetase OS=Homo sapiens OX=9606 GN=GARS1 PE=1 SV=1;tr|H7C443|H7C443_HUMAN Diadenosine tetraphosphate synthetase OS=Homo sapiens OX=9606 GN=GARS1 PE=1 SV=2;tr|A0A6Q8PHI7|A0A6Q8PHI7_HUMAN Diadenosi	0	0	21.8366158803304	21.959124883016
252	GDA	Guanine deaminase	Q9Y2T3	sp|Q9Y2T3|GUAD_HUMAN Guanine deaminase OS=Homo sapiens OX=9606 GN=GDA PE=1 SV=1;sp|Q9Y2T3-3|GUAD_HUMAN Isoform 3 of Guanine deaminase OS=Homo sapiens OX=9606 GN=GDA;tr|Q5SZC6|Q5SZC6_HUMAN Guanine deaminase OS=Homo sapiens OX=9606 GN=GDA PE=1 SV=1;sp|Q9Y2T3	24.8557008107503	24.4987945556641	26.1947765350342	26.1190611521403
253	GDI1	Rab GDP dissociation inhibitor alpha	P31150	sp|P31150|GDIA_HUMAN Rab GDP dissociation inhibitor alpha OS=Homo sapiens OX=9606 GN=GDI1 PE=1 SV=2	27.6601568857829	27.6028372446696	29.1149457295736	29.1104793548584
254	GDI2	Rab GDP dissociation inhibitor beta	P50395	sp|P50395|GDIB_HUMAN Rab GDP dissociation inhibitor beta OS=Homo sapiens OX=9606 GN=GDI2 PE=1 SV=2;sp|P50395-2|GDIB_HUMAN Isoform 2 of Rab GDP dissociation inhibitor beta OS=Homo sapiens OX=9606 GN=GDI2;tr|Q5SX87|Q5SX87_HUMAN Rab GDP dissociation inhibitor	24.670300801595	24.5511906941732	25.9965133666992	26.2013289133708
255	GFAP	Glial fibrillary acidic protein	A0A1X7SBR3	tr|A0A1X7SBR3|A0A1X7SBR3_HUMAN Glial fibrillary acidic protein OS=Homo sapiens OX=9606 GN=GFAP PE=1 SV=1;tr|A0A1W2PR46|A0A1W2PR46_HUMAN Glial fibrillary acidic protein OS=Homo sapiens OX=9606 GN=GFAP PE=1 SV=1;sp|P14136-3|GFAP_HUMAN Isoform 3 of Glial fibr	24.6979351043701	21.9352397918701	28.629851659139	27.0317497253418
256	GGCT	Gamma-glutamylcyclotransferase	O75223	sp|O75223|GGCT_HUMAN Gamma-glutamylcyclotransferase OS=Homo sapiens OX=9606 GN=GGCT PE=1 SV=1;tr|M0QZK8|M0QZK8_HUMAN Gamma-glutamylcyclotransferase OS=Homo sapiens OX=9606 PE=4 SV=1;tr|B8ZZK2|B8ZZK2_HUMAN Gamma-glutamylcyclotransferase OS=Homo sapiens OX=9	24.4605102539063	23.3244800567627	23.6420478820801	23.2883173624674
257	GLO1	Lactoylglutathione lyase	Q04760	sp|Q04760-2|LGUL_HUMAN Isoform 2 of Lactoylglutathione lyase OS=Homo sapiens OX=9606 GN=GLO1;sp|Q04760|LGUL_HUMAN Lactoylglutathione lyase OS=Homo sapiens OX=9606 GN=GLO1 PE=1 SV=4	0	0	23.2666110992432	23.2450453440348
258	GLOD4	Glyoxalase domain-containing protein 4	F6TLX2	tr|F6TLX2|F6TLX2_HUMAN Glyoxalase domain-containing protein 4 OS=Homo sapiens OX=9606 GN=GLOD4 PE=1 SV=1;sp|Q9HC38-2|GLOD4_HUMAN Isoform 2 of Glyoxalase domain-containing protein 4 OS=Homo sapiens OX=9606 GN=GLOD4;sp|Q9HC38|GLOD4_HUMAN Glyoxalase domain-co	7.34281222025553	0	23.4479745229085	23.4370180765788
259	GLUD1;GLUD2	Glutamate dehydrogenase 1, mitochondrial;Glutamate dehydrogenase 2, mitochondrial	P00367	sp|P00367|DHE3_HUMAN Glutamate dehydrogenase 1, mitochondrial OS=Homo sapiens OX=9606 GN=GLUD1 PE=1 SV=2;sp|P00367-3|DHE3_HUMAN Isoform 3 of Glutamate dehydrogenase 1, mitochondrial OS=Homo sapiens OX=9606 GN=GLUD1;sp|P00367-2|DHE3_HUMAN Isoform 2 of Gluta	24.9784291585286	24.7595698038737	26.6868031819661	27.1989574432373
260	GLUL	Glutamine synthetase	A0A2R8YDT1	tr|A0A2R8YDT1|A0A2R8YDT1_HUMAN Glutamine synthetase OS=Homo sapiens OX=9606 GN=GLUL PE=1 SV=1;sp|P15104|GLNA_HUMAN Glutamine synthetase OS=Homo sapiens OX=9606 GN=GLUL PE=1 SV=4	25.9297008514404	24.9875583648681	27.6721744537353	27.299072265625
261	GMFB	Glia maturation factor beta	P60983	sp|P60983|GMFB_HUMAN Glia maturation factor beta OS=Homo sapiens OX=9606 GN=GMFB PE=1 SV=2;tr|G3V4P8|G3V4P8_HUMAN Glia maturation factor beta (Fragment) OS=Homo sapiens OX=9606 GN=GMFB PE=1 SV=1	0	0	15.2006251017253	22.946621576945
262	GNA13	Guanine nucleotide-binding protein subunit alpha-13	Q14344	sp|Q14344-2|GNA13_HUMAN Isoform 2 of Guanine nucleotide-binding protein subunit alpha-13 OS=Homo sapiens OX=9606 GN=GNA13;sp|Q14344|GNA13_HUMAN Guanine nucleotide-binding protein subunit alpha-13 OS=Homo sapiens OX=9606 GN=GNA13 PE=1 SV=2	7.41676330566407	15.1425177256266	22.0176277160645	22.3006623586019
263	GNAI1	Guanine nucleotide-binding protein G(i) subunit alpha-1	P63096	sp|P63096|GNAI1_HUMAN Guanine nucleotide-binding protein G(i) subunit alpha-1 OS=Homo sapiens OX=9606 GN=GNAI1 PE=1 SV=2;sp|P63096-2|GNAI1_HUMAN Isoform 2 of Guanine nucleotide-binding protein G(i) subunit alpha-1 OS=Homo sapiens OX=9606 GN=GNAI1;tr|A0A3B3	25.2935905456543	24.926207224528	24.6754589080811	24.5536613464355
264	GNAI2	Guanine nucleotide-binding protein G(i) subunit alpha-2	P04899	sp|P04899|GNAI2_HUMAN Guanine nucleotide-binding protein G(i) subunit alpha-2 OS=Homo sapiens OX=9606 GN=GNAI2 PE=1 SV=3;sp|P04899-4|GNAI2_HUMAN Isoform sGi2 of Guanine nucleotide-binding protein G(i) subunit alpha-2 OS=Homo sapiens OX=9606 GN=GNAI2;sp|P04	27.440762201945	28.0642840067546	27.3270479838053	27.896853129069
265	GNAO1	Guanine nucleotide-binding protein G(o) subunit alpha	P09471	sp|P09471|GNAO_HUMAN Guanine nucleotide-binding protein G(o) subunit alpha OS=Homo sapiens OX=9606 GN=GNAO1 PE=1 SV=4	30.3693091074626	30.6532828013102	30.3071804046631	30.6361802419027
266	GNAQ	Guanine nucleotide-binding protein G(q) subunit alpha	P50148	sp|P50148|GNAQ_HUMAN Guanine nucleotide-binding protein G(q) subunit alpha OS=Homo sapiens OX=9606 GN=GNAQ PE=1 SV=4	24.9280484517415	25.4227542877197	24.6013685862223	25.0684509277344
267	GNAS	Guanine nucleotide-binding protein G(s) subunit alpha isoforms XLas;Guanine nucleotide-binding protein G(s) subunit alpha isoforms short	Q5JWF2	sp|Q5JWF2|GNAS1_HUMAN Guanine nucleotide-binding protein G(s) subunit alpha isoforms XLas OS=Homo sapiens OX=9606 GN=GNAS PE=1 SV=2;sp|P63092-3|GNAS2_HUMAN Isoform 3 of Guanine nucleotide-binding protein G(s) subunit alpha isoforms short OS=Homo sapiens OX	25.7358322143555	26.4716065724691	25.514804204305	26.2896900177002
268	GNAZ	Guanine nucleotide-binding protein G(z) subunit alpha	P19086	sp|P19086|GNAZ_HUMAN Guanine nucleotide-binding protein G(z) subunit alpha OS=Homo sapiens OX=9606 GN=GNAZ PE=1 SV=3	14.6945978800456	0	22.1293093363444	21.8186906178792
269	GNB1	Guanine nucleotide-binding protein G(I)/G(S)/G(T) subunit beta-1	P62873	sp|P62873|GBB1_HUMAN Guanine nucleotide-binding protein G(I)/G(S)/G(T) subunit beta-1 OS=Homo sapiens OX=9606 GN=GNB1 PE=1 SV=3;sp|P62873-2|GBB1_HUMAN Isoform 2 of Guanine nucleotide-binding protein G(I)/G(S)/G(T) subunit beta-1 OS=Homo sapiens OX=9606 GN=	29.0256551106771	29.2386919657389	28.7628726959229	29.0939337412516
270	GNB2	Guanine nucleotide-binding protein G(I)/G(S)/G(T) subunit beta-2	P62879	sp|P62879|GBB2_HUMAN Guanine nucleotide-binding protein G(I)/G(S)/G(T) subunit beta-2 OS=Homo sapiens OX=9606 GN=GNB2 PE=1 SV=3;tr|C9JXA5|C9JXA5_HUMAN Guanine nucleotide-binding protein G(I)/G(S)/G(T) subunit beta-2 (Fragment) OS=Homo sapiens OX=9606 GN=GN	27.2308228810628	27.2806676228841	26.9989706675212	26.9871145884196
271	GNB4	Guanine nucleotide-binding protein subunit beta-4	A0A6Q8PFE0	tr|A0A6Q8PFE0|A0A6Q8PFE0_HUMAN Guanine nucleotide-binding protein subunit beta-4 OS=Homo sapiens OX=9606 GN=GNB4 PE=1 SV=1;tr|A0A6Q8PFV8|A0A6Q8PFV8_HUMAN Guanine nucleotide-binding protein subunit beta-4 OS=Homo sapiens OX=9606 GN=GNB4 PE=1 SV=1;sp|Q9HAV0|	22.2944215138753	0	14.5419947306315	21.903616587321
272	GNB5	Guanine nucleotide-binding protein subunit beta-5	O14775	sp|O14775-3|GNB5_HUMAN Isoform 3 of Guanine nucleotide-binding protein subunit beta-5 OS=Homo sapiens OX=9606 GN=GNB5;sp|O14775-2|GNB5_HUMAN Isoform 2 of Guanine nucleotide-binding protein subunit beta-5 OS=Homo sapiens OX=9606 GN=GNB5;sp|O14775|GNB5_HUMAN	7.45856857299803	0	22.6686948140462	22.4929300944011
273	GNG12	Guanine nucleotide-binding protein G(I)/G(S)/G(O) subunit gamma-12	Q9UBI6	sp|Q9UBI6|GBG12_HUMAN Guanine nucleotide-binding protein G(I)/G(S)/G(O) subunit gamma-12 OS=Homo sapiens OX=9606 GN=GNG12 PE=1 SV=3	24.5666592915853	25.2366320292155	23.9081300099691	24.7226950327555
274	GNG2	Guanine nucleotide-binding protein subunit gamma;Guanine nucleotide-binding protein G(I)/G(S)/G(O) subunit gamma-2	G3V2N0	tr|G3V2N0|G3V2N0_HUMAN Guanine nucleotide-binding protein subunit gamma OS=Homo sapiens OX=9606 GN=GNG2 PE=1 SV=1;tr|G3V3J9|G3V3J9_HUMAN Guanine nucleotide-binding protein subunit gamma OS=Homo sapiens OX=9606 GN=GNG2 PE=1 SV=1;sp|P59768|GBG2_HUMAN Guanine	17.2930857340495	25.872740427653	25.215337117513	25.7327766418457
275	GNG3	Guanine nucleotide-binding protein G(I)/G(S)/G(O) subunit gamma-3	P63215	sp|P63215|GBG3_HUMAN Guanine nucleotide-binding protein G(I)/G(S)/G(O) subunit gamma-3 OS=Homo sapiens OX=9606 GN=GNG3 PE=1 SV=1	16.0880521138509	0	24.066795984904	23.6815077463786
276	GNG4	Guanine nucleotide-binding protein G(I)/G(S)/G(O) subunit gamma-4	P50150	sp|P50150|GBG4_HUMAN Guanine nucleotide-binding protein G(I)/G(S)/G(O) subunit gamma-4 OS=Homo sapiens OX=9606 GN=GNG4 PE=1 SV=1	14.9997278849284	22.743537902832	22.4634316762288	22.5030568440755
277	GNG7	Guanine nucleotide-binding protein G(I)/G(S)/G(O) subunit gamma-7	O60262	sp|O60262|GBG7_HUMAN Guanine nucleotide-binding protein G(I)/G(S)/G(O) subunit gamma-7 OS=Homo sapiens OX=9606 GN=GNG7 PE=1 SV=1	25.3179976145426	24.4082056681315	24.6803671518962	24.3589566548665
278	GNPDA1	Glucosamine-6-phosphate isomerase;Glucosamine-6-phosphate isomerase 1	D6RAY7	tr|D6RAY7|D6RAY7_HUMAN Glucosamine-6-phosphate isomerase (Fragment) OS=Homo sapiens OX=9606 GN=GNPDA1 PE=1 SV=1;tr|D6R9P4|D6R9P4_HUMAN Glucosamine-6-phosphate isomerase OS=Homo sapiens OX=9606 GN=GNPDA1 PE=1 SV=1;sp|P46926|GNPI1_HUMAN Glucosamine-6-phospha	15.3642075856527	0	23.4169006347656	23.6152451833089
279	GOT1	Aspartate aminotransferase, cytoplasmic	P17174	sp|P17174|AATC_HUMAN Aspartate aminotransferase, cytoplasmic OS=Homo sapiens OX=9606 GN=GOT1 PE=1 SV=3;sp|P17174-2|AATC_HUMAN Isoform 2 of Aspartate aminotransferase, cytoplasmic OS=Homo sapiens OX=9606 GN=GOT1	27.2221260070801	27.0842469533284	28.842248916626	28.705956141154
280	GOT2	Aspartate aminotransferase, mitochondrial	P00505	sp|P00505|AATM_HUMAN Aspartate aminotransferase, mitochondrial OS=Homo sapiens OX=9606 GN=GOT2 PE=1 SV=3;sp|P00505-2|AATM_HUMAN Isoform 2 of Aspartate aminotransferase, mitochondrial OS=Homo sapiens OX=9606 GN=GOT2	23.9980367024739	23.9686864217123	25.0795873006185	25.2472152709961
281	GPD1L	Glycerol-3-phosphate dehydrogenase 1-like protein;Glycerol-3-phosphate dehydrogenase [NAD(+)]	Q8N335	sp|Q8N335|GPD1L_HUMAN Glycerol-3-phosphate dehydrogenase 1-like protein OS=Homo sapiens OX=9606 GN=GPD1L PE=1 SV=1;tr|C9JM46|C9JM46_HUMAN Glycerol-3-phosphate dehydrogenase [NAD(+)] (Fragment) OS=Homo sapiens OX=9606 GN=GPD1L PE=1 SV=1	0	0	7.4834016164144	22.0927740732829
282	GPI	Glucose-6-phosphate isomerase	P06744	sp|P06744-2|G6PI_HUMAN Isoform 2 of Glucose-6-phosphate isomerase OS=Homo sapiens OX=9606 GN=GPI;sp|P06744|G6PI_HUMAN Glucose-6-phosphate isomerase OS=Homo sapiens OX=9606 GN=GPI PE=1 SV=4;tr|A0A2U3TZU2|A0A2U3TZU2_HUMAN Glucose-6-phosphate isomerase OS=Hom	26.8050079345703	26.4498176574707	28.3280512491862	27.8354911804199
283	GPM6A	Neuronal membrane glycoprotein M6-a	P51674	sp|P51674|GPM6A_HUMAN Neuronal membrane glycoprotein M6-a OS=Homo sapiens OX=9606 GN=GPM6A PE=1 SV=2;sp|P51674-3|GPM6A_HUMAN Isoform 3 of Neuronal membrane glycoprotein M6-a OS=Homo sapiens OX=9606 GN=GPM6A;sp|P51674-2|GPM6A_HUMAN Isoform 2 of Neuronal mem	31.0595760345459	30.9237950642904	28.1564877827962	27.9844722747803	P51674
284	GPM6B	Neuronal membrane glycoprotein M6-b	Q13491	sp|Q13491-4|GPM6B_HUMAN Isoform 4 of Neuronal membrane glycoprotein M6-b OS=Homo sapiens OX=9606 GN=GPM6B;tr|B7Z613|B7Z613_HUMAN Neuronal membrane glycoprotein M6-b OS=Homo sapiens OX=9606 GN=GPM6B PE=1 SV=1;sp|Q13491-3|GPM6B_HUMAN Isoform 3 of Neuronal me	29.4151833852132	28.7104288736979	24.9281889597575	24.7784779866537	Q13491
285	GPX1	Glutathione peroxidase;Glutathione peroxidase 1	A0A087WUQ6	tr|A0A087WUQ6|A0A087WUQ6_HUMAN Glutathione peroxidase OS=Homo sapiens OX=9606 GN=GPX1 PE=1 SV=1;sp|P07203|GPX1_HUMAN Glutathione peroxidase 1 OS=Homo sapiens OX=9606 GN=GPX1 PE=1 SV=4;tr|A0A2R8Y6B6|A0A2R8Y6B6_HUMAN Glutathione peroxidase 1 OS=Homo sapiens	0	0	22.1039822896321	22.3788445790609
286	GRHPR	Glyoxylate reductase/hydroxypyruvate reductase	Q9UBQ7	sp|Q9UBQ7|GRHPR_HUMAN Glyoxylate reductase/hydroxypyruvate reductase OS=Homo sapiens OX=9606 GN=GRHPR PE=1 SV=1;tr|U3KQ56|U3KQ56_HUMAN Glyoxylate reductase/hydroxypyruvate reductase OS=Homo sapiens OX=9606 GN=GRHPR PE=1 SV=1	0	0	24.4747454325358	24.553030649821
287	GRM3	Metabotropic glutamate receptor 3	Q14832	sp|Q14832|GRM3_HUMAN Metabotropic glutamate receptor 3 OS=Homo sapiens OX=9606 GN=GRM3 PE=1 SV=2;sp|Q14832-2|GRM3_HUMAN Isoform 2 of Metabotropic glutamate receptor 3 OS=Homo sapiens OX=9606 GN=GRM3	15.1467316945394	0	14.5861085255941	0	Q14832
288	GSR	Glutathione reductase, mitochondrial	P00390	sp|P00390-5|GSHR_HUMAN Isoform 4 of Glutathione reductase, mitochondrial OS=Homo sapiens OX=9606 GN=GSR;sp|P00390-4|GSHR_HUMAN Isoform 3 of Glutathione reductase, mitochondrial OS=Homo sapiens OX=9606 GN=GSR;sp|P00390-2|GSHR_HUMAN Isoform Cytoplasmic of Gl	14.8376572926839	15.0198542277018	23.6760705312093	24.1314258575439
289	GSS	Glutathione synthetase	A0A2R8Y430	tr|A0A2R8Y430|A0A2R8Y430_HUMAN Glutathione synthetase OS=Homo sapiens OX=9606 GN=GSS PE=1 SV=1;sp|P48637|GSHB_HUMAN Glutathione synthetase OS=Homo sapiens OX=9606 GN=GSS PE=1 SV=1;tr|A0A2R8Y6Q7|A0A2R8Y6Q7_HUMAN Glutathione synthase (Fragment) OS=Homo sapie	7.21997451782227	0	22.4746106465658	22.440772374471
290	GSTM2	Glutathione S-transferase Mu 2	E9PHN6	tr|E9PHN6|E9PHN6_HUMAN Glutathione S-transferase OS=Homo sapiens OX=9606 GN=GSTM2 PE=1 SV=1;tr|F6XZQ7|F6XZQ7_HUMAN Glutathione S-transferase OS=Homo sapiens OX=9606 GN=GSTM2 PE=1 SV=1;sp|P28161-2|GSTM2_HUMAN Isoform 2 of Glutathione S-transferase Mu 2 OS=H	23.2482515970866	23.6146659851074	25.1837412516276	25.5763969421387
291	GSTM3	Glutathione S-transferase Mu 3	P21266	sp|P21266|GSTM3_HUMAN Glutathione S-transferase Mu 3 OS=Homo sapiens OX=9606 GN=GSTM3 PE=1 SV=3;tr|A0A0A0MTN3|A0A0A0MTN3_HUMAN Glutathione S-transferase OS=Homo sapiens OX=9606 GN=GSTM3 PE=1 SV=1	23.2071571350098	23.088965733846	24.9834454854329	25.1402797698975
292	GSTM4;GSTM1	Glutathione S-transferase Mu 4;Glutathione S-transferase Mu 1	A0A0A0MR85	tr|A0A0A0MR85|A0A0A0MR85_HUMAN Glutathione transferase OS=Homo sapiens OX=9606 GN=GSTM4 PE=1 SV=1;sp|Q03013-2|GSTM4_HUMAN Isoform 2 of Glutathione S-transferase Mu 4 OS=Homo sapiens OX=9606 GN=GSTM4;sp|Q03013|GSTM4_HUMAN Glutathione S-transferase Mu 4 OS=H	0	0	23.3498477935791	23.314058303833
293	GSTO1	Glutathione S-transferase omega-1	P78417	sp|P78417|GSTO1_HUMAN Glutathione S-transferase omega-1 OS=Homo sapiens OX=9606 GN=GSTO1 PE=1 SV=2;tr|Q5TA02|Q5TA02_HUMAN Glutathione-dependent dehydroascorbate reductase (Fragment) OS=Homo sapiens OX=9606 GN=GSTO1 PE=1 SV=1;sp|P78417-2|GSTO1_HUMAN Isoform	23.1599788665772	23.2893276214599	25.3523540496826	25.5575078328451
294	GSTP1	Glutathione S-transferase P	P09211	sp|P09211|GSTP1_HUMAN Glutathione S-transferase P OS=Homo sapiens OX=9606 GN=GSTP1 PE=1 SV=2;tr|A8MX94|A8MX94_HUMAN GST class-pi OS=Homo sapiens OX=9606 GN=GSTP1 PE=1 SV=1	25.5481128692627	25.2537148793538	26.9667472839355	27.6151892344157
295	HAGH	Hydroxyacylglutathione hydrolase, mitochondrial	H3BPK3	tr|H3BPK3|H3BPK3_HUMAN Hydroxyacylglutathione hydrolase, mitochondrial (Fragment) OS=Homo sapiens OX=9606 GN=HAGH PE=1 SV=1;tr|H3BPQ4|H3BPQ4_HUMAN Hydroxyacylglutathione hydrolase, mitochondrial OS=Homo sapiens OX=9606 GN=HAGH PE=1 SV=1;sp|Q16775-2|GLO2_HU	0	0	22.5347792307536	22.3128039042155
296	HAPLN1	Hyaluro0 and proteoglycan link protein 1	P10915	sp|P10915|HPLN1_HUMAN Hyaluro0 and proteoglycan link protein 1 OS=Homo sapiens OX=9606 GN=HAPLN1 PE=2 SV=2;tr|D6RBS1|D6RBS1_HUMAN Hyaluro0 and proteoglycan link protein 1 (Fragment) OS=Homo sapiens OX=9606 GN=HAPLN1 PE=1 SV=1	30.9273128509522	31.3856054941813	17.9798183441162	17.9920775095622
297	HAPLN2	Hyaluro0 and proteoglycan link protein 2	Q9GZV7	sp|Q9GZV7|HPLN2_HUMAN Hyaluro0 and proteoglycan link protein 2 OS=Homo sapiens OX=9606 GN=HAPLN2 PE=1 SV=1	32.7000414530436	33.3621584574381	26.3390744527181	27.6095587412516
298	HAPLN4	Hyaluro0 and proteoglycan link protein 4	Q86UW8	sp|Q86UW8|HPLN4_HUMAN Hyaluro0 and proteoglycan link protein 4 OS=Homo sapiens OX=9606 GN=HAPLN4 PE=2 SV=1	29.5702482859293	28.4919465382894	7.8717549641927	0
299	HARS	Histidine--tRNA ligase, cytoplasmic	A0A6Q8PHQ0	tr|A0A6Q8PHQ0|A0A6Q8PHQ0_HUMAN Histidine--tRNA ligase, cytoplasmic OS=Homo sapiens OX=9606 GN=HARS1 PE=1 SV=1;tr|B4E1C5|B4E1C5_HUMAN Histidine--tRNA ligase, cytoplasmic OS=Homo sapiens OX=9606 GN=HARS1 PE=1 SV=1;tr|A0A6Q8PHE3|A0A6Q8PHE3_HUMAN Histidine--tR	14.1123943328857	0	14.2518208821615	14.3837782541911
300	HBA1;HBA2	Hemoglobin subunit alpha	P69905	sp|P69905|HBA_HUMAN Hemoglobin subunit alpha OS=Homo sapiens OX=9606 GN=HBA1 PE=1 SV=2;tr|G3V1N2|G3V1N2_HUMAN HCG1745306, isoform CRA_a OS=Homo sapiens OX=9606 GN=HBA2 PE=1 SV=1;tr|A0A2R8Y7C0|A0A2R8Y7C0_HUMAN Hemoglobin subunit alpha (Fragment) OS=Homo sap	28.7412338256836	28.8978169759115	30.7670707702637	30.9137585957845
301	HBB	Hemoglobin subunit beta;LVV-hemorphin-7;Spinorphin	P68871	sp|P68871|HBB_HUMAN Hemoglobin subunit beta OS=Homo sapiens OX=9606 GN=HBB PE=1 SV=2;tr|A0A2R8Y7R2|A0A2R8Y7R2_HUMAN Hemoglobin subunit beta OS=Homo sapiens OX=9606 GN=HBB PE=1 SV=1;tr|F8W6P5|F8W6P5_HUMAN Hemoglobin subunit beta (Fragment) OS=Homo sapiens O	29.559554417928	29.8129698435466	31.5474764506022	31.5510164896647
302	HBD	Hemoglobin subunit delta	P02042	sp|P02042|HBD_HUMAN Hemoglobin subunit delta OS=Homo sapiens OX=9606 GN=HBD PE=1 SV=2;tr|E9PFT6|E9PFT6_HUMAN Hemoglobin subunit delta OS=Homo sapiens OX=9606 GN=HBD PE=1 SV=1;tr|E9PEW8|E9PEW8_HUMAN Hemoglobin subunit delta (Fragment) OS=Homo sapiens OX=960	23.5601902008057	23.7557977040609	25.9049345652262	25.6142044067383
303	HDHD2	Haloacid dehalogenase-like hydrolase domain-containing protein 2	K7EMY7	tr|K7EMY7|K7EMY7_HUMAN Haloacid dehalogenase-like hydrolase domain-containing protein 2 (Fragment) OS=Homo sapiens OX=9606 GN=HDHD2 PE=1 SV=1;tr|K7ER15|K7ER15_HUMAN Haloacid dehalogenase-like hydrolase domain-containing protein 2 (Fragment) OS=Homo sapiens	0	0	21.7370465596517	0
304	HEPACAM	Hepatocyte cell adhesion molecule	Q14CZ8	sp|Q14CZ8|HECAM_HUMAN Hepatocyte cell adhesion molecule OS=Homo sapiens OX=9606 GN=HEPACAM PE=1 SV=1;sp|Q14CZ8-2|HECAM_HUMAN Isoform 2 of Hepatocyte cell adhesion molecule OS=Homo sapiens OX=9606 GN=HEPACAM	25.2914009094239	25.6918627421061	24.2059459686279	24.5470015207926	Q14CZ8
305	HIST1H4A	Histone H4	P62805	sp|P62805|H4_HUMAN Histone H4 OS=Homo sapiens OX=9606 GN=H4C1 PE=1 SV=2	28.5795243581136	28.5820732116699	23.9162629445394	24.3350213368734
306	HK1	Hexokinase-1	P19367	sp|P19367-4|HXK1_HUMAN Isoform 4 of Hexokinase-1 OS=Homo sapiens OX=9606 GN=HK1;sp|P19367-2|HXK1_HUMAN Isoform 2 of Hexokinase-1 OS=Homo sapiens OX=9606 GN=HK1;sp|P19367|HXK1_HUMAN Hexokinase-1 OS=Homo sapiens OX=9606 GN=HK1 PE=1 SV=3;sp|P19367-3|HXK1_HUMA	23.0437806447347	23.8375085194906	25.0981089274089	25.7507540384928
307	HLA-B	HLA class I histocompatibility antigen, B-7 alpha chain	D9J307	tr|D9J307|D9J307_HUMAN HLA class I antigen OS=Homo sapiens OX=9606 GN=HLA-B PE=1 SV=1;tr|S6AU73|S6AU73_HUMAN HLA class I histocompatibility antigen OS=Homo sapiens OX=9606 GN=HLA-B PE=1 SV=1;tr|Q5SS57|Q5SS57_HUMAN HLA class I antigen OS=Homo sapiens OX=960	15.3475519816081	24.065980275472	15.3500982920329	23.5688603719076
308	HLA-DRA;HLA-DQA1;HLA-DQA2	HLA class II histocompatibility antigen, DR alpha chain;HLA class II histocompatibility antigen, DQ alpha 2 chain	A0A0G2JMH6	tr|A0A0G2JMH6|A0A0G2JMH6_HUMAN HLA-DRA OS=Homo sapiens OX=9606 GN=HLA-DRA PE=1 SV=1;sp|P01903|DRA_HUMAN HLA class II histocompatibility antigen, DR alpha chain OS=Homo sapiens OX=9606 GN=HLA-DRA PE=1 SV=2;tr|A0A1W2PP70|A0A1W2PP70_HUMAN HLA class II histoco	0	0	7.1214205423991	22.4375775655111
309	HNRNPK	Heterogeneous nuclear ribonucleoprotein K	Q5T6W2	tr|Q5T6W2|Q5T6W2_HUMAN Heterogeneous nuclear ribonucleoprotein K (Fragment) OS=Homo sapiens OX=9606 GN=HNRNPK PE=1 SV=1;sp|P61978-3|HNRPK_HUMAN Isoform 3 of Heterogeneous nuclear ribonucleoprotein K OS=Homo sapiens OX=9606 GN=HNRNPK;sp|P61978|HNRPK_HUMAN H	0	0	23.0869789123535	23.1654014587402
310	HP	Haptoglobin;Haptoglobin alpha chain;Haptoglobin beta chain	A0A087WU08	tr|A0A087WU08|A0A087WU08_HUMAN Haptoglobin OS=Homo sapiens OX=9606 GN=HP PE=1 SV=1;tr|A0A0C4DGL8|A0A0C4DGL8_HUMAN Haptoglobin OS=Homo sapiens OX=9606 GN=HP PE=1 SV=1;tr|J3QLC9|J3QLC9_HUMAN Haptoglobin (Fragment) OS=Homo sapiens OX=9606 GN=HP PE=1 SV=1;tr|J	15.496311823527	23.981117884318	23.2959721883138	24.2635358174642
311	HPCAL1	Hippocalcin-like protein 1	P37235	sp|P37235|HPCL1_HUMAN Hippocalcin-like protein 1 OS=Homo sapiens OX=9606 GN=HPCAL1 PE=1 SV=3;tr|E9PC71|E9PC71_HUMAN Hippocalcin-like protein 1 OS=Homo sapiens OX=9606 GN=HPCAL1 PE=1 SV=1	15.4125944773356	7.75728225708007	23.8951505025228	23.2172082265218
312	HPRT1	Hypoxanthine-guanine phosphoribosyltransferase	P00492	sp|P00492|HPRT_HUMAN Hypoxanthine-guanine phosphoribosyltransferase OS=Homo sapiens OX=9606 GN=HPRT1 PE=1 SV=2	23.9618447621663	23.8099416097005	26.0675900777181	26.098108291626
313	HPX	Hemopexin	P02790	sp|P02790|HEMO_HUMAN Hemopexin OS=Homo sapiens OX=9606 GN=HPX PE=1 SV=2;tr|Q9BS19|Q9BS19_HUMAN Epididymis secretory sperm binding protein OS=Homo sapiens OX=9606 GN=HPX PE=1 SV=1	0	26.415646870931	22.6150309244792	23.3822835286458
314	HRSP12	Ribonuclease UK114	P52758	sp|P52758|RIDA_HUMAN 2-iminobutanoate/2-iminopropanoate deaminase OS=Homo sapiens OX=9606 GN=RIDA PE=1 SV=1;tr|H0YBX3|H0YBX3_HUMAN 2-iminobutanoate/2-iminopropanoate deaminase (Fragment) OS=Homo sapiens OX=9606 GN=RIDA PE=1 SV=1;tr|H0YB34|H0YB34_HUMAN 2-im	0	0	24.6665897369385	24.8648459116618
315	HSP90AA1	Heat shock protein HSP 90-alpha	P07900	sp|P07900|HS90A_HUMAN Heat shock protein HSP 90-alpha OS=Homo sapiens OX=9606 GN=HSP90AA1 PE=1 SV=5;sp|P07900-2|HS90A_HUMAN Isoform 2 of Heat shock protein HSP 90-alpha OS=Homo sapiens OX=9606 GN=HSP90AA1	26.9370225270589	26.800874710083	28.8895333607991	28.5473403930664
316	HSP90AB1	Heat shock protein HSP 90-beta	P08238	sp|P08238|HS90B_HUMAN Heat shock protein HSP 90-beta OS=Homo sapiens OX=9606 GN=HSP90AB1 PE=1 SV=4	24.1984895070394	16.6473636627197	25.9699726104736	25.3305555979411
317	HSP90B1	Endoplasmin	P14625	sp|P14625|ENPL_HUMAN Endoplasmin OS=Homo sapiens OX=9606 GN=HSP90B1 PE=1 SV=1	0	7.58782196044923	23.223123550415	23.572416305542
318	HSPA12A	Heat shock 70 kDa protein 12A	A0A6I8PIT5	tr|A0A6I8PIT5|A0A6I8PIT5_HUMAN Heat shock 70 kDa protein 12A OS=Homo sapiens OX=9606 GN=HSPA12A PE=1 SV=1;tr|A0A6I8PIW1|A0A6I8PIW1_HUMAN Heat shock 70 kDa protein 12A OS=Homo sapiens OX=9606 GN=HSPA12A PE=1 SV=1;tr|A0A6I8PLB1|A0A6I8PLB1_HUMAN Heat shock 70	15.202818552653	0	23.7154541015625	23.592892964681
319	HSPA1B;HSPA1A	Heat shock 70 kDa protein 1B;Heat shock 70 kDa protein 1A	A0A0G2JIW1	tr|A0A0G2JIW1|A0A0G2JIW1_HUMAN Heat shock 70 kDa protein 1B OS=Homo sapiens OX=9606 GN=HSPA1B PE=1 SV=1;sp|P0DMV9|HS71B_HUMAN Heat shock 70 kDa protein 1B OS=Homo sapiens OX=9606 GN=HSPA1B PE=1 SV=1;sp|P0DMV8|HS71A_HUMAN Heat shock 70 kDa protein 1A OS=Hom	26.0301876068115	26.2843678792318	27.3805459340414	27.9537423451741
320	HSPA2	Heat shock-related 70 kDa protein 2	P54652	sp|P54652|HSP72_HUMAN Heat shock-related 70 kDa protein 2 OS=Homo sapiens OX=9606 GN=HSPA2 PE=1 SV=1	15.3956623077392	15.4516919453939	23.8471660614014	24.5301831563314
321	HSPA4	Heat shock 70 kDa protein 4	P34932	sp|P34932|HSP74_HUMAN Heat shock 70 kDa protein 4 OS=Homo sapiens OX=9606 GN=HSPA4 PE=1 SV=4;tr|A0A087WYC1|A0A087WYC1_HUMAN Heat shock 70 kDa protein 4 OS=Homo sapiens OX=9606 GN=HSPA4 PE=1 SV=1;tr|A0A087WTS8|A0A087WTS8_HUMAN Heat shock 70 kDa protein 4 OS	23.3777904510498	23.6982453664144	25.8872140248616	25.910613377889
322	HSPA4L	Heat shock 70 kDa protein 4L	O95757	sp|O95757|HS74L_HUMAN Heat shock 70 kDa protein 4L OS=Homo sapiens OX=9606 GN=HSPA4L PE=1 SV=3;tr|E9PDE8|E9PDE8_HUMAN Heat shock 70 kDa protein 4L OS=Homo sapiens OX=9606 GN=HSPA4L PE=1 SV=1;tr|D6RJ96|D6RJ96_HUMAN Heat shock 70 kDa protein 4L (Fragment) OS	0	0	21.9227886199951	21.5481745402018
323	HSPA5	78 kDa glucose-regulated protein	P11021	sp|P11021|BIP_HUMAN Endoplasmic reticulum chaperone BiP OS=Homo sapiens OX=9606 GN=HSPA5 PE=1 SV=2	23.5981896718343	23.4169152577718	24.3116321563721	24.39280128479
324	HSPA8	Heat shock cognate 71 kDa protein	P11142	sp|P11142|HSP7C_HUMAN Heat shock cognate 71 kDa protein OS=Homo sapiens OX=9606 GN=HSPA8 PE=1 SV=1;tr|E9PKE3|E9PKE3_HUMAN Heat shock cognate 71 kDa protein OS=Homo sapiens OX=9606 GN=HSPA8 PE=1 SV=1;sp|P11142-2|HSP7C_HUMAN Isoform 2 of Heat shock cognate 7	28.0928255716959	27.7032903035482	29.7091992696126	29.6347249348958
325	HSPA9	Stress-70 protein, mitochondrial	P38646	sp|P38646|GRP75_HUMAN Stress-70 protein, mitochondrial OS=Homo sapiens OX=9606 GN=HSPA9 PE=1 SV=2	14.8780275980632	0	24.3365364074707	24.5030708312988
326	HSPB1	Heat shock protein beta-1	A0A6Q8PFK8	tr|A0A6Q8PFK8|A0A6Q8PFK8_HUMAN Heat shock protein beta-1 OS=Homo sapiens OX=9606 GN=HSPB1 PE=1 SV=1;tr|A0A6Q8PGK1|A0A6Q8PGK1_HUMAN Heat shock 27 kDa protein OS=Homo sapiens OX=9606 GN=HSPB1 PE=1 SV=1;sp|P04792|HSPB1_HUMAN Heat shock protein beta-1 OS=Homo	14.6068496704102	0	21.481294631958	22.3968982696533
327	HSPD1	60 kDa heat shock protein, mitochondrial	P10809	sp|P10809|CH60_HUMAN 60 kDa heat shock protein, mitochondrial OS=Homo sapiens OX=9606 GN=HSPD1 PE=1 SV=2	0	8.1514383951823	24.1860230763753	24.213768641154
328	HSPH1	Heat shock protein 105 kDa	Q92598	sp|Q92598-2|HS105_HUMAN Isoform Beta of Heat shock protein 105 kDa OS=Homo sapiens OX=9606 GN=HSPH1;sp|Q92598-3|HS105_HUMAN Isoform 3 of Heat shock protein 105 kDa OS=Homo sapiens OX=9606 GN=HSPH1;sp|Q92598|HS105_HUMAN Heat shock protein 105 kDa OS=Homo sa	22.4711138407389	0	24.7671438852946	24.785031636556
329	ICAM1	Intercellular adhesion molecule 1	E7ESS4	tr|E7ESS4|E7ESS4_HUMAN Intercellular adhesion molecule 1 OS=Homo sapiens OX=9606 GN=ICAM1 PE=1 SV=1;sp|P05362|ICAM1_HUMAN Intercellular adhesion molecule 1 OS=Homo sapiens OX=9606 GN=ICAM1 PE=1 SV=2	0	0	0	14.3164901733398
330	ICAM5	Intercellular adhesion molecule 5	Q9UMF0	sp|Q9UMF0|ICAM5_HUMAN Intercellular adhesion molecule 5 OS=Homo sapiens OX=9606 GN=ICAM5 PE=1 SV=3	0	0	20.5124708811442	6.81329854329427	Q9UMF0
331	IDH1	Isocitrate dehydrogenase [NADP] cytoplasmic	O75874	sp|O75874|IDHC_HUMAN Isocitrate dehydrogenase [NADP] cytoplasmic OS=Homo sapiens OX=9606 GN=IDH1 PE=1 SV=2	0	0	15.1121660868327	22.7070306142171
332	IDH2	Isocitrate dehydrogenase [NADP], mitochondrial	P48735	sp|P48735|IDHP_HUMAN Isocitrate dehydrogenase [NADP], mitochondrial OS=Homo sapiens OX=9606 GN=IDH2 PE=1 SV=2;sp|P48735-2|IDHP_HUMAN Isoform 2 of Isocitrate dehydrogenase [NADP], mitochondrial OS=Homo sapiens OX=9606 GN=IDH2;tr|H0YL11|H0YL11_HUMAN IDP OS=H	0	0	22.2760251363119	21.7331161499024
333	IGHA1	Ig alpha-1 chain C region	A0A286YEY1	tr|A0A286YEY1|A0A286YEY1_HUMAN Immunoglobulin heavy constant alpha 1 (Fragment) OS=Homo sapiens OX=9606 GN=IGHA1 PE=1 SV=1;sp|P01876|IGHA1_HUMAN Immunoglobulin heavy constant alpha 1 OS=Homo sapiens OX=9606 GN=IGHA1 PE=1 SV=2;tr|A0A0G2JMB2|A0A0G2JMB2_HUMAN	24.1806233723958	25.5598468780517	23.8302129109701	25.9792315165202
334	IGHG1	Ig gamma-1 chain C region	P01857	sp|P01857|IGHG1_HUMAN Immunoglobulin heavy constant gamma 1 OS=Homo sapiens OX=9606 GN=IGHG1 PE=1 SV=1;tr|A0A0A0MS08|A0A0A0MS08_HUMAN Immunoglobulin heavy constant gamma 1 (Fragment) OS=Homo sapiens OX=9606 GN=IGHG1 PE=1 SV=1;tr|A0A0A0MS07|A0A0A0MS07_HUMAN	26.8220539093017	28.7100429534912	26.8868675231934	27.7313086191813	P01857
335	IGHG2	Ig gamma-2 chain C region	A0A286YEY4	tr|A0A286YEY4|A0A286YEY4_HUMAN Immunoglobulin heavy constant gamma 2 (Fragment) OS=Homo sapiens OX=9606 GN=IGHG2 PE=1 SV=1;sp|P01859|IGHG2_HUMAN Immunoglobulin heavy constant gamma 2 OS=Homo sapiens OX=9606 GN=IGHG2 PE=1 SV=2	0	25.6621157328288	24.1508452097575	25.6028168996175
336	IGHM	Ig mu chain C region	P01871	sp|P01871|IGHM_HUMAN Immunoglobulin heavy constant mu OS=Homo sapiens OX=9606 GN=IGHM PE=1 SV=4;sp|P01871-2|IGHM_HUMAN Isoform 2 of Immunoglobulin heavy constant mu OS=Homo sapiens OX=9606 GN=IGHM	14.6204776763916	22.4221274058024	14.3046696980794	21.7641099294027	P01871
337	IGKC	Ig kappa chain C region	P01834	sp|P01834|IGKC_HUMAN Immunoglobulin kappa constant OS=Homo sapiens OX=9606 GN=IGKC PE=1 SV=2;tr|A0A5H1ZRQ3|A0A5H1ZRQ3_HUMAN Immunoglobulin kappa constant (Fragment) OS=Homo sapiens OX=9606 GN=IGKC PE=1 SV=1	24.9015916188558	26.3738187154134	25.0643641153971	26.1606578826904
338	IGSF8	Immunoglobulin superfamily member 8	Q969P0	sp|Q969P0|IGSF8_HUMAN Immunoglobulin superfamily member 8 OS=Homo sapiens OX=9606 GN=IGSF8 PE=1 SV=1;sp|Q969P0-3|IGSF8_HUMAN Isoform 3 of Immunoglobulin superfamily member 8 OS=Homo sapiens OX=9606 GN=IGSF8;tr|C9J8Z4|C9J8Z4_HUMAN Immunoglobulin superfamily	27.1516151428222	26.4750442504883	24.7433948516846	24.2618967692057	Q969P0
339	IMPA1	Inositol monophosphatase 1	P29218	sp|P29218|IMPA1_HUMAN Inositol monophosphatase 1 OS=Homo sapiens OX=9606 GN=IMPA1 PE=1 SV=1;sp|P29218-3|IMPA1_HUMAN Isoform 3 of Inositol monophosphatase 1 OS=Homo sapiens OX=9606 GN=IMPA1;tr|H0YBL1|H0YBL1_HUMAN Inositol-1-monophosphatase (Fragment) OS=Hom	14.8312505086263	15.4196859995524	24.7797857920329	24.8280773162842
340	IPO5	Importin-5	H0Y8C6	tr|H0Y8C6|H0Y8C6_HUMAN Importin-5 (Fragment) OS=Homo sapiens OX=9606 GN=IPO5 PE=1 SV=1;sp|O00410-2|IPO5_HUMAN Isoform 2 of Importin-5 OS=Homo sapiens OX=9606 GN=IPO5;sp|O00410|IPO5_HUMAN Importin-5 OS=Homo sapiens OX=9606 GN=IPO5 PE=1 SV=4;sp|O00410-3|IPO5	0	0	21.9093360900879	7.26278495788573
341	IRGQ	Immunity-related GTPase family Q protein	Q8WZA9	sp|Q8WZA9|IRGQ_HUMAN Immunity-related GTPase family Q protein OS=Homo sapiens OX=9606 GN=IRGQ PE=1 SV=1	0	0	14.4527104695638	0
342	ITGAV	Integrin alpha-V;Integrin alpha-V heavy chain;Integrin alpha-V light chain	P06756	sp|P06756-3|ITAV_HUMAN Isoform 3 of Integrin alpha-V OS=Homo sapiens OX=9606 GN=ITGAV;sp|P06756-2|ITAV_HUMAN Isoform 2 of Integrin alpha-V OS=Homo sapiens OX=9606 GN=ITGAV;sp|P06756|ITAV_HUMAN Integrin alpha-V OS=Homo sapiens OX=9606 GN=ITGAV PE=1 SV=2	15.0953299204509	15.1354726155599	22.2023461659749	22.5110314687093	P06756
343	ITGB1	Integrin beta-1	P05556	sp|P05556-2|ITB1_HUMAN Isoform 2 of Integrin beta-1 OS=Homo sapiens OX=9606 GN=ITGB1;sp|P05556|ITB1_HUMAN Integrin beta-1 OS=Homo sapiens OX=9606 GN=ITGB1 PE=1 SV=2;sp|P05556-5|ITB1_HUMAN Isoform 5 of Integrin beta-1 OS=Homo sapiens OX=9606 GN=ITGB1;sp|P05	23.7334931691488	24.2715148925781	22.1294078826904	22.9903812408447	P05556
344	ITGB2	Integrin beta;Integrin beta-2	D3DSM0	tr|D3DSM0|D3DSM0_HUMAN Integrin beta OS=Homo sapiens OX=9606 GN=ITGB2 PE=1 SV=1;tr|A0A494C0X7|A0A494C0X7_HUMAN Integrin beta OS=Homo sapiens OX=9606 GN=ITGB2 PE=1 SV=1;tr|J3KNI6|J3KNI6_HUMAN Integrin beta (Fragment) OS=Homo sapiens OX=9606 GN=ITGB2 PE=1 SV	6.842134475708	0	20.8398736317952	7.30598131815593
345	JUP	Junction plakoglobin	P14923	sp|P14923|PLAK_HUMAN Junction plakoglobin OS=Homo sapiens OX=9606 GN=JUP PE=1 SV=3	27.4266109466553	26.6444454193115	23.7914683024088	23.9719613393148
346	KBTBD11	Kelch repeat and BTB domain-containing protein 11	O94819	sp|O94819|KBTBB_HUMAN Kelch repeat and BTB domain-containing protein 11 OS=Homo sapiens OX=9606 GN=KBTBD11 PE=1 SV=1	22.0410690307617	22.4193229675293	23.4951165517171	23.7778142293294
347	KCTD12	BTB/POZ domain-containing protein KCTD12	Q96CX2	sp|Q96CX2|KCD12_HUMAN BTB/POZ domain-containing protein KCTD12 OS=Homo sapiens OX=9606 GN=KCTD12 PE=1 SV=1	0	0	22.3696098327637	23.3256028493245
348	KPNB1	Importin subunit beta-1	Q14974	sp|Q14974|IMB1_HUMAN Importin subunit beta-1 OS=Homo sapiens OX=9606 GN=KPNB1 PE=1 SV=2;tr|J3QR48|J3QR48_HUMAN Importin subunit beta-1 (Fragment) OS=Homo sapiens OX=9606 GN=KPNB1 PE=1 SV=8;tr|J3KTM9|J3KTM9_HUMAN Importin subunit beta-1 (Fragment) OS=Homo s	0	0	21.8360290527344	21.9129651387533
349	KPRP	Keratinocyte proline-rich protein	Q5T749	sp|Q5T749|KPRP_HUMAN Keratinocyte proline-rich protein OS=Homo sapiens OX=9606 GN=KPRP PE=1 SV=1	29.9085845947266	28.9592323303223	25.833843866984	26.1269874572754
350	KRAS	GTPase KRas;GTPase KRas, N-terminally processed	P01116	sp|P01116-2|RASK_HUMAN Isoform 2B of GTPase KRas OS=Homo sapiens OX=9606 GN=KRAS	24.3103656768799	24.4970709482829	23.5262279510498	23.6086959838867
351	L1CAM	Neural cell adhesion molecule L1	P32004	sp|P32004-3|L1CAM_HUMAN Isoform 3 of Neural cell adhesion molecule L1 OS=Homo sapiens OX=9606 GN=L1CAM;sp|P32004-2|L1CAM_HUMAN Isoform 2 of Neural cell adhesion molecule L1 OS=Homo sapiens OX=9606 GN=L1CAM;sp|P32004|L1CAM_HUMAN Neural cell adhesion molecul	0	0	7.06842104593913	7.02457364400227	P32004
352	LAMP2	Lysosome-associated membrane glycoprotein 2	P13473	sp|P13473|LAMP2_HUMAN Lysosome-associated membrane glycoprotein 2 OS=Homo sapiens OX=9606 GN=LAMP2 PE=1 SV=2;sp|P13473-2|LAMP2_HUMAN Isoform LAMP-2B of Lysosome-associated membrane glycoprotein 2 OS=Homo sapiens OX=9606 GN=LAMP2;sp|P13473-3|LAMP2_HUMAN Iso	14.8799985249837	7.75289344787597	22.3421058654785	23.2249552408854	P13473
353	LANCL1	LanC-like protein 1	O43813	sp|O43813|LANC1_HUMAN Glutathione S-transferase LANCL1 OS=Homo sapiens OX=9606 GN=LANCL1 PE=1 SV=1;tr|E9PHS0|E9PHS0_HUMAN Glutathione S-transferase LANCL1 (Fragment) OS=Homo sapiens OX=9606 GN=LANCL1 PE=1 SV=1	24.7912737528483	24.9165191650391	24.733595530192	24.7982393900553
354	LANCL2	LanC-like protein 2	Q9NS86	sp|Q9NS86|LANC2_HUMAN LanC-like protein 2 OS=Homo sapiens OX=9606 GN=LANCL2 PE=1 SV=1	7.5175412495931	0	15.0566743214925	0
355	LAP3	Cytosol aminopeptidase	P28838	sp|P28838-2|AMPL_HUMAN Isoform 2 of Cytosol aminopeptidase OS=Homo sapiens OX=9606 GN=LAP3;sp|P28838|AMPL_HUMAN Cytosol aminopeptidase OS=Homo sapiens OX=9606 GN=LAP3 PE=1 SV=3	14.9083296457926	23.0265280405681	23.7001686096191	25.1185658772786
356	LCP1	Plastin-2	P13796	sp|P13796|PLSL_HUMAN Plastin-2 OS=Homo sapiens OX=9606 GN=LCP1 PE=1 SV=6	0	0	7.15316327412923	22.4020055135091
357	LDHA	L-lactate dehydrogenase A chain	P00338	sp|P00338|LDHA_HUMAN L-lactate dehydrogenase A chain OS=Homo sapiens OX=9606 GN=LDHA PE=1 SV=2;sp|P00338-3|LDHA_HUMAN Isoform 3 of L-lactate dehydrogenase A chain OS=Homo sapiens OX=9606 GN=LDHA;sp|P00338-4|LDHA_HUMAN Isoform 4 of L-lactate dehydrogenase A	27.1587003072103	25.8162670135498	27.3357098897298	27.3956629435222
358	LDHB	L-lactate dehydrogenase B chain;L-lactate dehydrogenase	A0A5F9ZHM4	tr|A0A5F9ZHM4|A0A5F9ZHM4_HUMAN L-lactate dehydrogenase OS=Homo sapiens OX=9606 GN=LDHB PE=1 SV=1;sp|P07195|LDHB_HUMAN L-lactate dehydrogenase B chain OS=Homo sapiens OX=9606 GN=LDHB PE=1 SV=2;tr|A0A3B3IS95|A0A3B3IS95_HUMAN L-lactate dehydrogenase OS=Homo s	27.1291694641113	27.2775955200195	28.6254685719808	28.9500198364258
359	LGALS1	Galectin-1	P09382	sp|P09382|LEG1_HUMAN Galectin-1 OS=Homo sapiens OX=9606 GN=LGALS1 PE=1 SV=2	23.0774765014648	0	24.0561008453369	23.9923477172852
360	LGALS3BP	Galectin-3-binding protein	Q08380	sp|Q08380|LG3BP_HUMAN Galectin-3-binding protein OS=Homo sapiens OX=9606 GN=LGALS3BP PE=1 SV=1	24.6063652038574	24.1701221466064	22.095053990682	14.9750741322835
361	LSAMP	Limbic system-associated membrane protein	F5H5G1	tr|F5H5G1|F5H5G1_HUMAN Limbic system-associated membrane protein OS=Homo sapiens OX=9606 GN=LSAMP PE=1 SV=2;tr|H3BLU2|H3BLU2_HUMAN Limbic system-associated membrane protein (Fragment) OS=Homo sapiens OX=9606 GN=LSAMP PE=1 SV=1;sp|Q13449|LSAMP_HUMAN Limbic	7.78955459594727	0	23.4289423624675	23.3703734079997
362	LTA4H	Leukotriene A-4 hydrolase	P09960	sp|P09960-2|LKHA4_HUMAN Isoform 2 of Leukotriene A-4 hydrolase OS=Homo sapiens OX=9606 GN=LTA4H;sp|P09960|LKHA4_HUMAN Leukotriene A-4 hydrolase OS=Homo sapiens OX=9606 GN=LTA4H PE=1 SV=2;sp|P09960-3|LKHA4_HUMAN Isoform 3 of Leukotriene A-4 hydrolase OS=Hom	0	0	22.9291140238444	23.3316739400228
363	LYZ	Lysozyme C;Lysozyme	P61626	sp|P61626|LYSC_HUMAN Lysozyme C OS=Homo sapiens OX=9606 GN=LYZ PE=1 SV=1;tr|F8VV32|F8VV32_HUMAN 1,4-beta-N-acetylmuramidase C OS=Homo sapiens OX=9606 GN=LYZ PE=1 SV=1;tr|A0A0B4J259|A0A0B4J259_HUMAN 1,4-beta-N-acetylmuramidase C OS=Homo sapiens OX=9606 GN=L	16.963373819987	7.60068384806317	7.2177931467692	0
364	MAOA	Amine oxidase [flavin-containing] A	P21397	sp|P21397|AOFA_HUMAN Amine oxidase [flavin-containing] A OS=Homo sapiens OX=9606 GN=MAOA PE=1 SV=1;sp|P21397-2|AOFA_HUMAN Isoform 2 of Amine oxidase [flavin-containing] A OS=Homo sapiens OX=9606 GN=MAOA	15.2445538838704	23.4744968414307	14.6501382191976	22.3766530354818	P21397
365	MAOB	Amine oxidase [flavin-containing] B	P27338	sp|P27338-2|AOFB_HUMAN Isoform 2 of Amine oxidase [flavin-containing] B OS=Homo sapiens OX=9606 GN=MAOB;sp|P27338|AOFB_HUMAN Amine oxidase [flavin-containing] B OS=Homo sapiens OX=9606 GN=MAOB PE=1 SV=3	0	25.1581579844157	21.6374632517497	24.0398852030436	P27338
366	MAP1A	Microtubule-associated protein 1A;MAP1A heavy chain;MAP1 light chain LC2	E9PGC8	tr|E9PGC8|E9PGC8_HUMAN Microtubule-associated protein 1A OS=Homo sapiens OX=9606 GN=MAP1A PE=1 SV=1;sp|P78559|MAP1A_HUMAN Microtubule-associated protein 1A OS=Homo sapiens OX=9606 GN=MAP1A PE=1 SV=6;sp|P78559-2|MAP1A_HUMAN Isoform 2 of Microtubule-associat	0	0	24.3554681142171	23.4928696950277
367	MAP1B	Microtubule-associated protein 1B;MAP1B heavy chain;MAP1 light chain LC1	P46821	sp|P46821|MAP1B_HUMAN Microtubule-associated protein 1B OS=Homo sapiens OX=9606 GN=MAP1B PE=1 SV=2;tr|D6RA32|D6RA32_HUMAN Microtubule-associated protein 1B (Fragment) OS=Homo sapiens OX=9606 GN=MAP1B PE=1 SV=2	24.1634515126546	23.2613353729248	26.9551843007406	26.6208915710449
368	MAP6	Microtubule-associated protein 6	Q96JE9	sp|Q96JE9|MAP6_HUMAN Microtubule-associated protein 6 OS=Homo sapiens OX=9606 GN=MAP6 PE=1 SV=2;sp|Q96JE9-2|MAP6_HUMAN Isoform 2 of Microtubule-associated protein 6 OS=Homo sapiens OX=9606 GN=MAP6;sp|Q96JE9-3|MAP6_HUMAN Isoform 3 of Microtubule-associated	0	0	22.3239351908366	7.26762008666993
369	MAPK1	Mitogen-activated protein kinase 1	P28482	sp|P28482|MK01_HUMAN Mitogen-activated protein kinase 1 OS=Homo sapiens OX=9606 GN=MAPK1 PE=1 SV=3;sp|P28482-2|MK01_HUMAN Isoform 2 of Mitogen-activated protein kinase 1 OS=Homo sapiens OX=9606 GN=MAPK1	23.6742318471273	24.1581656138102	24.9410699208578	25.3527100880941
370	MAPK3	Mitogen-activated protein kinase 3;Mitogen-activated protein kinase	P27361	sp|P27361|MK03_HUMAN Mitogen-activated protein kinase 3 OS=Homo sapiens OX=9606 GN=MAPK3 PE=1 SV=4;tr|B3KR49|B3KR49_HUMAN Mitogen-activated protein kinase 3 OS=Homo sapiens OX=9606 GN=MAPK3 PE=1 SV=1;tr|E9PBK7|E9PBK7_HUMAN Mitogen-activated protein kinase	0	0	21.464859008789	21.8762194315593
371	MAPRE2	Microtubule-associated protein RP/EB family member 2	Q15555	sp|Q15555-4|MARE2_HUMAN Isoform 4 of Microtubule-associated protein RP/EB family member 2 OS=Homo sapiens OX=9606 GN=MAPRE2;sp|Q15555-5|MARE2_HUMAN Isoform 5 of Microtubule-associated protein RP/EB family member 2 OS=Homo sapiens OX=9606 GN=MAPRE2;sp|Q1555	0	0	14.7964922587077	7.21422259012857
372	MAPRE3	Microtubule-associated protein RP/EB family member 3	C9JB30	tr|C9JB30|C9JB30_HUMAN Microtubule-associated protein RP/EB family member 3 (Fragment) OS=Homo sapiens OX=9606 GN=MAPRE3 PE=1 SV=1;sp|Q9UPY8|MARE3_HUMAN Microtubule-associated protein RP/EB family member 3 OS=Homo sapiens OX=9606 GN=MAPRE3 PE=1 SV=1;sp|Q9U	0	0	22.3035532633464	21.5475826263428
373	MAPT	Microtubule-associated protein tau	P10636	sp|P10636-7|TAU_HUMAN Isoform Tau-E of Microtubule-associated protein tau OS=Homo sapiens OX=9606 GN=MAPT;tr|A0A0G2JQJ7|A0A0G2JQJ7_HUMAN Microtubule-associated protein OS=Homo sapiens OX=9606 GN=MAPT PE=1 SV=1;tr|A0A0G2JPD5|A0A0G2JPD5_HUMAN Microtubule-ass	23.7086003621419	24.579750696818	25.1084270477295	24.6216831207275
374	MARCKS	Myristoylated alanine-rich C-kinase substrate	P29966	sp|P29966|MARCS_HUMAN Myristoylated alanine-rich C-kinase substrate OS=Homo sapiens OX=9606 GN=MARCKS PE=1 SV=4	24.0876763661702	24.6267274220784	24.7920042673747	24.3973458607992
375	MAT2A	S-adenosylmethionine synthase isoform type-2	P31153	sp|P31153-2|METK2_HUMAN Isoform 2 of S-adenosylmethionine synthase isoform type-2 OS=Homo sapiens OX=9606 GN=MAT2A;sp|P31153|METK2_HUMAN S-adenosylmethionine synthase isoform type-2 OS=Homo sapiens OX=9606 GN=MAT2A PE=1 SV=1	14.3742059071859	7.08981704711913	22.4359531402588	22.621685663859
376	MBP	Myelin basic protein	P02686	sp|P02686|MBP_HUMAN Myelin basic protein OS=Homo sapiens OX=9606 GN=MBP PE=1 SV=3;tr|J3QL64|J3QL64_HUMAN Myelin basic protein OS=Homo sapiens OX=9606 GN=MBP PE=1 SV=1;sp|P02686-5|MBP_HUMAN Isoform 5 of Myelin basic protein OS=Homo sapiens OX=9606 GN=MBP;tr	26.4447511037191	26.8652044932048	25.8048343658447	25.8733005523682
377	MDH1		C9JRL4	tr|C9JRL4|C9JRL4_HUMAN Cytosolic malate dehydrogenase (Fragment) OS=Homo sapiens OX=9606 GN=MDH1 PE=1 SV=8	0	0	14.5345255533854	0
378	MDH1	Malate dehydrogenase, cytoplasmic;Malate dehydrogenase	P40925	sp|P40925|MDHC_HUMAN Malate dehydrogenase, cytoplasmic OS=Homo sapiens OX=9606 GN=MDH1 PE=1 SV=4;sp|P40925-3|MDHC_HUMAN Isoform 3 of Malate dehydrogenase, cytoplasmic OS=Homo sapiens OX=9606 GN=MDH1;tr|A0A5K1VW95|A0A5K1VW95_HUMAN Malate dehydrogenase OS=Ho	27.3102156321208	27.1096572875976	28.7790101369222	28.8311697642009
379	MDH2	Malate dehydrogenase, mitochondrial;Malate dehydrogenase	P40926	sp|P40926|MDHM_HUMAN Malate dehydrogenase, mitochondrial OS=Homo sapiens OX=9606 GN=MDH2 PE=1 SV=3;sp|P40926-2|MDHM_HUMAN Isoform 2 of Malate dehydrogenase, mitochondrial OS=Homo sapiens OX=9606 GN=MDH2;tr|G3XAL0|G3XAL0_HUMAN Malate dehydrogenase OS=Homo s	24.5244878133138	23.7098159790039	26.9822063446045	26.8739687601725
380	ME1	NADP-dependent malic enzyme	P48163	sp|P48163-2|MAOX_HUMAN Isoform 2 of NADP-dependent malic enzyme OS=Homo sapiens OX=9606 GN=ME1;sp|P48163|MAOX_HUMAN NADP-dependent malic enzyme OS=Homo sapiens OX=9606 GN=ME1 PE=1 SV=1	7.3581574757894	7.46245829264323	22.7431392669678	22.7347265879313
381	METTL7A	Methyltransferase-like protein 7A	Q9H8H3	sp|Q9H8H3|MET7A_HUMAN Methyltransferase-like protein 7A OS=Homo sapiens OX=9606 GN=METTL7A PE=1 SV=1;tr|H0YI09|H0YI09_HUMAN Methyltransferase-like protein 7A (Fragment) OS=Homo sapiens OX=9606 GN=METTL7A PE=1 SV=1;tr|F8VQX6|F8VQX6_HUMAN Methyltransferase-l	15.5250746409098	23.3389326731364	22.621519724528	23.3009096781413
382	MGEA5	Protein O-GlcNAcase	O60502	sp|O60502-2|OGA_HUMAN Isoform 2 of Protein O-GlcNAcase OS=Homo sapiens OX=9606 GN=OGA;sp|O60502-4|OGA_HUMAN Isoform 4 of Protein O-GlcNAcase OS=Homo sapiens OX=9606 GN=OGA;sp|O60502|OGA_HUMAN Protein O-GlcNAcase OS=Homo sapiens OX=9606 GN=OGA PE=1 SV=2;sp|	0	0	14.4582500457764	21.9086036682129
383	MIF	Macrophage migration inhibitory factor	P14174	sp|P14174|MIF_HUMAN Macrophage migration inhibitory factor OS=Homo sapiens OX=9606 GN=MIF PE=1 SV=4	7.5374698638916	0	25.1999479929606	25.2469488779704
384	MOG	Myelin-oligodendrocyte glycoprotein	Q16653	sp|Q16653-13|MOG_HUMAN Isoform 13 of Myelin-oligodendrocyte glycoprotein OS=Homo sapiens OX=9606 GN=MOG;sp|Q16653|MOG_HUMAN Myelin-oligodendrocyte glycoprotein OS=Homo sapiens OX=9606 GN=MOG PE=1 SV=2;tr|C9JTE0|C9JTE0_HUMAN Myelin-oligodendrocyte glycoprot	24.698574701945	25.0674928029378	23.2668997446696	23.3468112945557	Q16653
385	MPI	Mannose-6-phosphate isomerase	P34949	sp|P34949|MPI_HUMAN Mannose-6-phosphate isomerase OS=Homo sapiens OX=9606 GN=MPI PE=1 SV=2;tr|H3BPB8|H3BPB8_HUMAN Mannose-6-phosphate isomerase OS=Homo sapiens OX=9606 GN=MPI PE=1 SV=1;tr|F5GX71|F5GX71_HUMAN Mannose-6-phosphate isomerase OS=Homo sapiens OX	7.4941069285075	0	23.1495342254639	23.1058362325033
386	MSN	Moesin	P26038	sp|P26038|MOES_HUMAN Moesin OS=Homo sapiens OX=9606 GN=MSN PE=1 SV=3	7.8899319966634	24.8585058848063	24.6755135854085	25.6759694417318
387	MYADM	Myeloid-associated differentiation marker	Q96S97	sp|Q96S97|MYADM_HUMAN Myeloid-associated differentiation marker OS=Homo sapiens OX=9606 GN=MYADM PE=1 SV=2;tr|A0A494C017|A0A494C017_HUMAN Myeloid-associated differentiation marker (Fragment) OS=Homo sapiens OX=9606 GN=MYADM PE=1 SV=1;tr|C9JJV6|C9JJV6_HUMAN	15.2341187795003	15.0258178710938	22.0343952178955	22.3959827423095	Q96S97
388	MYH10	Myosin-10	P35580	sp|P35580|MYH10_HUMAN Myosin-10 OS=Homo sapiens OX=9606 GN=MYH10 PE=1 SV=3;sp|P35580-5|MYH10_HUMAN Isoform 5 of Myosin-10 OS=Homo sapiens OX=9606 GN=MYH10;sp|P35580-2|MYH10_HUMAN Isoform 2 of Myosin-10 OS=Homo sapiens OX=9606 GN=MYH10;sp|P35580-3|MYH10_HUM	0	0	13.9401563008626	0
389	MYH9;MYH14;MYH11	Myosin-9;Myosin-14;Myosin-11	P35579	sp|P35579-2|MYH9_HUMAN Isoform 2 of Myosin-9 OS=Homo sapiens OX=9606 GN=MYH9;sp|P35579|MYH9_HUMAN Myosin-9 OS=Homo sapiens OX=9606 GN=MYH9 PE=1 SV=4;tr|M0QY43|M0QY43_HUMAN Myosin-14 (Fragment) OS=Homo sapiens OX=9606 GN=MYH14 PE=1 SV=8;sp|Q7Z406-5|MYH14_HU	23.1694278717041	23.3877296447754	14.8548984527588	22.4643001556397
390	NAP1L4	Nucleosome assembly protein 1-like 4	E9PNW0	tr|E9PNW0|E9PNW0_HUMAN Nucleosome assembly protein 1-like 4 (Fragment) OS=Homo sapiens OX=9606 GN=NAP1L4 PE=1 SV=1;tr|E9PJJ2|E9PJJ2_HUMAN Nucleosome assembly protein 1-like 4 (Fragment) OS=Homo sapiens OX=9606 GN=NAP1L4 PE=1 SV=1;tr|E9PS34|E9PS34_HUMAN Nuc	0	0	21.4290409088135	21.2191836039226
391	NAPA	Alpha-soluble NSF attachment protein	P54920	sp|P54920|SNAA_HUMAN Alpha-soluble NSF attachment protein OS=Homo sapiens OX=9606 GN=NAPA PE=1 SV=3;tr|M0R0Y2|M0R0Y2_HUMAN Alpha-soluble NSF attachment protein OS=Homo sapiens OX=9606 GN=NAPA PE=1 SV=1;tr|M0R2M1|M0R2M1_HUMAN Alpha-soluble NSF attachment pr	24.9346968332926	24.4709262847901	25.387752532959	24.8452631632487
392	NAPB	Beta-soluble NSF attachment protein	Q9H115	sp|Q9H115|SNAB_HUMAN Beta-soluble NSF attachment protein OS=Homo sapiens OX=9606 GN=NAPB PE=1 SV=2;tr|A0A087WZQ7|A0A087WZQ7_HUMAN Beta-soluble NSF attachment protein OS=Homo sapiens OX=9606 GN=NAPB PE=1 SV=1;sp|Q9H115-3|SNAB_HUMAN Isoform 3 of Beta-soluble	24.8814551035563	23.8834412892659	25.653315226237	24.6417579650879
393	NAPG	Gamma-soluble NSF attachment protein	Q99747	sp|Q99747|SNAG_HUMAN Gamma-soluble NSF attachment protein OS=Homo sapiens OX=9606 GN=NAPG PE=1 SV=1;sp|Q99747-2|SNAG_HUMAN Isoform 2 of Gamma-soluble NSF attachment protein OS=Homo sapiens OX=9606 GN=NAPG	14.407865524292	0	22.0210304260254	21.4897104899089
394	NARS	Asparagine--tRNA ligase, cytoplasmic	O43776	sp|O43776|SYNC_HUMAN Asparagine--tRNA ligase, cytoplasmic OS=Homo sapiens OX=9606 GN=NARS1 PE=1 SV=1	0	0	22.5245952606201	22.6999073028565
395	NCALD	Neurocalcin-delta	P61601	sp|P61601|NCALD_HUMAN Neurocalcin-delta OS=Homo sapiens OX=9606 GN=NCALD PE=1 SV=2;tr|E5RIZ1|E5RIZ1_HUMAN Neurocalcin-delta (Fragment) OS=Homo sapiens OX=9606 GN=NCALD PE=1 SV=1;tr|E5RGA9|E5RGA9_HUMAN Neurocalcin-delta OS=Homo sapiens OX=9606 GN=NCALD PE=1	22.3448212941488	0	22.8475691477458	21.7035833994547
396	NCAM1	Neural cell adhesion molecule 1	P13591	sp|P13591|NCAM1_HUMAN Neural cell adhesion molecule 1 OS=Homo sapiens OX=9606 GN=NCAM1 PE=1 SV=3;sp|P13591-1|NCAM1_HUMAN Isoform 2 of Neural cell adhesion molecule 1 OS=Homo sapiens OX=9606 GN=NCAM1;tr|A0A087WV75|A0A087WV75_HUMAN Neural cell adhesion molec	27.954662322998	27.9807300567627	27.4182682037354	27.4266707102458	P13591
397	NCAM1		A0A0D9SF30	tr|A0A0D9SF30|A0A0D9SF30_HUMAN Neural cell adhesion molecule 1 (Fragment) OS=Homo sapiens OX=9606 GN=NCAM1 PE=1 SV=1	24.8871866861979	14.561585744222	24.4335339864095	20.9808591206869
398	NCAM2	Neural cell adhesion molecule 2	H9KV31	tr|H9KV31|H9KV31_HUMAN Neural cell adhesion molecule 2 OS=Homo sapiens OX=9606 GN=NCAM2 PE=1 SV=2;sp|O15394|NCAM2_HUMAN Neural cell adhesion molecule 2 OS=Homo sapiens OX=9606 GN=NCAM2 PE=1 SV=2;sp|O15394-2|NCAM2_HUMAN Isoform 2 of Neural cell adhesion mol	25.7076721191406	25.6961326599121	24.7979965209961	24.8965981801351
399	NCAN	Neurocan core protein	O14594	sp|O14594|NCAN_HUMAN Neurocan core protein OS=Homo sapiens OX=9606 GN=NCAN PE=1 SV=3	31.7460568745931	31.8867378234863	24.7595195770264	24.6207529703776
400	NCCRP1	F-box only protein 50	Q6ZVX7	sp|Q6ZVX7|FBX50_HUMAN F-box only protein 50 OS=Homo sapiens OX=9606 GN=NCCRP1 PE=1 SV=1	23.7467460632324	22.8554039001465	7.27610206604003	0
401	NCDN	Neurochondrin	Q9UBB6	sp|Q9UBB6-2|NCDN_HUMAN Isoform 2 of Neurochondrin OS=Homo sapiens OX=9606 GN=NCDN;sp|Q9UBB6|NCDN_HUMAN Neurochondrin OS=Homo sapiens OX=9606 GN=NCDN PE=1 SV=1;sp|Q9UBB6-3|NCDN_HUMAN Isoform 3 of Neurochondrin OS=Homo sapiens OX=9606 GN=NCDN;tr|C9J5H8|C9J5H	24.2240053812663	24.2368297576904	25.5454483032227	25.5293324788412
402	NCKAP1	Nck-associated protein 1	Q9Y2A7	sp|Q9Y2A7|NCKP1_HUMAN Nck-associated protein 1 OS=Homo sapiens OX=9606 GN=NCKAP1 PE=1 SV=1;sp|Q9Y2A7-2|NCKP1_HUMAN Isoform 2 of Nck-associated protein 1 OS=Homo sapiens OX=9606 GN=NCKAP1	0	0	21.433375676473	21.66921043396	Q9Y2A7
403	NCL	Nucleolin	P19338	sp|P19338|NUCL_HUMAN Nucleolin OS=Homo sapiens OX=9606 GN=NCL PE=1 SV=3;tr|H7BY16|H7BY16_HUMAN Nucleolin (Fragment) OS=Homo sapiens OX=9606 GN=NCL PE=1 SV=8	0	0	14.3902161916097	7.11496416727703
404	NCS1	Neuronal calcium sensor 1	P62166	sp|P62166|NCS1_HUMAN Neuronal calcium sensor 1 OS=Homo sapiens OX=9606 GN=NCS1 PE=1 SV=2;sp|P62166-2|NCS1_HUMAN Isoform 2 of Neuronal calcium sensor 1 OS=Homo sapiens OX=9606 GN=NCS1	0	0	22.682487487793	22.5605080922445
405	NDRG2	Protein NDRG2	G3V5H8	tr|G3V5H8|G3V5H8_HUMAN Protein NDRG2 (Fragment) OS=Homo sapiens OX=9606 GN=NDRG2 PE=1 SV=1;sp|Q9UN36-2|NDRG2_HUMAN Isoform 2 of Protein NDRG2 OS=Homo sapiens OX=9606 GN=NDRG2;tr|G3V4S9|G3V4S9_HUMAN Protein NDRG2 (Fragment) OS=Homo sapiens OX=9606 GN=NDRG2	26.211887995402	25.9037590026856	27.6824474334717	27.4285132090251
406	NDRG3	Protein NDRG3	Q5TH30	tr|Q5TH30|Q5TH30_HUMAN N-myc downstream-regulated gene 3 protein OS=Homo sapiens OX=9606 GN=NDRG3 PE=1 SV=1;sp|Q9UGV2-2|NDRG3_HUMAN Isoform 2 of Protein NDRG3 OS=Homo sapiens OX=9606 GN=NDRG3;sp|Q9UGV2|NDRG3_HUMAN Protein NDRG3 OS=Homo sapiens OX=9606 GN=N	7.4120070139567	0	22.3075574239095	22.2902965545654
407	NDRG4	Protein NDRG4	Q9ULP0	sp|Q9ULP0-6|NDRG4_HUMAN Isoform 6 of Protein NDRG4 OS=Homo sapiens OX=9606 GN=NDRG4;sp|Q9ULP0-3|NDRG4_HUMAN Isoform 3 of Protein NDRG4 OS=Homo sapiens OX=9606 GN=NDRG4;sp|Q9ULP0-7|NDRG4_HUMAN Isoform 7 of Protein NDRG4 OS=Homo sapiens OX=9606 GN=NDRG4;sp|Q	7.4981606801351	0	22.973601659139	0
408	NDUFS1	NADH-ubiquinone oxidoreductase 75 kDa subunit, mitochondrial	B4DJ81	tr|B4DJ81|B4DJ81_HUMAN NADH-ubiquinone oxidoreductase 75 kDa subunit, mitochondrial OS=Homo sapiens OX=9606 GN=NDUFS1 PE=1 SV=1;sp|P28331-3|NDUS1_HUMAN Isoform 3 of NADH-ubiquinone oxidoreductase 75 kDa subunit, mitochondrial OS=Homo sapiens OX=9606 GN=NDU	0	0	21.5142129262288	14.5080661773682
409	NECAB2	N-terminal EF-hand calcium-binding protein 2	Q7Z6G3	sp|Q7Z6G3|NECA2_HUMAN N-terminal EF-hand calcium-binding protein 2 OS=Homo sapiens OX=9606 GN=NECAB2 PE=1 SV=1	0	0	22.0569051106771	0
410	NEFL	Neurofilament light polypeptide	P07196	sp|P07196|NFL_HUMAN Neurofilament light polypeptide OS=Homo sapiens OX=9606 GN=NEFL PE=1 SV=3	0	0	22.9543590545654	22.4963893890381
411	NEFM	Neurofilament medium polypeptide	E7ESP9	tr|E7ESP9|E7ESP9_HUMAN 160 kDa neurofilament protein OS=Homo sapiens OX=9606 GN=NEFM PE=1 SV=1;sp|P07197-2|NFM_HUMAN Isoform 2 of Neurofilament medium polypeptide OS=Homo sapiens OX=9606 GN=NEFM;sp|P07197|NFM_HUMAN Neurofilament medium polypeptide OS=Homo	23.8315626780192	24.232759475708	26.1498184204101	26.2950261433919
412	NEGR1	Neuronal growth regulator 1	Q7Z3B1	sp|Q7Z3B1|NEGR1_HUMAN Neuronal growth regulator 1 OS=Homo sapiens OX=9606 GN=NEGR1 PE=1 SV=3;sp|Q7Z3B1-2|NEGR1_HUMAN Isoform 2 of Neuronal growth regulator 1 OS=Homo sapiens OX=9606 GN=NEGR1	0	0	23.4594097137451	23.64146677653
413	NFASC	Neurofascin	O94856	sp|O94856-9|NFASC_HUMAN Isoform 9 of Neurofascin OS=Homo sapiens OX=9606 GN=NFASC;tr|H7BY57|H7BY57_HUMAN Neurofascin (Fragment) OS=Homo sapiens OX=9606 GN=NFASC PE=1 SV=1;sp|O94856-4|NFASC_HUMAN Isoform 4 of Neurofascin OS=Homo sapiens OX=9606 GN=NFASC;sp|	25.7984364827474	25.2280279795329	25.3697090148926	25.2627607981364	O94856
414	NIF3L1	NIF3-like protein 1	Q9GZT8	sp|Q9GZT8-2|NIF3L_HUMAN Isoform 2 of NIF3-like protein 1 OS=Homo sapiens OX=9606 GN=NIF3L1;sp|Q9GZT8|NIF3L_HUMAN NIF3-like protein 1 OS=Homo sapiens OX=9606 GN=NIF3L1 PE=1 SV=2;tr|E7EXA3|E7EXA3_HUMAN NIF3-like protein 1 (Fragment) OS=Homo sapiens OX=9606 G	0	0	22.5687669118245	22.8686230977376
415	NIT2	Omega-amidase NIT2	Q9NQR4	sp|Q9NQR4|NIT2_HUMAN Omega-amidase NIT2 OS=Homo sapiens OX=9606 GN=NIT2 PE=1 SV=1;tr|H7C579|H7C579_HUMAN Omega-amidase NIT2 (Fragment) OS=Homo sapiens OX=9606 GN=NIT2 PE=1 SV=8	0	0	21.7271639506022	21.9408893585205
416	NME1-NME2;NME2;NME1	Nucleoside diphosphate kinase;Nucleoside diphosphate kinase B;Nucleoside diphosphate kinase A	Q32Q12	tr|Q32Q12|Q32Q12_HUMAN Nucleoside diphosphate kinase OS=Homo sapiens OX=9606 GN=NME1-NME2 PE=1 SV=1;sp|P22392-2|NDKB_HUMAN Isoform 3 of Nucleoside diphosphate kinase B OS=Homo sapiens OX=9606 GN=NME2;tr|J3KPD9|J3KPD9_HUMAN NME1-NME2 readthrough OS=Homo sap	24.9926191965739	24.1440334320068	27.3006985982259	27.164244333903
417	NPEPPS	Puromycin-sensitive aminopeptidase	E9PLK3	tr|E9PLK3|E9PLK3_HUMAN Aminopeptidase OS=Homo sapiens OX=9606 GN=NPEPPS PE=1 SV=1;sp|P55786|PSA_HUMAN Puromycin-sensitive aminopeptidase OS=Homo sapiens OX=9606 GN=NPEPPS PE=1 SV=2;sp|P55786-2|PSA_HUMAN Isoform 2 of Puromycin-sensitive aminopeptidase OS=Ho	26.2449804941813	26.0962397257487	27.3407077789307	27.4696655273438
418	NRCAM	Neuronal cell adhesion molecule	C9JYY6	tr|C9JYY6|C9JYY6_HUMAN Neuronal cell adhesion molecule OS=Homo sapiens OX=9606 GN=NRCAM PE=1 SV=3;sp|Q92823-3|NRCAM_HUMAN Isoform 3 of Neuronal cell adhesion molecule OS=Homo sapiens OX=9606 GN=NRCAM;sp|Q92823-4|NRCAM_HUMAN Isoform 4 of Neuronal cell adhes	14.8400999704997	0	23.3054428100586	23.0396785736084
419	NRN1	Neuritin	A0A087WWT2	tr|A0A087WWT2|A0A087WWT2_HUMAN Neuritin OS=Homo sapiens OX=9606 GN=NRN1 PE=1 SV=1;sp|Q9NPD7|NRN1_HUMAN Neuritin OS=Homo sapiens OX=9606 GN=NRN1 PE=2 SV=1	23.1453450520834	15.259791692098	23.5102558135987	22.5494556427002
420	NSF	Vesicle-fusing ATPase	I3L0N3	tr|I3L0N3|I3L0N3_HUMAN Vesicle-fusing ATPase OS=Homo sapiens OX=9606 GN=NSF PE=1 SV=1;sp|P46459|NSF_HUMAN Vesicle-fusing ATPase OS=Homo sapiens OX=9606 GN=NSF PE=1 SV=3;sp|P46459-2|NSF_HUMAN Isoform 2 of Vesicle-fusing ATPase OS=Homo sapiens OX=9606 GN=NSF	15.4287904103597	7.47766049702963	25.4130160013835	25.2574780782064
421	NT5E	5-nucleotidase	P21589	sp|P21589|5NTD_HUMAN 5-nucleotidase OS=Homo sapiens OX=9606 GN=NT5E PE=1 SV=1;sp|P21589-2|5NTD_HUMAN Isoform 2 of 5-nucleotidase OS=Homo sapiens OX=9606 GN=NT5E	23.7379856109619	23.6143945058187	22.9874356587728	23.268559773763
422	NTM	Neurotrimin	Q9P121	sp|Q9P121-3|NTRI_HUMAN Isoform 3 of Neurotrimin OS=Homo sapiens OX=9606 GN=NTM;sp|Q9P121-2|NTRI_HUMAN Isoform 2 of Neurotrimin OS=Homo sapiens OX=9606 GN=NTM;sp|Q9P121|NTRI_HUMAN Neurotrimin OS=Homo sapiens OX=9606 GN=NTM PE=1 SV=1;sp|Q9P121-4|NTRI_HUMAN I	23.0873228708903	23.3980312347412	23.419615427653	23.4092508951823
423	OMG	Oligodendrocyte-myelin glycoprotein	P23515	sp|P23515|OMGP_HUMAN Oligodendrocyte-myelin glycoprotein OS=Homo sapiens OX=9606 GN=OMG PE=1 SV=2	14.7913258870443	24.8029537200928	20.9460379282633	20.654982248942
424	OPCML	Opioid-binding protein/cell adhesion molecule	Q14982	sp|Q14982-3|OPCM_HUMAN Isoform 3 of Opioid-binding protein/cell adhesion molecule OS=Homo sapiens OX=9606 GN=OPCML;sp|Q14982-2|OPCM_HUMAN Isoform 2 of Opioid-binding protein/cell adhesion molecule OS=Homo sapiens OX=9606 GN=OPCML;sp|Q14982|OPCM_HUMAN Opioi	24.9891414642334	24.7349325815837	24.7957019805908	24.4933369954427
425	ORM1	Alpha-1-acid glycoprotein 1	P02763	sp|P02763|A1AG1_HUMAN Alpha-1-acid glycoprotein 1 OS=Homo sapiens OX=9606 GN=ORM1 PE=1 SV=1	22.8355782826741	26.4685535430908	22.5760688781738	24.9922555287679
426	OTUB1	Ubiquitin thioesterase OTUB1	F5GYN4	tr|F5GYN4|F5GYN4_HUMAN Ubiquitinyl hydrolase 1 OS=Homo sapiens OX=9606 GN=OTUB1 PE=1 SV=1;tr|J3KR44|J3KR44_HUMAN Ubiquitin thioesterase OS=Homo sapiens OX=9606 GN=OTUB1 PE=1 SV=2;sp|Q96FW1|OTUB1_HUMAN Ubiquitin thioesterase OTUB1 OS=Homo sapiens OX=9606 GN	23.2092107137044	0	24.6925258636475	23.2772560119629
427	OXCT1	Succinyl-CoA:3-ketoacid coenzyme A transferase 1, mitochondrial	P55809	sp|P55809|SCOT1_HUMAN Succinyl-CoA:3-ketoacid coenzyme A transferase 1, mitochondrial OS=Homo sapiens OX=9606 GN=OXCT1 PE=1 SV=1	0	0	14.5392799377442	7.1032861073812
428	OXR1	Oxidation resistance protein 1	Q8N573	sp|Q8N573-8|OXR1_HUMAN Isoform 8 of Oxidation resistance protein 1 OS=Homo sapiens OX=9606 GN=OXR1;sp|Q8N573|OXR1_HUMAN Oxidation resistance protein 1 OS=Homo sapiens OX=9606 GN=OXR1 PE=1 SV=2;sp|Q8N573-2|OXR1_HUMAN Isoform 2 of Oxidation resistance protei	0	0	22.9279454549154	7.47916984558107
429	P4HB	Protein disulfide-isomerase	P07237	sp|P07237|PDIA1_HUMAN Protein disulfide-isomerase OS=Homo sapiens OX=9606 GN=P4HB PE=1 SV=3;tr|H7BZ94|H7BZ94_HUMAN Protein disulfide-isomerase OS=Homo sapiens OX=9606 GN=P4HB PE=1 SV=2	0	0	22.3325347900391	23.0460084279378
430	PACSIN1	Protein kinase C and casein kinase substrate in neurons protein 1	Q9BY11	sp|Q9BY11|PACN1_HUMAN Protein kinase C and casein kinase substrate in neurons protein 1 OS=Homo sapiens OX=9606 GN=PACSIN1 PE=1 SV=1;tr|F6U236|F6U236_HUMAN Protein kinase C and casein kinase substrate in neurons protein 1 OS=Homo sapiens OX=9606 GN=PACSIN1	24.0822124481201	23.2379347483317	26.3518231709798	25.5258801778158
431	PADI2	Protein-arginine deiminase type-2	Q9Y2J8	sp|Q9Y2J8|PADI2_HUMAN Protein-arginine deiminase type-2 OS=Homo sapiens OX=9606 GN=PADI2 PE=1 SV=2;sp|Q9Y2J8-2|PADI2_HUMAN Isoform 2 of Protein-arginine deiminase type-2 OS=Homo sapiens OX=9606 GN=PADI2	14.8967183430989	15.0383536020915	23.5229880015055	24.0522276560466
432	PAFAH1B1	Platelet-activating factor acetylhydrolase IB subunit alpha	A0A6Q8PFT2	tr|A0A6Q8PFT2|A0A6Q8PFT2_HUMAN Platelet-activating factor acetylhydrolase IB subunit beta OS=Homo sapiens OX=9606 GN=PAFAH1B1 PE=1 SV=1;tr|A0A6Q8PFU3|A0A6Q8PFU3_HUMAN Platelet-activating factor acetylhydrolase IB subunit alpha OS=Homo sapiens OX=9606 GN=PA	7.39280064900717	0	22.7666505177816	22.373171488444
433	PAFAH1B2	Platelet-activating factor acetylhydrolase IB subunit beta	P68402	sp|P68402-3|PA1B2_HUMAN Isoform 3 of Platelet-activating factor acetylhydrolase IB subunit alpha2 OS=Homo sapiens OX=9606 GN=PAFAH1B2;sp|P68402-2|PA1B2_HUMAN Isoform 2 of Platelet-activating factor acetylhydrolase IB subunit alpha2 OS=Homo sapiens OX=9606	0	0	15.7337792714437	15.5948308308919
434	PAFAH1B3	Platelet-activating factor acetylhydrolase IB subunit gamma	M0R389	tr|M0R389|M0R389_HUMAN Platelet-activating factor acetylhydrolase IB subunit alpha1 (Fragment) OS=Homo sapiens OX=9606 GN=PAFAH1B3 PE=1 SV=8;sp|Q15102|PA1B3_HUMAN Platelet-activating factor acetylhydrolase IB subunit alpha1 OS=Homo sapiens OX=9606 GN=PAFAH	0	0	22.3719755808512	22.2735538482666
435	PAICS	Multifunctional protein ADE2;Phosphoribosylaminoimidazole-succinocarboxamide synthase;Phosphoribosylaminoimidazole carboxylase	P22234	sp|P22234|PUR6_HUMAN Multifunctional protein ADE2 OS=Homo sapiens OX=9606 GN=PAICS PE=1 SV=3;sp|P22234-2|PUR6_HUMAN Isoform 2 of Multifunctional protein ADE2 OS=Homo sapiens OX=9606 GN=PAICS;tr|E9PBS1|E9PBS1_HUMAN AIR carboxylase (Fragment) OS=Homo sapiens	15.3679180145264	7.7509682973226	23.5431435902913	24.267240524292
436	PAIP1	Polyadenylate-binding protein-interacting protein 1	D6REB4	tr|D6REB4|D6REB4_HUMAN Polyadenylate-binding protein-interacting protein 1 OS=Homo sapiens OX=9606 GN=PAIP1 PE=1 SV=1;sp|Q9H074-3|PAIP1_HUMAN Isoform 3 of Polyadenylate-binding protein-interacting protein 1 OS=Homo sapiens OX=9606 GN=PAIP1;sp|Q9H074-2|PAIP	0	0	21.7369435628255	21.6346842447917
437	PAK1	Serine/threonine-protein kinase PAK 1;Non-specific serine/threonine protein kinase	Q13153	sp|Q13153|PAK1_HUMAN Serine/threonine-protein kinase PAK 1 OS=Homo sapiens OX=9606 GN=PAK1 PE=1 SV=2;tr|E9PM17|E9PM17_HUMAN Serine/threonine-protein kinase PAK 1 OS=Homo sapiens OX=9606 GN=PAK1 PE=1 SV=1;tr|B3KNX7|B3KNX7_HUMAN Non-specific serine/threonine	22.3114884694417	0	23.8812211354573	23.0469678243001
438	PALM	Paralemmin-1	O75781	sp|O75781-2|PALM_HUMAN Isoform 2 of Paralemmin-1 OS=Homo sapiens OX=9606 GN=PALM;sp|O75781|PALM_HUMAN Paralemmin-1 OS=Homo sapiens OX=9606 GN=PALM PE=1 SV=2	0	0	14.2125949859619	0
439	PARK7	Protein deglycase DJ-1	Q99497	sp|Q99497|PARK7_HUMAN Parkinson disease protein 7 OS=Homo sapiens OX=9606 GN=PARK7 PE=1 SV=2;tr|K7ELW0|K7ELW0_HUMAN Parkinson disease protein 7 OS=Homo sapiens OX=9606 GN=PARK7 PE=1 SV=1;tr|K7EN27|K7EN27_HUMAN Maillard deglycase (Fragment) OS=Homo sapiens	23.3598899841309	0	24.7000840504964	24.7959200541179
440	PCBP1	Poly(rC)-binding protein 1	Q15365	sp|Q15365|PCBP1_HUMAN Poly(rC)-binding protein 1 OS=Homo sapiens OX=9606 GN=PCBP1 PE=1 SV=2	22.1297086079916	0	23.5213203430176	23.3342164357503
441	PCBP2;PCBP3	Poly(rC)-binding protein 2;Poly(rC)-binding protein 3	Q15366	sp|Q15366|PCBP2_HUMAN Poly(rC)-binding protein 2 OS=Homo sapiens OX=9606 GN=PCBP2 PE=1 SV=1;sp|Q15366-7|PCBP2_HUMAN Isoform 7 of Poly(rC)-binding protein 2 OS=Homo sapiens OX=9606 GN=PCBP2;sp|Q15366-8|PCBP2_HUMAN Isoform 8 of Poly(rC)-binding protein 2 OS=	0	0	22.5158449808757	22.5127633412679
442	PCMT1	Protein-L-isoaspartate O-methyltransferase;Protein-L-isoaspartate(D-aspartate) O-methyltransferase	A0A0A0MRJ6	tr|A0A0A0MRJ6|A0A0A0MRJ6_HUMAN Protein-L-isoaspartate O-methyltransferase OS=Homo sapiens OX=9606 GN=PCMT1 PE=1 SV=1;sp|P22061|PIMT_HUMAN Protein-L-isoaspartate(D-aspartate) O-methyltransferase OS=Homo sapiens OX=9606 GN=PCMT1 PE=1 SV=4;sp|P22061-2|PIMT_HU	0	0	24.0406710306803	23.9934209187826
443	PCSK1N	ProSAAS;KEP;Big SAAS;Little SAAS;Big PEN-LEN;PEN;Little LEN;Big LEN	Q9UHG2	sp|Q9UHG2|PCS1N_HUMAN ProSAAS OS=Homo sapiens OX=9606 GN=PCSK1N PE=1 SV=1	0	0	23.3176651000977	23.2772852579752
444	PDCD6	Programmed cell death protein 6	A0A024QZ42	tr|A0A024QZ42|A0A024QZ42_HUMAN HCG1985580, isoform CRA_c OS=Homo sapiens OX=9606 GN=PDCD6 PE=1 SV=1;sp|O75340-2|PDCD6_HUMAN Isoform 2 of Programmed cell death protein 6 OS=Homo sapiens OX=9606 GN=PDCD6;sp|O75340|PDCD6_HUMAN Programmed cell death protein 6	22.798942565918	0	22.065528233846	22.2982476552327
445	PDCD6IP	Programmed cell death 6-interacting protein	Q8WUM4	sp|Q8WUM4|PDC6I_HUMAN Programmed cell death 6-interacting protein OS=Homo sapiens OX=9606 GN=PDCD6IP PE=1 SV=1;sp|Q8WUM4-2|PDC6I_HUMAN Isoform 2 of Programmed cell death 6-interacting protein OS=Homo sapiens OX=9606 GN=PDCD6IP	0	0	23.3134365081787	23.1800753275554
446	PDE2A	cGMP-dependent 3,5-cyclic phosphodiesterase	E9PEF1	tr|E9PEF1|E9PEF1_HUMAN Phosphodiesterase OS=Homo sapiens OX=9606 GN=PDE2A PE=1 SV=2;sp|O00408-5|PDE2A_HUMAN Isoform 5 of cGMP-dependent 3,5-cyclic phosphodiesterase OS=Homo sapiens OX=9606 GN=PDE2A;sp|O00408-6|PDE2A_HUMAN Isoform 6 of cGMP-dependent 3,5	0	0	21.244846979777	6.8962828318278
447	PDIA6	Protein disulfide-isomerase A6	Q15084	sp|Q15084-3|PDIA6_HUMAN Isoform 3 of Protein disulfide-isomerase A6 OS=Homo sapiens OX=9606 GN=PDIA6;sp|Q15084|PDIA6_HUMAN Protein disulfide-isomerase A6 OS=Homo sapiens OX=9606 GN=PDIA6 PE=1 SV=1;sp|Q15084-4|PDIA6_HUMAN Isoform 4 of Protein disulfide-isom	0	0	6.8860460917155	21.1101684570313
448	PDXK	Pyridoxal kinase	O00764	sp|O00764|PDXK_HUMAN Pyridoxal kinase OS=Homo sapiens OX=9606 GN=PDXK PE=1 SV=1;tr|F2Z2Y4|F2Z2Y4_HUMAN Pyridoxal kinase OS=Homo sapiens OX=9606 GN=PDXK PE=1 SV=1;sp|O00764-2|PDXK_HUMAN Isoform 2 of Pyridoxal kinase OS=Homo sapiens OX=9606 GN=PDXK	0	0	22.2358894348145	21.7620086669922
449	PDXP	Pyridoxal phosphate phosphatase	Q96GD0	sp|Q96GD0|PLPP_HUMAN Pyridoxal phosphate phosphatase OS=Homo sapiens OX=9606 GN=PDXP PE=1 SV=2	22.1823552449544	0	23.8834578196208	23.6592292785645
450	PEA15	Astrocytic phosphoprotein PEA-15	Q15121	sp|Q15121-2|PEA15_HUMAN Isoform 2 of Astrocytic phosphoprotein PEA-15 OS=Homo sapiens OX=9606 GN=PEA15;sp|Q15121|PEA15_HUMAN Astrocytic phosphoprotein PEA-15 OS=Homo sapiens OX=9606 GN=PEA15 PE=1 SV=2	14.5234508514404	0	24.5350430806478	22.6287854512532
451	PEBP1	Phosphatidylethanolamine-binding protein 1;Hippocampal cholinergic neurostimulating peptide	P30086	sp|P30086|PEBP1_HUMAN Phosphatidylethanolamine-binding protein 1 OS=Homo sapiens OX=9606 GN=PEBP1 PE=1 SV=3	27.2088851928711	26.9347546895345	28.7511863708496	28.8109238942464
452	PEPD	Xaa-Pro dipeptidase	K7ES25	tr|K7ES25|K7ES25_HUMAN Xaa-Pro dipeptidase (Fragment) OS=Homo sapiens OX=9606 GN=PEPD PE=1 SV=3;tr|A0A494C165|A0A494C165_HUMAN Xaa-Pro dipeptidase (Fragment) OS=Homo sapiens OX=9606 GN=PEPD PE=1 SV=1;sp|P12955-3|PEPD_HUMAN Isoform 3 of Xaa-Pro dipeptidase	14.9320112864176	0	22.9744892120361	22.9732945760091
453	PFKM	ATP-dependent 6-phosphofructokinase, muscle type	A0A2R8Y891	tr|A0A2R8Y891|A0A2R8Y891_HUMAN ATP-dependent 6-phosphofructokinase OS=Homo sapiens OX=9606 GN=PFKM PE=1 SV=1;sp|P08237-2|PFKAM_HUMAN Isoform 2 of ATP-dependent 6-phosphofructokinase, muscle type OS=Homo sapiens OX=9606 GN=PFKM;sp|P08237|PFKAM_HUMAN ATP-dep	23.955296198527	7.9387550354004	24.1696109771729	24.1691900889079
454	PFKP	ATP-dependent 6-phosphofructokinase, platelet type	Q01813	sp|Q01813|PFKAP_HUMAN ATP-dependent 6-phosphofructokinase, platelet type OS=Homo sapiens OX=9606 GN=PFKP PE=1 SV=2;sp|Q01813-2|PFKAP_HUMAN Isoform 2 of ATP-dependent 6-phosphofructokinase, platelet type OS=Homo sapiens OX=9606 GN=PFKP;tr|B1APP6|B1APP6_HUMA	0	0	22.9885317484538	22.8169822692871
455	PFN1	Profilin-1	P07737	sp|P07737|PROF1_HUMAN Profilin-1 OS=Homo sapiens OX=9606 GN=PFN1 PE=1 SV=2;tr|K7EJ44|K7EJ44_HUMAN Profilin OS=Homo sapiens OX=9606 GN=PFN1 PE=1 SV=1;tr|I3L3D5|I3L3D5_HUMAN Profilin (Fragment) OS=Homo sapiens OX=9606 GN=PFN1 PE=1 SV=1	15.6660296122233	0	24.0018946329753	24.2719135284424
456	PFN2	Profilin;Profilin-2	C9J712	tr|C9J712|C9J712_HUMAN Profilin OS=Homo sapiens OX=9606 GN=PFN2 PE=1 SV=1;tr|C9J0J7|C9J0J7_HUMAN Profilin OS=Homo sapiens OX=9606 GN=PFN2 PE=1 SV=1;tr|C9JQ45|C9JQ45_HUMAN Profilin OS=Homo sapiens OX=9606 GN=PFN2 PE=1 SV=1;tr|G5E9Q6|G5E9Q6_HUMAN Profilin OS	0	0	23.8967679341634	24.0032844543457
457	PGAM1	Phosphoglycerate mutase 1	P18669	sp|P18669|PGAM1_HUMAN Phosphoglycerate mutase 1 OS=Homo sapiens OX=9606 GN=PGAM1 PE=1 SV=2	25.6469732920329	24.4379812876384	27.2264595031738	26.9887212117513
458	PGD	6-phosphogluconate dehydrogenase, decarboxylating	P52209	sp|P52209-2|6PGD_HUMAN Isoform 2 of 6-phosphogluconate dehydrogenase, decarboxylating OS=Homo sapiens OX=9606 GN=PGD;sp|P52209|6PGD_HUMAN 6-phosphogluconate dehydrogenase, decarboxylating OS=Homo sapiens OX=9606 GN=PGD PE=1 SV=3;tr|K7EM49|K7EM49_HUMAN Phos	23.8269265492757	23.8753395080566	25.3351726531982	25.6192881266276
459	PGK1	Phosphoglycerate kinase 1	P00558	sp|P00558|PGK1_HUMAN Phosphoglycerate kinase 1 OS=Homo sapiens OX=9606 GN=PGK1 PE=1 SV=3;sp|P00558-2|PGK1_HUMAN Isoform 2 of Phosphoglycerate kinase 1 OS=Homo sapiens OX=9606 GN=PGK1	27.5717334747314	27.182679494222	28.8136857350667	28.9607531229655
460	PGLS	6-phosphogluconolactonase	O95336	sp|O95336|6PGL_HUMAN 6-phosphogluconolactonase OS=Homo sapiens OX=9606 GN=PGLS PE=1 SV=2;tr|M0R261|M0R261_HUMAN 6-phosphogluconolactonase (Fragment) OS=Homo sapiens OX=9606 GN=PGLS PE=1 SV=1	7.5861307779948	0	23.2703711191813	23.8172473907471
461	PGM1	Phosphoglucomutase-1	P36871	sp|P36871|PGM1_HUMAN Phosphoglucomutase-1 OS=Homo sapiens OX=9606 GN=PGM1 PE=1 SV=3;tr|A0A3B3ITK7|A0A3B3ITK7_HUMAN Phosphoglucomutase-1 OS=Homo sapiens OX=9606 GN=PGM1 PE=1 SV=1;sp|P36871-2|PGM1_HUMAN Isoform 2 of Phosphoglucomutase-1 OS=Homo sapiens OX=96	24.9838320414225	24.0139738718669	25.321626663208	25.4695180257161
462	PGM2L1	Glucose 1,6-bisphosphate synthase	Q6PCE3	sp|Q6PCE3|PGM2L_HUMAN Glucose 1,6-bisphosphate synthase OS=Homo sapiens OX=9606 GN=PGM2L1 PE=1 SV=3	7.73747889200847	0	23.1786340077718	22.560266494751
463	PGP	Phosphoglycolate phosphatase	A6NDG6	sp|A6NDG6|PGP_HUMAN Glycerol-3-phosphate phosphatase OS=Homo sapiens OX=9606 GN=PGP PE=1 SV=1	0	0	21.6361497243246	7.1850357055664
464	PHGDH	D-3-phosphoglycerate dehydrogenase	A0A286YF22	tr|A0A286YF22|A0A286YF22_HUMAN D-3-phosphoglycerate dehydrogenase OS=Homo sapiens OX=9606 GN=PHGDH PE=1 SV=1;tr|A0A2C9F2M7|A0A2C9F2M7_HUMAN D-3-phosphoglycerate dehydrogenase OS=Homo sapiens OX=9606 GN=PHGDH PE=1 SV=1;sp|O43175|SERA_HUMAN D-3-phosphoglycer	22.9824066162109	22.6852264404297	24.8949362436931	24.6950448354085
465	PHYHIPL	Phytanoyl-CoA hydroxylase-interacting protein-like	Q96FC7	sp|Q96FC7|PHIPL_HUMAN Phytanoyl-CoA hydroxylase-interacting protein-like OS=Homo sapiens OX=9606 GN=PHYHIPL PE=1 SV=3;sp|Q96FC7-3|PHIPL_HUMAN Isoform 3 of Phytanoyl-CoA hydroxylase-interacting protein-like OS=Homo sapiens OX=9606 GN=PHYHIPL;sp|Q96FC7-2|PHI	7.48794492085773	0	23.1815153757731	22.705472946167
466	PIP	Prolactin-inducible protein	P12273	sp|P12273|PIP_HUMAN Prolactin-inducible protein OS=Homo sapiens OX=9606 GN=PIP PE=1 SV=1	24.8924318949382	23.4783763885498	22.0071398417155	21.8703263600667
467	PIP4K2A;PIP4K2B	Phosphatidylinositol 5-phosphate 4-kinase type-2 alpha;Phosphatidylinositol 5-phosphate 4-kinase type-2 beta	P48426	sp|P48426-2|PI42A_HUMAN Isoform 2 of Phosphatidylinositol 5-phosphate 4-kinase type-2 alpha OS=Homo sapiens OX=9606 GN=PIP4K2A;sp|P48426|PI42A_HUMAN Phosphatidylinositol 5-phosphate 4-kinase type-2 alpha OS=Homo sapiens OX=9606 GN=PIP4K2A PE=1 SV=2;tr|H7BX	0	0	0	22.2126916249593
468	PITHD1	PITH domain-containing protein 1	Q9GZP4	sp|Q9GZP4|PITH1_HUMAN PITH domain-containing protein 1 OS=Homo sapiens OX=9606 GN=PITHD1 PE=1 SV=1;sp|Q9GZP4-2|PITH1_HUMAN Isoform 2 of PITH domain-containing protein 1 OS=Homo sapiens OX=9606 GN=PITHD1	0	0	22.3890946706136	22.3936144510905
469	PITPNA	Phosphatidylinositol transfer protein alpha isoform	F5GWE5	tr|F5GWE5|F5GWE5_HUMAN Phosphatidylinositol transfer protein alpha isoform OS=Homo sapiens OX=9606 GN=PITPNA PE=1 SV=1;sp|Q00169|PIPNA_HUMAN Phosphatidylinositol transfer protein alpha isoform OS=Homo sapiens OX=9606 GN=PITPNA PE=1 SV=2;tr|I3L471|I3L471_HU	0	0	13.7839902242025	0
470	PKM	Pyruvate kinase PKM;Pyruvate kinase	P14618	sp|P14618|KPYM_HUMAN Pyruvate kinase PKM OS=Homo sapiens OX=9606 GN=PKM PE=1 SV=4;tr|B4DNK4|B4DNK4_HUMAN Pyruvate kinase OS=Homo sapiens OX=9606 GN=PKM PE=1 SV=1;sp|P14618-3|KPYM_HUMAN Isoform 3 of Pyruvate kinase PKM OS=Homo sapiens OX=9606 GN=PKM	29.374132792155	28.9713637034098	30.3611647288005	30.6597150166829
471	PKM	Pyruvate kinase PKM;Pyruvate kinase	P14618	sp|P14618-2|KPYM_HUMAN Isoform M1 of Pyruvate kinase PKM OS=Homo sapiens OX=9606 GN=PKM;tr|H3BTN5|H3BTN5_HUMAN Pyruvate kinase (Fragment) OS=Homo sapiens OX=9606 GN=PKM PE=1 SV=1;tr|H3BR70|H3BR70_HUMAN Pyruvate kinase OS=Homo sapiens OX=9606 GN=PKM PE=1 SV	23.8872871398926	23.6766147613525	25.8973369598389	25.9555028279622
472	PKP1	Plakophilin-1	Q13835	sp|Q13835-2|PKP1_HUMAN Isoform 1 of Plakophilin-1 OS=Homo sapiens OX=9606 GN=PKP1;sp|Q13835|PKP1_HUMAN Plakophilin-1 OS=Homo sapiens OX=9606 GN=PKP1 PE=1 SV=2	24.1072718302409	22.913018544515	6.96072896321613	6.99665133158367
473	PLCB1	1-phosphatidylinositol 4,5-bisphosphate phosphodiesterase beta-1;Phosphoinositide phospholipase C	Q9NQ66	sp|Q9NQ66|PLCB1_HUMAN 1-phosphatidylinositol 4,5-bisphosphate phosphodiesterase beta-1 OS=Homo sapiens OX=9606 GN=PLCB1 PE=1 SV=1;sp|Q9NQ66-2|PLCB1_HUMAN Isoform B of 1-phosphatidylinositol 4,5-bisphosphate phosphodiesterase beta-1 OS=Homo sapiens OX=9606	23.1867446899414	14.6710383097331	26.1913731892904	24.8128058115641
474	PLCD1	1-phosphatidylinositol 4,5-bisphosphate phosphodiesterase delta-1	P51178	sp|P51178|PLCD1_HUMAN 1-phosphatidylinositol 4,5-bisphosphate phosphodiesterase delta-1 OS=Homo sapiens OX=9606 GN=PLCD1 PE=1 SV=2;sp|P51178-2|PLCD1_HUMAN Isoform 2 of 1-phosphatidylinositol 4,5-bisphosphate phosphodiesterase delta-1 OS=Homo sapiens OX=960	0	0	22.1930414835612	23.0294755299886
475	PLEC	Plectin	Q15149	sp|Q15149-7|PLEC_HUMAN Isoform 7 of Plectin OS=Homo sapiens OX=9606 GN=PLEC;sp|Q15149-8|PLEC_HUMAN Isoform 8 of Plectin OS=Homo sapiens OX=9606 GN=PLEC;sp|Q15149-9|PLEC_HUMAN Isoform 9 of Plectin OS=Homo sapiens OX=9606 GN=PLEC;sp|Q15149-5|PLEC_HUMAN Isofo	23.9735622406006	24.0309511820475	25.4672050476074	25.2484652201335
476	PLP1	Myelin proteolipid protein	P60201	sp|P60201-2|MYPR_HUMAN Isoform DM-20 of Myelin proteolipid protein OS=Homo sapiens OX=9606 GN=PLP1;sp|P60201|MYPR_HUMAN Myelin proteolipid protein OS=Homo sapiens OX=9606 GN=PLP1 PE=1 SV=2	28.9563630421956	28.8639628092448	27.8027782440186	27.5331535339356	P60201
477	PLS3	Plastin-3	A0A0A0MSQ0	tr|A0A0A0MSQ0|A0A0A0MSQ0_HUMAN Plastin-3 OS=Homo sapiens OX=9606 GN=PLS3 PE=1 SV=1;sp|P13797-3|PLST_HUMAN Isoform 3 of Plastin-3 OS=Homo sapiens OX=9606 GN=PLS3;sp|P13797-2|PLST_HUMAN Isoform 2 of Plastin-3 OS=Homo sapiens OX=9606 GN=PLS3;sp|P13797|PLST_HU	0	0	22.7696749369303	22.7505950927735
478	PLSCR4	Phospholipid scramblase 4	Q9NRQ2	sp|Q9NRQ2|PLS4_HUMAN Phospholipid scramblase 4 OS=Homo sapiens OX=9606 GN=PLSCR4 PE=1 SV=2;tr|E9PHR9|E9PHR9_HUMAN Phospholipid scramblase OS=Homo sapiens OX=9606 GN=PLSCR4 PE=1 SV=1;sp|Q9NRQ2-2|PLS4_HUMAN Isoform 2 of Phospholipid scramblase 4 OS=Homo sapi	22.3045673370362	15.3616008758545	21.8166974385579	22.6426111857096	Q9NRQ2
479	PLXNA1;PLXNA4;PLXNA3	Plexin-A1;Plexin-A4;Plexin-A3	Q9UIW2	sp|Q9UIW2|PLXA1_HUMAN Plexin-A1 OS=Homo sapiens OX=9606 GN=PLXNA1 PE=1 SV=3;sp|Q9HCM2-4|PLXA4_HUMAN Isoform 4 of Plexin-A4 OS=Homo sapiens OX=9606 GN=PLXNA4;sp|P51805|PLXA3_HUMAN Plexin-A3 OS=Homo sapiens OX=9606 GN=PLXNA3 PE=1 SV=2;sp|Q9HCM2|PLXA4_HUMAN P	22.0868333180745	0	14.1120230356852	0	Q9UIW2
480	PLXNB1	Plexin-B1	O43157	sp|O43157-3|PLXB1_HUMAN Isoform 3 of Plexin-B1 OS=Homo sapiens OX=9606 GN=PLXNB1;sp|O43157-2|PLXB1_HUMAN Isoform 2 of Plexin-B1 OS=Homo sapiens OX=9606 GN=PLXNB1;sp|O43157|PLXB1_HUMAN Plexin-B1 OS=Homo sapiens OX=9606 GN=PLXNB1 PE=1 SV=3	0	0	6.93834431966147	21.8885726928711	O43157
481	PNP	Purine nucleoside phosphorylase	G3V5M2	tr|G3V5M2|G3V5M2_HUMAN Inosine-guanosine phosphorylase (Fragment) OS=Homo sapiens OX=9606 GN=PNP PE=1 SV=1;sp|P00491|PNPH_HUMAN Purine nucleoside phosphorylase OS=Homo sapiens OX=9606 GN=PNP PE=1 SV=2;tr|G3V2H3|G3V2H3_HUMAN Purine nucleoside phosphorylase	14.8387088775635	7.3832950592041	21.9855861663818	22.5321057637532
482	PPA1	Inorganic pyrophosphatase	Q15181	sp|Q15181|IPYR_HUMAN Inorganic pyrophosphatase OS=Homo sapiens OX=9606 GN=PPA1 PE=1 SV=2;tr|Q5SQT6|Q5SQT6_HUMAN Inorganic diphosphatase OS=Homo sapiens OX=9606 GN=PPA1 PE=1 SV=1	7.51591237386067	0	23.543737411499	23.4005324045817
483	PPAP2B	Lipid phosphate phosphohydrolase 3	O14495	sp|O14495|PLPP3_HUMAN Phospholipid phosphatase 3 OS=Homo sapiens OX=9606 GN=PLPP3 PE=1 SV=1;tr|A0A286YF41|A0A286YF41_HUMAN Uncharacterized protein (Fragment) OS=Homo sapiens OX=9606 PE=4 SV=1;tr|A0A286YEZ7|A0A286YEZ7_HUMAN acidPPc domain-containing protein	23.944445292155	24.2330525716146	23.4366302490235	24.1957670847575	O14495
484	PPIA	Peptidyl-prolyl cis-trans isomerase A;Peptidyl-prolyl cis-trans isomerase A, N-terminally processed;Peptidyl-prolyl cis-trans isomerase	P62937	sp|P62937|PPIA_HUMAN Peptidyl-prolyl cis-trans isomerase A OS=Homo sapiens OX=9606 GN=PPIA PE=1 SV=2;tr|F8WE65|F8WE65_HUMAN Peptidyl-prolyl cis-trans isomerase OS=Homo sapiens OX=9606 GN=PPIA PE=1 SV=1;tr|C9J5S7|C9J5S7_HUMAN Peptidyl-prolyl cis-trans isome	24.7505575815837	23.8416042327881	26.4750754038493	26.2891368865967
485	PPP1CA;PPP1CC;PPP1CB	Serine/threonine-protein phosphatase PP1-alpha catalytic subunit;Serine/threonine-protein phosphatase;Serine/threonine-protein phosphatase PP1-gamma catalytic subunit;Serine/threonine-protein phosphatase PP1-beta catalytic subunit	P62136	sp|P62136-2|PP1A_HUMAN Isoform 2 of Serine/threonine-protein phosphatase PP1-alpha catalytic subunit OS=Homo sapiens OX=9606 GN=PPP1CA;tr|F8VR82|F8VR82_HUMAN Serine/threonine-protein phosphatase OS=Homo sapiens OX=9606 GN=PPP1CC PE=1 SV=1;sp|P36873-2|PP1G_	0	0	22.5661506652832	22.2712821960449
486	PPP1R7	Protein phosphatase 1 regulatory subunit 7	H7C003	tr|H7C003|H7C003_HUMAN Protein phosphatase 1 regulatory subunit 7 (Fragment) OS=Homo sapiens OX=9606 GN=PPP1R7 PE=1 SV=1;sp|Q15435|PP1R7_HUMAN Protein phosphatase 1 regulatory subunit 7 OS=Homo sapiens OX=9606 GN=PPP1R7 PE=1 SV=1;tr|C9JD73|C9JD73_HUMAN Pro	0	0	23.8449974060058	23.2895711263021
487	PPP2CA;PPP2CB	Serine/threonine-protein phosphatase 2A catalytic subunit alpha isoform;Serine/threonine-protein phosphatase 2A catalytic subunit beta isoform	P67775	sp|P67775|PP2AA_HUMAN Serine/threonine-protein phosphatase 2A catalytic subunit alpha isoform OS=Homo sapiens OX=9606 GN=PPP2CA PE=1 SV=1;sp|P67775-2|PP2AA_HUMAN Isoform 2 of Serine/threonine-protein phosphatase 2A catalytic subunit alpha isoform OS=Homo s	0	0	22.5891075134277	22.358388264974
488	PPP2R1A	Serine/threonine-protein phosphatase 2A 65 kDa regulatory subunit A alpha isoform	P30153	sp|P30153|2AAA_HUMAN Serine/threonine-protein phosphatase 2A 65 kDa regulatory subunit A alpha isoform OS=Homo sapiens OX=9606 GN=PPP2R1A PE=1 SV=4;tr|C9J9C1|C9J9C1_HUMAN Serine/threonine-protein phosphatase 2A 65 kDa regulatory subunit A alpha isoform (Fr	23.5972531636556	0	25.2608559926351	24.4446296691895
489	PPP2R4	Serine/threonine-protein phosphatase 2A activator	F6WIT2	tr|F6WIT2|F6WIT2_HUMAN Serine/threonine-protein phosphatase 2A activator OS=Homo sapiens OX=9606 GN=PTPA PE=1 SV=1;tr|A6PVN5|A6PVN5_HUMAN Serine/threonine-protein phosphatase 2A activator OS=Homo sapiens OX=9606 GN=PTPA PE=1 SV=1;sp|Q15257-3|PTPA_HUMAN Iso	21.9585990905762	0	23.8199431101481	23.081595102946
490	PPP3CA	Serine/threonine-protein phosphatase 2B catalytic subunit alpha isoform;Serine/threonine-protein phosphatase	Q08209	sp|Q08209|PP2BA_HUMAN Serine/threonine-protein phosphatase 2B catalytic subunit alpha isoform OS=Homo sapiens OX=9606 GN=PPP3CA PE=1 SV=1;tr|E7ETC2|E7ETC2_HUMAN Serine/threonine-protein phosphatase OS=Homo sapiens OX=9606 GN=PPP3CA PE=1 SV=1;sp|Q08209-5|PP	24.4100952148437	24.5526027679443	26.4546839396159	26.2417767842611
491	PPP3R1	Calcineurin subunit B type 1	F6U1T9	tr|F6U1T9|F6U1T9_HUMAN Calcineurin subunit B type 1 OS=Homo sapiens OX=9606 GN=PPP3R1 PE=1 SV=1;tr|D3YTA9|D3YTA9_HUMAN Calcineurin subunit B type 1 OS=Homo sapiens OX=9606 GN=PPP3R1 PE=1 SV=1;sp|P63098|CANB1_HUMAN Calcineurin subunit B type 1 OS=Homo sapie	0	0	24.9118404388428	24.3541240692138
492	PPP5C	Serine/threonine-protein phosphatase 5;Serine/threonine-protein phosphatase	P53041	sp|P53041|PPP5_HUMAN Serine/threonine-protein phosphatase 5 OS=Homo sapiens OX=9606 GN=PPP5C PE=1 SV=1;tr|H0YDU8|H0YDU8_HUMAN Serine/threonine-protein phosphatase (Fragment) OS=Homo sapiens OX=9606 GN=PPP5C PE=1 SV=1	0	0	14.9974759419759	14.9423230489095
493	PPT1	Palmitoyl-protein thioesterase 1	A0A2C9F2P4	tr|A0A2C9F2P4|A0A2C9F2P4_HUMAN Palmitoyl-protein hydrolase 1 OS=Homo sapiens OX=9606 GN=PPT1 PE=1 SV=1;tr|A0A286YFF7|A0A286YFF7_HUMAN Palmitoyl-protein hydrolase 1 OS=Homo sapiens OX=9606 GN=PPT1 PE=1 SV=1;sp|P50897-2|PPT1_HUMAN Isoform 2 of Palmitoyl-prot	0	0	21.7785199483236	22.0180670420329
494	PRDX1	Peroxiredoxin-1	Q06830	sp|Q06830|PRDX1_HUMAN Peroxiredoxin-1 OS=Homo sapiens OX=9606 GN=PRDX1 PE=1 SV=1;tr|A0A0A0MSI0|A0A0A0MSI0_HUMAN Peroxiredoxin-1 (Fragment) OS=Homo sapiens OX=9606 GN=PRDX1 PE=1 SV=1	27.0472742716471	26.5793972015381	28.5911808013916	29.2220350901286
495	PRDX2	Peroxiredoxin-2	P32119	sp|P32119|PRDX2_HUMAN Peroxiredoxin-2 OS=Homo sapiens OX=9606 GN=PRDX2 PE=1 SV=5;tr|A6NIW5|A6NIW5_HUMAN Peroxiredoxin 2, isoform CRA_a OS=Homo sapiens OX=9606 GN=PRDX2 PE=1 SV=2	25.6326281229655	25.0991757710775	27.7092100779215	27.9825471242269
496	PRDX3	Thioredoxin-dependent peroxide reductase, mitochondrial	P30048	sp|P30048-2|PRDX3_HUMAN Isoform 2 of Thioredoxin-dependent peroxide reductase, mitochondrial OS=Homo sapiens OX=9606 GN=PRDX3;sp|P30048|PRDX3_HUMAN Thioredoxin-dependent peroxide reductase, mitochondrial OS=Homo sapiens OX=9606 GN=PRDX3 PE=1 SV=3	0	0	23.5749645233154	23.7679659525554
497	PRDX5	Peroxiredoxin-5, mitochondrial	P30044	sp|P30044-2|PRDX5_HUMAN Isoform Cytoplasmic+peroxisomal of Peroxiredoxin-5, mitochondrial OS=Homo sapiens OX=9606 GN=PRDX5;sp|P30044|PRDX5_HUMAN Peroxiredoxin-5, mitochondrial OS=Homo sapiens OX=9606 GN=PRDX5 PE=1 SV=4;sp|P30044-3|PRDX5_HUMAN Isoform 3 of	0	0	24.1673781077067	23.8758513132731
498	PRDX6	Peroxiredoxin-6	P30041	sp|P30041|PRDX6_HUMAN Peroxiredoxin-6 OS=Homo sapiens OX=9606 GN=PRDX6 PE=1 SV=3	26.1653270721435	26.3565661112468	27.5363610585531	28.342440923055
499	PREP	Prolyl endopeptidase	A0A499FJL1	tr|A0A499FJL1|A0A499FJL1_HUMAN Post-proline cleaving enzyme OS=Homo sapiens OX=9606 GN=PREP PE=1 SV=1;sp|P48147|PPCE_HUMAN Prolyl endopeptidase OS=Homo sapiens OX=9606 GN=PREP PE=1 SV=2	7.56233024597167	0	22.7089424133301	22.5252342224121
500	PREPL	Prolyl endopeptidase-like	Q4J6C6	sp|Q4J6C6-4|PPCEL_HUMAN Isoform 4 of Prolyl endopeptidase-like OS=Homo sapiens OX=9606 GN=PREPL;sp|Q4J6C6-2|PPCEL_HUMAN Isoform 2 of Prolyl endopeptidase-like OS=Homo sapiens OX=9606 GN=PREPL;sp|Q4J6C6-3|PPCEL_HUMAN Isoform 3 of Prolyl endopeptidase-like O	0	0	21.404629389445	0
501	PRKACA;KIN27;PRKACB	cAMP-dependent protein kinase catalytic subunit alpha;cAMP-dependent protein kinase catalytic subunit beta	P17612	sp|P17612-2|KAPCA_HUMAN Isoform 2 of cAMP-dependent protein kinase catalytic subunit alpha OS=Homo sapiens OX=9606 GN=PRKACA;sp|P17612|KAPCA_HUMAN cAMP-dependent protein kinase catalytic subunit alpha OS=Homo sapiens OX=9606 GN=PRKACA PE=1 SV=2;tr|Q15136|Q	14.8682924906413	14.9615364074707	22.7638492584228	22.814925511678
502	PRKAR2A	cAMP-dependent protein kinase type II-alpha regulatory subunit	P13861	sp|P13861-2|KAP2_HUMAN Isoform 2 of cAMP-dependent protein kinase type II-alpha regulatory subunit OS=Homo sapiens OX=9606 GN=PRKAR2A;sp|P13861|KAP2_HUMAN cAMP-dependent protein kinase type II-alpha regulatory subunit OS=Homo sapiens OX=9606 GN=PRKAR2A PE=	0	0	23.8349005381267	23.852149327596
503	PRKAR2B	cAMP-dependent protein kinase type II-beta regulatory subunit	P31323	sp|P31323|KAP3_HUMAN cAMP-dependent protein kinase type II-beta regulatory subunit OS=Homo sapiens OX=9606 GN=PRKAR2B PE=1 SV=3	22.0933780670166	7.38547070821127	22.895409266154	22.9512990315755
504	PRNP	Major prion protein	P04156	sp|P04156|PRIO_HUMAN Major prion protein OS=Homo sapiens OX=9606 GN=PRNP PE=1 SV=1;tr|A2A2V1|A2A2V1_HUMAN Major prion protein (Fragment) OS=Homo sapiens OX=9606 GN=PRNP PE=1 SV=1;tr|X6RKS3|X6RKS3_HUMAN Major prion protein (Fragment) OS=Homo sapiens OX=9606	23.2716147104899	24.1525936126709	23.827761332194	24.2856063842773
505	PRRT2	Proline-rich transmembrane protein 2	A0A1B0GTP1	tr|A0A1B0GTP1|A0A1B0GTP1_HUMAN Proline-rich transmembrane protein 2 OS=Homo sapiens OX=9606 GN=PRRT2 PE=4 SV=1;tr|A0A1B0GTE9|A0A1B0GTE9_HUMAN Proline-rich transmembrane protein 2 OS=Homo sapiens OX=9606 GN=PRRT2 PE=4 SV=1;tr|A0A0G2JLL6|A0A0G2JLL6_HUMAN Unc	26.1732889811198	24.6082153320312	26.3137435913086	24.3200028737386
506	PSAP	Prosaposin;Saposin-A;Saposin-B-Val;Saposin-B;Saposin-C;Saposin-D	C9JIZ6	tr|C9JIZ6|C9JIZ6_HUMAN Prosaposin OS=Homo sapiens OX=9606 GN=PSAP PE=1 SV=2;sp|P07602|SAP_HUMAN Prosaposin OS=Homo sapiens OX=9606 GN=PSAP PE=1 SV=2;sp|P07602-2|SAP_HUMAN Isoform Sap-mu-6 of Prosaposin OS=Homo sapiens OX=9606 GN=PSAP;sp|P07602-3|SAP_HUMAN	24.1953983306885	24.4003041585286	24.5182336171468	24.9511248270671
507	PSAT1	Phosphoserine aminotransferase	Q9Y617	sp|Q9Y617|SERC_HUMAN Phosphoserine aminotransferase OS=Homo sapiens OX=9606 GN=PSAT1 PE=1 SV=2;sp|Q9Y617-2|SERC_HUMAN Isoform 2 of Phosphoserine aminotransferase OS=Homo sapiens OX=9606 GN=PSAT1	25.6002724965413	26.4038124084473	26.9058411916097	27.7317167917887
508	PSMA1	Proteasome subunit alpha type-1;Proteasome subunit alpha type	P25786	sp|P25786|PSA1_HUMAN Proteasome subunit alpha type-1 OS=Homo sapiens OX=9606 GN=PSMA1 PE=1 SV=1;sp|P25786-2|PSA1_HUMAN Isoform Long of Proteasome subunit alpha type-1 OS=Homo sapiens OX=9606 GN=PSMA1;tr|B4DEV8|B4DEV8_HUMAN Proteasome subunit alpha type OS=	0	0	22.5700105031331	22.7264855702718
509	PSMA2	Proteasome subunit alpha type;Proteasome subunit alpha type-2	A0A024RA52	tr|A0A024RA52|A0A024RA52_HUMAN Proteasome subunit alpha type OS=Homo sapiens OX=9606 GN=PSMA2 PE=1 SV=1;sp|P25787|PSA2_HUMAN Proteasome subunit alpha type-2 OS=Homo sapiens OX=9606 GN=PSMA2 PE=1 SV=2;tr|H3BT36|H3BT36_HUMAN PROTEASOME_ALPHA_1 domain-contain	0	0	21.9518483479818	15.1761843363444
510	PSMA4	Proteasome subunit beta type;Proteasome subunit alpha type;Proteasome subunit alpha type-4	H0YKT8	tr|H0YKT8|H0YKT8_HUMAN Proteasome subunit beta (Fragment) OS=Homo sapiens OX=9606 GN=PSMA4 PE=1 SV=8;tr|H0YMI6|H0YMI6_HUMAN Proteasome subunit alpha type (Fragment) OS=Homo sapiens OX=9606 GN=PSMA4 PE=1 SV=1;tr|H0YMA1|H0YMA1_HUMAN Proteasome subunit alpha	0	0	22.1611665089925	22.591895421346
511	PSMA5	Proteasome subunit alpha type-5	P28066	sp|P28066|PSA5_HUMAN Proteasome subunit alpha type-5 OS=Homo sapiens OX=9606 GN=PSMA5 PE=1 SV=3;sp|P28066-2|PSA5_HUMAN Isoform 2 of Proteasome subunit alpha type-5 OS=Homo sapiens OX=9606 GN=PSMA5	15.18417040507	0	23.3954950968424	23.7757422129313
512	PSMA6	Proteasome subunit alpha type;Proteasome subunit alpha type-6	G3V5Z7	tr|G3V5Z7|G3V5Z7_HUMAN Proteasome subunit alpha type OS=Homo sapiens OX=9606 GN=PSMA6 PE=1 SV=1;sp|P60900|PSA6_HUMAN Proteasome subunit alpha type-6 OS=Homo sapiens OX=9606 GN=PSMA6 PE=1 SV=1;tr|G3V3U4|G3V3U4_HUMAN Proteasome subunit alpha type OS=Homo sap	7.64519500732423	23.5751361846924	23.1605974833171	23.4851029713949
513	PSMA7	Proteasome subunit alpha type-7	O14818	sp|O14818|PSA7_HUMAN Proteasome subunit alpha type-7 OS=Homo sapiens OX=9606 GN=PSMA7 PE=1 SV=1;sp|O14818-2|PSA7_HUMAN Isoform 2 of Proteasome subunit alpha type-7 OS=Homo sapiens OX=9606 GN=PSMA7;tr|H0Y586|H0Y586_HUMAN Proteasome subunit alpha type-7 (Fra	23.8559792836507	23.5645809173584	24.4776210784912	24.8938077290853
514	PSMB1	Proteasome subunit beta type-1	P20618	sp|P20618|PSB1_HUMAN Proteasome subunit beta type-1 OS=Homo sapiens OX=9606 GN=PSMB1 PE=1 SV=2	0	0	14.5607725779216	14.7139956156413
515	PSMB2	Proteasome subunit beta type-2	P49721	sp|P49721|PSB2_HUMAN Proteasome subunit beta type-2 OS=Homo sapiens OX=9606 GN=PSMB2 PE=1 SV=1;tr|A0A087WVV1|A0A087WVV1_HUMAN Proteasome endopeptidase complex OS=Homo sapiens OX=9606 GN=PSMB2 PE=1 SV=1	23.1443036397298	7.6851717631022	22.8935871124268	23.3304258982341
516	PSMB3	Proteasome subunit beta type-3	A0A087WUL2	tr|A0A087WUL2|A0A087WUL2_HUMAN Proteasome chain 13 (Fragment) OS=Homo sapiens OX=9606 GN=PSMB3 PE=1 SV=1;sp|P49720|PSB3_HUMAN Proteasome subunit beta type-3 OS=Homo sapiens OX=9606 GN=PSMB3 PE=1 SV=2;tr|A0A087WXQ8|A0A087WXQ8_HUMAN Proteasome chain 13 OS=Ho	21.9541467030843	0	22.0485483805338	22.6491107940674
517	PSMB5	Proteasome subunit beta type-5	P28074	sp|P28074|PSB5_HUMAN Proteasome subunit beta type-5 OS=Homo sapiens OX=9606 GN=PSMB5 PE=1 SV=3;sp|P28074-3|PSB5_HUMAN Isoform 3 of Proteasome subunit beta type-5 OS=Homo sapiens OX=9606 GN=PSMB5	0	0	22.2035942077637	22.5414568583171
518	PTGDS	Prostaglandin-H2 D-isomerase	P41222	sp|P41222|PTGDS_HUMAN Prostaglandin-H2 D-isomerase OS=Homo sapiens OX=9606 GN=PTGDS PE=1 SV=1;tr|H0Y5A1|H0Y5A1_HUMAN Glutathione-independent PGD synthase (Fragment) OS=Homo sapiens OX=9606 GN=PTGDS PE=1 SV=2;tr|Q5SQ11|Q5SQ11_HUMAN Glutathione-independent P	7.87629890441893	16.1456470489502	7.9092502593994	23.9964586893717
519	PTGFRN	Prostaglandin F2 receptor negative regulator	Q9P2B2	sp|Q9P2B2|FPRP_HUMAN Prostaglandin F2 receptor negative regulator OS=Homo sapiens OX=9606 GN=PTGFRN PE=1 SV=2	23.8559487660726	23.3500086466471	7.3127415974935	0	Q9P2B2
520	PTPN11	Tyrosine-protein phosphatase non-receptor type 11	A0A1W2PPU4	tr|A0A1W2PPU4|A0A1W2PPU4_HUMAN Tyrosine-protein phosphatase non-receptor type 11 OS=Homo sapiens OX=9606 GN=PTPN11 PE=1 SV=1;sp|Q06124-3|PTN11_HUMAN Isoform 3 of Tyrosine-protein phosphatase non-receptor type 11 OS=Homo sapiens OX=9606 GN=PTPN11;sp|Q06124|	0	0	22.0530452728271	21.7932910919189
521	PTPRZ1	Receptor-type tyrosine-protein phosphatase zeta	A0A494C1R4	tr|A0A494C1R4|A0A494C1R4_HUMAN Protein-tyrosine-phosphatase OS=Homo sapiens OX=9606 GN=PTPRZ1 PE=1 SV=1;tr|A0A494C1H9|A0A494C1H9_HUMAN Protein-tyrosine-phosphatase OS=Homo sapiens OX=9606 GN=PTPRZ1 PE=1 SV=1;tr|A0A494C036|A0A494C036_HUMAN Protein-tyrosine-	23.2247657775879	23.6497802734375	25.551066716512	25.6663144429525
522	PYGB	Glycogen phosphorylase, brain form	P11216	sp|P11216|PYGB_HUMAN Glycogen phosphorylase, brain form OS=Homo sapiens OX=9606 GN=PYGB PE=1 SV=5	26.6291402180989	25.38094774882	26.6948375701904	27.6960487365723
523	PYGM	Glycogen phosphorylase, muscle form	P11217	sp|P11217|PYGM_HUMAN Glycogen phosphorylase, muscle form OS=Homo sapiens OX=9606 GN=PYGM PE=1 SV=6;sp|P11217-2|PYGM_HUMAN Isoform 2 of Glycogen phosphorylase, muscle form OS=Homo sapiens OX=9606 GN=PYGM	25.7107041676839	0	23.1575501759847	23.7487080891927
524	QDPR	Dihydropteridine reductase	P09417	sp|P09417|DHPR_HUMAN Dihydropteridine reductase OS=Homo sapiens OX=9606 GN=QDPR PE=1 SV=2;sp|P09417-2|DHPR_HUMAN Isoform 2 of Dihydropteridine reductase OS=Homo sapiens OX=9606 GN=QDPR	24.6205609639486	24.8578917185466	27.3097330729167	27.6824556986491
525	RAB11B;RAB11A	Ras-related protein Rab-11B;Ras-related protein Rab-11A	Q15907	sp|Q15907-2|RB11B_HUMAN Isoform 2 of Ras-related protein Rab-11B OS=Homo sapiens OX=9606 GN=RAB11B;sp|Q15907|RB11B_HUMAN Ras-related protein Rab-11B OS=Homo sapiens OX=9606 GN=RAB11B PE=1 SV=4;tr|H3BMH2|H3BMH2_HUMAN Ras-related protein Rab-11A (Fragment) O	23.7926584879557	23.9849402109782	24.3837191263835	24.5663706461588
526	RAB14	Ras-related protein Rab-14	P61106	sp|P61106|RAB14_HUMAN Ras-related protein Rab-14 OS=Homo sapiens OX=9606 GN=RAB14 PE=1 SV=4;tr|X6RFL8|X6RFL8_HUMAN Ras-related protein Rab-14 (Fragment) OS=Homo sapiens OX=9606 GN=RAB14 PE=1 SV=1	24.6861673990885	24.6965789794922	24.3357652028402	24.5942885080973
527	RAB18	Ras-related protein Rab-18	Q5W0J0	tr|Q5W0J0|Q5W0J0_HUMAN Ras-related protein Rab-18 OS=Homo sapiens OX=9606 GN=RAB18 PE=1 SV=1;tr|A0A087X163|A0A087X163_HUMAN Ras-related protein Rab-18 OS=Homo sapiens OX=9606 GN=RAB18 PE=1 SV=1;sp|Q9NP72-3|RAB18_HUMAN Isoform 3 of Ras-related protein Rab-1	22.0876960754395	7.35396893819173	21.8138840993245	21.8888753255208
528	RAB1A;RAB1B;RAB1C	Ras-related protein Rab-1A;Ras-related protein Rab-1B;Putative Ras-related protein Rab-1C	E7END7	tr|E7END7|E7END7_HUMAN Ras-related protein Rab-1A OS=Homo sapiens OX=9606 GN=RAB1A PE=1 SV=1;sp|P62820|RAB1A_HUMAN Ras-related protein Rab-1A OS=Homo sapiens OX=9606 GN=RAB1A PE=1 SV=3;tr|E9PLD0|E9PLD0_HUMAN Ras-related protein Rab-1B OS=Homo sapiens OX=96	24.3226540883382	16.2184677124023	24.3288599650065	24.5254611968994
529	RAB2A	Ras-related protein Rab-2A	P61019	sp|P61019|RAB2A_HUMAN Ras-related protein Rab-2A OS=Homo sapiens OX=9606 GN=RAB2A PE=1 SV=1;tr|E9PKL7|E9PKL7_HUMAN Ras-related protein Rab-2A OS=Homo sapiens OX=9606 GN=RAB2A PE=1 SV=1;sp|P61019-2|RAB2A_HUMAN Isoform 2 of Ras-related protein Rab-2A OS=Homo	24.4530042012533	24.5309098561605	24.6096801757812	24.8197466532389
530	RAB35	Ras-related protein Rab-35	F5H157	tr|F5H157|F5H157_HUMAN Ras-related protein Rab-35 (Fragment) OS=Homo sapiens OX=9606 GN=RAB35 PE=1 SV=1;sp|Q15286|RAB35_HUMAN Ras-related protein Rab-35 OS=Homo sapiens OX=9606 GN=RAB35 PE=1 SV=1;sp|Q15286-2|RAB35_HUMAN Isoform 2 of Ras-related protein Rab	0	0	22.9347019195557	15.3514722188314
531	RAB3A	Ras-related protein Rab-3A	P20336	sp|P20336|RAB3A_HUMAN Ras-related protein Rab-3A OS=Homo sapiens OX=9606 GN=RAB3A PE=1 SV=1;tr|S4R3Q3|S4R3Q3_HUMAN Ras-related protein Rab-3A OS=Homo sapiens OX=9606 GN=RAB3A PE=1 SV=1	25.3449287414551	25.2157230377197	25.8408743540446	25.582000096639
532	RAB3C	Ras-related protein Rab-3C	Q96E17	sp|Q96E17|RAB3C_HUMAN Ras-related protein Rab-3C OS=Homo sapiens OX=9606 GN=RAB3C PE=1 SV=1	15.6338164011638	15.1200656890869	23.5371284484863	22.6763362884521
533	RAB5B;RAB5C;RAB5A	Ras-related protein Rab-5B;Ras-related protein Rab-5A	F8VUA5	tr|F8VUA5|F8VUA5_HUMAN Ras-related protein Rab-5B (Fragment) OS=Homo sapiens OX=9606 GN=RAB5B PE=1 SV=1;sp|P61020|RAB5B_HUMAN Ras-related protein Rab-5B OS=Homo sapiens OX=9606 GN=RAB5B PE=1 SV=1;tr|F8VWU4|F8VWU4_HUMAN Ras-related protein Rab-5C (Fragment)	15.7457733154297	23.8249950408936	23.6340160369873	23.9636300404866
534	RAB6A;RAB6B	Ras-related protein Rab-6A;Ras-related protein Rab-6B	P20340	sp|P20340-2|RAB6A_HUMAN Isoform 2 of Ras-related protein Rab-6A OS=Homo sapiens OX=9606 GN=RAB6A;sp|P20340|RAB6A_HUMAN Ras-related protein Rab-6A OS=Homo sapiens OX=9606 GN=RAB6A PE=1 SV=3;sp|P20340-4|RAB6A_HUMAN Isoform 4 of Ras-related protein Rab-6A OS=	25.0600128173828	25.0937741597494	25.6580308278402	25.8803227742513
535	RAB7A	Ras-related protein Rab-7a	P51149	sp|P51149|RAB7A_HUMAN Ras-related protein Rab-7a OS=Homo sapiens OX=9606 GN=RAB7A PE=1 SV=1;tr|A0A6Q8PGE6|A0A6Q8PGE6_HUMAN Ras-related protein Rab-7a OS=Homo sapiens OX=9606 GN=RAB7A PE=1 SV=1;tr|A0A6Q8PG52|A0A6Q8PG52_HUMAN Ras-related protein Rab-7a OS=Ho	25.1909770965576	25.3813241322835	24.8098290761312	25.1883875528971
536	RAC1;RAC3;RAC2	Ras-related C3 botulinum toxin substrate 1;Ras-related C3 botulinum toxin substrate 3;Ras-related C3 botulinum toxin substrate 2	P63000	sp|P63000|RAC1_HUMAN Ras-related C3 botulinum toxin substrate 1 OS=Homo sapiens OX=9606 GN=RAC1 PE=1 SV=1;sp|P63000-2|RAC1_HUMAN Isoform B of Ras-related C3 botulinum toxin substrate 1 OS=Homo sapiens OX=9606 GN=RAC1;sp|P60763|RAC3_HUMAN Ras-related C3 bot	25.6643416086833	26.5124308268229	26.1565710703532	26.2838300069173
537	RALA	Ras-related protein Ral-A	H7C3P7	tr|H7C3P7|H7C3P7_HUMAN Small monomeric GTPase (Fragment) OS=Homo sapiens OX=9606 GN=RALA PE=1 SV=1;sp|P11233|RALA_HUMAN Ras-related protein Ral-A OS=Homo sapiens OX=9606 GN=RALA PE=1 SV=1	24.4913317362467	24.1736768086751	23.9888668060303	23.8803094228109
538	RAN	GTP-binding nuclear protein Ran	B5MDF5	tr|B5MDF5|B5MDF5_HUMAN GTP-binding nuclear protein Ran OS=Homo sapiens OX=9606 GN=RAN PE=1 SV=1;sp|P62826|RAN_HUMAN GTP-binding nuclear protein Ran OS=Homo sapiens OX=9606 GN=RAN PE=1 SV=3;tr|F5H018|F5H018_HUMAN GTP-binding nuclear protein Ran (Fragment) O	24.2164599100749	24.1188100179037	25.2022819519043	25.008456548055
539	RAP1B;RAP1A	Ras-related protein Rap-1b;Ras-related protein Rap-1b-like protein	P61224	sp|P61224|RAP1B_HUMAN Ras-related protein Rap-1b OS=Homo sapiens OX=9606 GN=RAP1B PE=1 SV=1;sp|P61224-3|RAP1B_HUMAN Isoform 3 of Ras-related protein Rap-1b OS=Homo sapiens OX=9606 GN=RAP1B;sp|P61224-2|RAP1B_HUMAN Isoform 2 of Ras-related protein Rap-1b OS=	25.5623168945313	25.9882691701253	25.069221496582	25.32723681132
540	RAP1GDS1	Rap1 GTPase-GDP dissociation stimulator 1	P52306	sp|P52306-6|GDS1_HUMAN Isoform 6 of Rap1 GTPase-GDP dissociation stimulator 1 OS=Homo sapiens OX=9606 GN=RAP1GDS1;sp|P52306-2|GDS1_HUMAN Isoform 2 of Rap1 GTPase-GDP dissociation stimulator 1 OS=Homo sapiens OX=9606 GN=RAP1GDS1;sp|P52306-3|GDS1_HUMAN Isofo	14.490837097168	0	23.5151386260986	22.0157826741537
541	RAP2A;RAP2C	Ras-related protein Rap-2a;Ras-related protein Rap-2c	P10114	sp|P10114|RAP2A_HUMAN Ras-related protein Rap-2a OS=Homo sapiens OX=9606 GN=RAP2A PE=1 SV=1;tr|F6U784|F6U784_HUMAN Ras-related protein Rap-2a OS=Homo sapiens OX=9606 GN=RAP2A PE=4 SV=1;sp|Q9Y3L5|RAP2C_HUMAN Ras-related protein Rap-2c OS=Homo sapiens OX=960	15.1584688822428	14.8075987497966	22.9853782653808	22.9691581726074
542	RBP1	Retinol-binding protein 1	A0A0A0MTB9	tr|A0A0A0MTB9|A0A0A0MTB9_HUMAN Retinol-binding protein 1 OS=Homo sapiens OX=9606 GN=RBP1 PE=1 SV=1;tr|H0YAK8|H0YAK8_HUMAN Retinol-binding protein 1 OS=Homo sapiens OX=9606 GN=RBP1 PE=1 SV=2;tr|A0A0A0MQT0|A0A0A0MQT0_HUMAN Retinol binding protein 1, cellular	0	0	21.4251982371012	14.4570643107096
543	RFTN2	Raftlin-2	Q52LD8	sp|Q52LD8|RFTN2_HUMAN Raftlin-2 OS=Homo sapiens OX=9606 GN=RFTN2 PE=1 SV=3	23.6138814290364	23.5358441670736	21.895486831665	21.9159990946452
544	RGS7;RGS6	Regulator of G-protein signaling 7;Regulator of G-protein signaling 6	Q5T3H5	tr|Q5T3H5|Q5T3H5_HUMAN Regulator of G-protein-signaling 7 (Fragment) OS=Homo sapiens OX=9606 GN=RGS7 PE=1 SV=1;sp|P49802-2|RGS7_HUMAN Isoform 2 of Regulator of G-protein signaling 7 OS=Homo sapiens OX=9606 GN=RGS7;sp|P49802|RGS7_HUMAN Regulator of G-protei	0	0	21.2130247751872	14.0155614217122
545	RHOA;RHOC	Transforming protein RhoA;Rho-related GTP-binding protein RhoC	P61586	sp|P61586|RHOA_HUMAN Transforming protein RhoA OS=Homo sapiens OX=9606 GN=RHOA PE=1 SV=1;tr|Q5JR08|Q5JR08_HUMAN Rho-related GTP-binding protein RhoC (Fragment) OS=Homo sapiens OX=9606 GN=RHOC PE=1 SV=8;sp|P08134|RHOC_HUMAN Rho-related GTP-binding protein R	25.1376005808512	25.1816889444987	24.4752813975016	24.8641001383463
546	RHOB	Rho-related GTP-binding protein RhoB	P62745	sp|P62745|RHOB_HUMAN Rho-related GTP-binding protein RhoB OS=Homo sapiens OX=9606 GN=RHOB PE=1 SV=1	23.4644832611084	15.6060924530029	23.2350877126058	23.3166809082031
547	RHOG	Rho-related GTP-binding protein RhoG	P84095	sp|P84095|RHOG_HUMAN Rho-related GTP-binding protein RhoG OS=Homo sapiens OX=9606 GN=RHOG PE=1 SV=1	23.6347160339356	23.4189936319987	22.9287236531576	23.1115557352702
548	RNH1	Ribonuclease inhibitor	P13489	sp|P13489|RINI_HUMAN Ribonuclease inhibitor OS=Homo sapiens OX=9606 GN=RNH1 PE=1 SV=2;tr|E9PMJ3|E9PMJ3_HUMAN Ribonuclease inhibitor (Fragment) OS=Homo sapiens OX=9606 GN=RNH1 PE=1 SV=1;tr|E9PLZ3|E9PLZ3_HUMAN Ribonuclease inhibitor (Fragment) OS=Homo sapien	22.6597696940104	0	24.1454677581787	24.1467399597168
549	RPH3A	Rabphilin-3A	F8VP47	tr|F8VP47|F8VP47_HUMAN Rabphilin-3A OS=Homo sapiens OX=9606 GN=RPH3A PE=1 SV=1;sp|Q9Y2J0-2|RP3A_HUMAN Isoform 2 of Rabphilin-3A OS=Homo sapiens OX=9606 GN=RPH3A;sp|Q9Y2J0|RP3A_HUMAN Rabphilin-3A OS=Homo sapiens OX=9606 GN=RPH3A PE=1 SV=1	6.85973485310873	0	22.6120045979818	7.06080309549967
550	RPL6	60S ribosomal protein L6	Q02878	sp|Q02878|RL6_HUMAN 60S ribosomal protein L6 OS=Homo sapiens OX=9606 GN=RPL6 PE=1 SV=3	22.5746243794759	21.625503540039	21.0614738464355	21.0359884897868
551	RPS8	40S ribosomal protein S8	Q5JR95	tr|Q5JR95|Q5JR95_HUMAN 40S ribosomal protein S8 OS=Homo sapiens OX=9606 GN=RPS8 PE=1 SV=1;sp|P62241|RS8_HUMAN 40S ribosomal protein S8 OS=Homo sapiens OX=9606 GN=RPS8 PE=1 SV=2	22.0904502868652	7.14986673990887	21.0060640970866	21.2086130777995
552	RPSA	40S ribosomal protein SA	C9J9K3	tr|C9J9K3|C9J9K3_HUMAN 40S ribosomal protein SA (Fragment) OS=Homo sapiens OX=9606 GN=RPSA PE=1 SV=8;tr|A0A0C4DG17|A0A0C4DG17_HUMAN 40S ribosomal protein SA OS=Homo sapiens OX=9606 GN=RPSA PE=1 SV=1;sp|P08865|RSSA_HUMAN 40S ribosomal protein SA OS=Homo sap	14.832540512085	0	22.8041222890218	22.4116566975912
553	RTN1	Reticulon-1;Reticulon	Q16799	sp|Q16799|RTN1_HUMAN Reticulon-1 OS=Homo sapiens OX=9606 GN=RTN1 PE=1 SV=1;tr|Q2NKQ5|Q2NKQ5_HUMAN Reticulon OS=Homo sapiens OX=9606 GN=RTN1 PE=1 SV=1	23.4694239298503	23.4223124186198	23.5234629313151	23.2745761871338	Q16799
554	RTN3	Reticulon-3;Reticulon	O95197	sp|O95197-3|RTN3_HUMAN Isoform 3 of Reticulon-3 OS=Homo sapiens OX=9606 GN=RTN3;tr|B7Z4M1|B7Z4M1_HUMAN Reticulon OS=Homo sapiens OX=9606 GN=RTN3 PE=1 SV=1;sp|O95197-6|RTN3_HUMAN Isoform 6 of Reticulon-3 OS=Homo sapiens OX=9606 GN=RTN3;sp|O95197-5|RTN3_HUMA	8.24658266703287	24.9813785552978	25.001184463501	24.713862101237	O95197
555	RTN4	Reticulon;Reticulon-4	F8W914	tr|F8W914|F8W914_HUMAN Reticulon OS=Homo sapiens OX=9606 GN=RTN4 PE=1 SV=1;sp|Q9NQC3-2|RTN4_HUMAN Isoform B of Reticulon-4 OS=Homo sapiens OX=9606 GN=RTN4;sp|Q9NQC3-5|RTN4_HUMAN Isoform B2 of Reticulon-4 OS=Homo sapiens OX=9606 GN=RTN4;sp|Q9NQC3|RTN4_HUMAN	23.5821158091227	0	24.0556386311849	23.4706681569417
556	S100A1	Protein S100-A1;Protein S100	P23297	sp|P23297|S10A1_HUMAN Protein S100-A1 OS=Homo sapiens OX=9606 GN=S100A1 PE=1 SV=2;tr|Q5T7Y5|Q5T7Y5_HUMAN Protein S100-A1 (Fragment) OS=Homo sapiens OX=9606 GN=S100A1 PE=1 SV=1;tr|Q5T7Y4|Q5T7Y4_HUMAN Protein S100-A1 OS=Homo sapiens OX=9606 GN=S100A1 PE=1 SV	24.6070067087809	23.5051918029785	25.7460193634033	25.1933568318685
557	S100A11	Protein S100-A11;Protein S100-A11, N-terminally processed	P31949	sp|P31949|S10AB_HUMAN Protein S100-A11 OS=Homo sapiens OX=9606 GN=S100A11 PE=1 SV=2	0	0	14.0365034739176	14.766627629598
558	S100A13	Protein S100-A13	Q99584	sp|Q99584|S10AD_HUMAN Protein S100-A13 OS=Homo sapiens OX=9606 GN=S100A13 PE=1 SV=1	0	0	23.187349319458	15.7051029205322
559	S100A14	Protein S100-A14	Q9HCY8	sp|Q9HCY8|S10AE_HUMAN Protein S100-A14 OS=Homo sapiens OX=9606 GN=S100A14 PE=1 SV=1	24.0416049957275	22.7051734924317	13.9116516113281	14.1101264953613
560	S100A7	Protein S100-A7	P31151	sp|P31151|S10A7_HUMAN Protein S100-A7 OS=Homo sapiens OX=9606 GN=S100A7 PE=1 SV=4	26.4375438690186	22.7968934377035	22.0343195597331	22.6638126373291
561	S100A8	Protein S100-A8;Protein S100-A8, N-terminally processed	P05109	sp|P05109|S10A8_HUMAN Protein S100-A8 OS=Homo sapiens OX=9606 GN=S100A8 PE=1 SV=1	27.6786460876465	25.878807703654	24.353354771932	24.9480819702148
562	S100A9	Protein S100-A9	P06702	sp|P06702|S10A9_HUMAN Protein S100-A9 OS=Homo sapiens OX=9606 GN=S100A9 PE=1 SV=1	28.1165307362874	25.8377730051676	24.2378514607747	24.9570013682047
563	S100B	Protein S100-B	P04271	sp|P04271|S100B_HUMAN Protein S100-B OS=Homo sapiens OX=9606 GN=S100B PE=1 SV=2	25.9597015380859	25.2282066345215	26.7509148915609	25.9409783681234
564	SARS	Serine--tRNA ligase, cytoplasmic	Q5T5C7	tr|Q5T5C7|Q5T5C7_HUMAN Seryl-tRNA synthetase OS=Homo sapiens OX=9606 GN=SARS1 PE=1 SV=1;sp|P49591|SYSC_HUMAN Serine--tRNA ligase, cytoplasmic OS=Homo sapiens OX=9606 GN=SARS1 PE=1 SV=3	0	0	23.578852335612	23.7291469573974
565	SCARB2	Lysosome membrane protein 2	A0A1W2PPX5	tr|A0A1W2PPX5|A0A1W2PPX5_HUMAN Lysosome membrane protein 2 OS=Homo sapiens OX=9606 GN=SCARB2 PE=1 SV=1;tr|A0A1W2PQR6|A0A1W2PQR6_HUMAN Lysosome membrane protein 2 OS=Homo sapiens OX=9606 GN=SCARB2 PE=1 SV=1;tr|A0A1W2PQB7|A0A1W2PQB7_HUMAN Lysosome membrane p	7.70351282755533	15.3430639902751	14.960688273112	23.3794644673665
566	SCIN	Adseverin	Q9Y6U3	sp|Q9Y6U3-2|ADSV_HUMAN Isoform 2 of Adseverin OS=Homo sapiens OX=9606 GN=SCIN;sp|Q9Y6U3|ADSV_HUMAN Adseverin OS=Homo sapiens OX=9606 GN=SCIN PE=1 SV=4;sp|Q9Y6U3-3|ADSV_HUMAN Isoform 3 of Adseverin OS=Homo sapiens OX=9606 GN=SCIN	0	0	0	22.3541482289632
567	SCRN1	Secernin-1	Q12765	sp|Q12765|SCRN1_HUMAN Secernin-1 OS=Homo sapiens OX=9606 GN=SCRN1 PE=1 SV=2;tr|C9K052|C9K052_HUMAN Secernin-1 (Fragment) OS=Homo sapiens OX=9606 GN=SCRN1 PE=1 SV=1;sp|Q12765-2|SCRN1_HUMAN Isoform 2 of Secernin-1 OS=Homo sapiens OX=9606 GN=SCRN1;tr|B8ZZP4|B	22.956641515096	22.5986836751302	25.6648699442546	25.4499187469482
568	SELENBP1	Selenium-binding protein 1	Q13228	sp|Q13228|SBP1_HUMAN Methanethiol oxidase OS=Homo sapiens OX=9606 GN=SELENBP1 PE=1 SV=2;sp|Q13228-4|SBP1_HUMAN Isoform 4 of Methanethiol oxidase OS=Homo sapiens OX=9606 GN=SELENBP1;sp|Q13228-2|SBP1_HUMAN Isoform 2 of Methanethiol oxidase OS=Homo sapiens OX	24.8319009145101	24.8183790842692	25.8210074106852	26.4016494750977
569	SEPT2	Septin-2	Q15019	sp|Q15019-2|SEPT2_HUMAN Isoform 2 of Septin-2 OS=Homo sapiens OX=9606 GN=SEPTIN2;sp|Q15019-3|SEPT2_HUMAN Isoform 3 of Septin-2 OS=Homo sapiens OX=9606 GN=SEPTIN2;sp|Q15019|SEPT2_HUMAN Septin-2 OS=Homo sapiens OX=9606 GN=SEPTIN2 PE=1 SV=1;tr|B5MCX3|B5MCX3_H	23.1496264139811	23.5415986378988	25.555425008138	25.909828821818
570	SEPT5	Septin-5	G3XAH0	tr|G3XAH0|G3XAH0_HUMAN Septin-5 OS=Homo sapiens OX=9606 GN=SEPTIN5 PE=1 SV=1;sp|Q99719|SEPT5_HUMAN Septin-5 OS=Homo sapiens OX=9606 GN=SEPTIN5 PE=1 SV=1;tr|C9JM82|C9JM82_HUMAN Septin-5 (Fragment) OS=Homo sapiens OX=9606 GN=SEPTIN5 PE=1 SV=1;tr|B4DJ62|B4DJ6	7.56017430623373	0	24.4317366282145	23.7036285400391
571	SEPT6	Septin-6	B1AMS2	tr|B1AMS2|B1AMS2_HUMAN Septin 6, isoform CRA_b OS=Homo sapiens OX=9606 GN=SEPTIN6 PE=1 SV=1;sp|Q14141-2|SEPT6_HUMAN Isoform I of Septin-6 OS=Homo sapiens OX=9606 GN=SEPTIN6;sp|Q14141-4|SEPT6_HUMAN Isoform V of Septin-6 OS=Homo sapiens OX=9606 GN=SEPTIN6;sp	0	0	23.5667432149252	22.9249095916748
572	SEPT7	Septin-7	E7ES33	tr|E7ES33|E7ES33_HUMAN Septin-7 OS=Homo sapiens OX=9606 GN=SEPTIN7 PE=1 SV=3;tr|E7EPK1|E7EPK1_HUMAN Septin-7 OS=Homo sapiens OX=9606 GN=SEPTIN7 PE=1 SV=2;sp|Q16181-2|SEPT7_HUMAN Isoform 2 of Septin-7 OS=Homo sapiens OX=9606 GN=SEPTIN7;sp|Q16181|SEPT7_HUMAN	24.7701320648193	24.7826112111409	26.9185225168864	26.8687362670899
573	SEPT8	Septin-8	A6NMH6	tr|A6NMH6|A6NMH6_HUMAN Septin-8 OS=Homo sapiens OX=9606 GN=SEPTIN8 PE=1 SV=1;tr|A6NFQ9|A6NFQ9_HUMAN Septin-8 OS=Homo sapiens OX=9606 GN=SEPTIN8 PE=1 SV=1;tr|F8W8I8|F8W8I8_HUMAN Septin-8 OS=Homo sapiens OX=9606 GN=SEPTIN8 PE=1 SV=1;sp|Q92599-2|SEPT8_HUMAN I	15.6872069040934	23.5525557200114	24.134386062622	24.6098340352376
574	SEPT9	Septin-9	Q9UHD8	sp|Q9UHD8-4|SEPT9_HUMAN Isoform 4 of Septin-9 OS=Homo sapiens OX=9606 GN=SEPTIN9;sp|Q9UHD8-9|SEPT9_HUMAN Isoform 9 of Septin-9 OS=Homo sapiens OX=9606 GN=SEPTIN9;sp|Q9UHD8-3|SEPT9_HUMAN Isoform 3 of Septin-9 OS=Homo sapiens OX=9606 GN=SEPTIN9;sp|Q9UHD8-8|S	0	0	22.9492632548014	23.6847108205159
575	SEPT11	Septin-11	D6RGI3	tr|D6RGI3|D6RGI3_HUMAN Septin 11, isoform CRA_b OS=Homo sapiens OX=9606 GN=SEPTIN11 PE=1 SV=1;tr|D6RER5|D6RER5_HUMAN Septin-11 OS=Homo sapiens OX=9606 GN=SEPTIN11 PE=1 SV=1;sp|Q9NVA2|SEP11_HUMAN Septin-11 OS=Homo sapiens OX=9606 GN=SEPTIN11 PE=1 SV=3;sp|Q9	23.1092185974121	23.0274664560954	26.2115128835042	25.8317845662435
576	SERPINA1	Alpha-1-antitrypsin;Short peptide from AAT	P01009	sp|P01009-2|A1AT_HUMAN Isoform 2 of Alpha-1-antitrypsin OS=Homo sapiens OX=9606 GN=SERPINA1;sp|P01009|A1AT_HUMAN Alpha-1-antitrypsin OS=Homo sapiens OX=9606 GN=SERPINA1 PE=1 SV=3;tr|A0A0G2JRN3|A0A0G2JRN3_HUMAN Alpha-1-antitrypsin OS=Homo sapiens OX=9606 GN	7.68165079752603	25.7056350708008	23.8943564097087	25.6573162078857
577	SERPINB12	Serpin B12	Q96P63	sp|Q96P63|SPB12_HUMAN Serpin B12 OS=Homo sapiens OX=9606 GN=SERPINB12 PE=1 SV=1;sp|Q96P63-2|SPB12_HUMAN Isoform 2 of Serpin B12 OS=Homo sapiens OX=9606 GN=SERPINB12	25.1729443868001	15.2503395080566	13.8294626871745	6.99618911743163
578	SET;SETSIP	Protein SET;Protein SETSIP	A0A0C4DFV9	tr|A0A0C4DFV9|A0A0C4DFV9_HUMAN Protein SET OS=Homo sapiens OX=9606 GN=SET PE=1 SV=1;sp|Q01105-3|SET_HUMAN Isoform 3 of Protein SET OS=Homo sapiens OX=9606 GN=SET;sp|Q01105-4|SET_HUMAN Isoform 4 of Protein SET OS=Homo sapiens OX=9606 GN=SET;sp|Q01105-2|SET_	0	0	23.102622350057	22.8170757293701
579	SH3GL2	Endophilin-A1	Q99962	sp|Q99962|SH3G2_HUMAN Endophilin-A1 OS=Homo sapiens OX=9606 GN=SH3GL2 PE=1 SV=1	7.81887817382813	0	24.7748203277588	24.5148893992106
580	SIRPA;SIRPB1	Tyrosine-protein phosphatase non-receptor type substrate 1;Signal-regulatory protein beta-1 isoform 3	P78324	sp|P78324-4|SHPS1_HUMAN Isoform 4 of Tyrosine-protein phosphatase non-receptor type substrate 1 OS=Homo sapiens OX=9606 GN=SIRPA;sp|P78324|SHPS1_HUMAN Tyrosine-protein phosphatase non-receptor type substrate 1 OS=Homo sapiens OX=9606 GN=SIRPA PE=1 SV=2;sp|	24.8762601216634	24.7679653167725	25.1046619415283	24.7927118937175	P78324
581	SIRT2	NAD-dependent protein deacetylase sirtuin-2	Q8IXJ6	sp|Q8IXJ6-2|SIR2_HUMAN Isoform 2 of NAD-dependent protein deacetylase sirtuin-2 OS=Homo sapiens OX=9606 GN=SIRT2;sp|Q8IXJ6-3|SIR2_HUMAN Isoform 3 of NAD-dependent protein deacetylase sirtuin-2 OS=Homo sapiens OX=9606 GN=SIRT2;sp|Q8IXJ6|SIR2_HUMAN NAD-depen	24.2998676300049	24.4922072092692	23.3583354949951	23.4835999806722
582	SKP1	S-phase kinase-associated protein 1	P63208	sp|P63208|SKP1_HUMAN S-phase kinase-associated protein 1 OS=Homo sapiens OX=9606 GN=SKP1 PE=1 SV=2;tr|E7ERH2|E7ERH2_HUMAN Cyclin-A/CDK2-associated protein p19 (Fragment) OS=Homo sapiens OX=9606 GN=SKP1 PE=1 SV=1;tr|F8W8N3|F8W8N3_HUMAN Cyclin-A/CDK2-associa	23.5643113454183	15.219077428182	25.3685537974039	24.8482786814372
583	SLC17A7	Vesicular glutamate transporter 1	Q9P2U7	sp|Q9P2U7-3|VGLU1_HUMAN Isoform 3 of Vesicular glutamate transporter 1 OS=Homo sapiens OX=9606 GN=SLC17A7;sp|Q9P2U7|VGLU1_HUMAN Vesicular glutamate transporter 1 OS=Homo sapiens OX=9606 GN=SLC17A7 PE=2 SV=1	23.7679875691732	24.3823172251383	22.420571009318	15.3488864898682	Q9P2U7
584	SLC1A2	Excitatory amino acid transporter 2;Amino acid transporter	P43004	sp|P43004|EAA2_HUMAN Excitatory amino acid transporter 2 OS=Homo sapiens OX=9606 GN=SLC1A2 PE=1 SV=2;sp|P43004-2|EAA2_HUMAN Isoform 2 of Excitatory amino acid transporter 2 OS=Homo sapiens OX=9606 GN=SLC1A2;tr|A0A2R8YD46|A0A2R8YD46_HUMAN Amino acid transpo	27.3228816986084	27.1544399261475	28.505064646403	27.7812023162842	P43004
585	SLC1A3	Excitatory amino acid transporter 1;Amino acid transporter	P43003	sp|P43003-2|EAA1_HUMAN Isoform 2 of Excitatory amino acid transporter 1 OS=Homo sapiens OX=9606 GN=SLC1A3;sp|P43003|EAA1_HUMAN Excitatory amino acid transporter 1 OS=Homo sapiens OX=9606 GN=SLC1A3 PE=1 SV=1;tr|A0A087WT87|A0A087WT87_HUMAN Amino acid transpo	26.3457234700521	27.0147120157878	27.5637887318929	28.0401128133138	P43003
586	SLC1A4	Neutral amino acid transporter A	P43007	sp|P43007|SATT_HUMAN Neutral amino acid transporter A OS=Homo sapiens OX=9606 GN=SLC1A4 PE=1 SV=1;sp|P43007-2|SATT_HUMAN Isoform 2 of Neutral amino acid transporter A OS=Homo sapiens OX=9606 GN=SLC1A4	23.7347310384115	23.763521194458	24.4369265238444	24.6381193796794	P43007
587	SLC3A2	4F2 cell-surface antigen heavy chain	F5GZS6	tr|F5GZS6|F5GZS6_HUMAN 4F2 cell-surface antigen heavy chain OS=Homo sapiens OX=9606 GN=SLC3A2 PE=1 SV=1;tr|J3KPF3|J3KPF3_HUMAN 4F2 cell-surface antigen heavy chain OS=Homo sapiens OX=9606 GN=SLC3A2 PE=1 SV=1;sp|P08195-2|4F2_HUMAN Isoform 2 of 4F2 cell-surf	26.5111827850342	26.2089214324951	26.1607856750488	26.4371859232585
588	SLC44A1	Choline transporter-like protein 1	Q8WWI5	sp|Q8WWI5-3|CTL1_HUMAN Isoform 3 of Choline transporter-like protein 1 OS=Homo sapiens OX=9606 GN=SLC44A1;sp|Q8WWI5-2|CTL1_HUMAN Isoform 2 of Choline transporter-like protein 1 OS=Homo sapiens OX=9606 GN=SLC44A1;sp|Q8WWI5|CTL1_HUMAN Choline transporter-lik	25.5955460866292	25.4101861317952	22.9368896484375	23.4183940887451	Q8WWI5
589	SLC44A2	Choline transporter-like protein 2	Q8IWA5	sp|Q8IWA5-3|CTL2_HUMAN Isoform 3 of Choline transporter-like protein 2 OS=Homo sapiens OX=9606 GN=SLC44A2;sp|Q8IWA5|CTL2_HUMAN Choline transporter-like protein 2 OS=Homo sapiens OX=9606 GN=SLC44A2 PE=1 SV=3;sp|Q8IWA5-2|CTL2_HUMAN Isoform 2 of Choline trans	26.165012995402	26.3469409942627	23.8931941986084	24.4632447560628	Q8IWA5
590	SLC4A1	Band 3 anion transport protein	P02730	sp|P02730|B3AT_HUMAN Band 3 anion transport protein OS=Homo sapiens OX=9606 GN=SLC4A1 PE=1 SV=3;sp|P02730-2|B3AT_HUMAN Isoform 2 of Band 3 anion transport protein OS=Homo sapiens OX=9606 GN=SLC4A1;tr|A0A0A0MS98|A0A0A0MS98_HUMAN Band 3 anion transport prote	22.3989149729411	14.810286839803	24.3954696655274	24.0386924743652	P02730
591	SLC4A4	Electrogenic sodium bicarbonate cotransporter 1	Q9Y6R1	sp|Q9Y6R1-4|S4A4_HUMAN Isoform 4 of Electrogenic sodium bicarbonate cotransporter 1 OS=Homo sapiens OX=9606 GN=SLC4A4;sp|Q9Y6R1-2|S4A4_HUMAN Isoform 2 of Electrogenic sodium bicarbonate cotransporter 1 OS=Homo sapiens OX=9606 GN=SLC4A4;sp|Q9Y6R1|S4A4_HUMAN	15.8559551239014	7.77435366312663	24.8574352264404	24.1353645324707	Q9Y6R1
592	SLC6A1	Sodium- and chloride-dependent GABA transporter 1;Transporter	A0A2R8YCM3	tr|A0A2R8YCM3|A0A2R8YCM3_HUMAN Transporter OS=Homo sapiens OX=9606 GN=SLC6A1 PE=1 SV=1;tr|A0A2R8YDD5|A0A2R8YDD5_HUMAN Transporter OS=Homo sapiens OX=9606 GN=SLC6A1 PE=1 SV=1;sp|P30531|SC6A1_HUMAN Sodium- and chloride-dependent GABA transporter 1 OS=Homo sa	15.7482484181722	0	14.8327484130859	22.5511366526286
593	SLC9A3R1	Na(+)/H(+) exchange regulatory cofactor NHE-RF1	O14745	sp|O14745|NHRF1_HUMAN Na(+)/H(+) exchange regulatory cofactor NHE-RF1 OS=Homo sapiens OX=9606 GN=SLC9A3R1 PE=1 SV=4;tr|J3QRP6|J3QRP6_HUMAN Ezrin-radixin-moesin-binding phosphoprotein 50 (Fragment) OS=Homo sapiens OX=9606 GN=SLC9A3R1 PE=1 SV=1	25.8708718617757	25.5330034891764	23.8196188608805	23.2416674296061
594	SNAP25	Synaptosomal-associated protein 25	P60880	sp|P60880|SNP25_HUMAN Synaptosomal-associated protein 25 OS=Homo sapiens OX=9606 GN=SNAP25 PE=1 SV=1;sp|P60880-2|SNP25_HUMAN Isoform 2 of Synaptosomal-associated protein 25 OS=Homo sapiens OX=9606 GN=SNAP25;tr|A0A0A0MSS0|A0A0A0MSS0_HUMAN Synaptosomal-assoc	27.1398480733236	25.9679590861003	26.1816342671712	25.2228686014811
595	SNAP91	Clathrin coat assembly protein AP180	O60641	sp|O60641|AP180_HUMAN Clathrin coat assembly protein AP180 OS=Homo sapiens OX=9606 GN=SNAP91 PE=1 SV=2;tr|E9PDG8|E9PDG8_HUMAN Clathrin coat assembly protein AP180 OS=Homo sapiens OX=9606 GN=SNAP91 PE=1 SV=1;sp|O60641-4|AP180_HUMAN Isoform 4 of Clathrin coa	23.476765314738	23.3933976491292	25.3975690205892	25.2464536031087
596	SNCA	Alpha-synuclein	H6UYS7	tr|H6UYS7|H6UYS7_HUMAN Alpha-synuclein OS=Homo sapiens OX=9606 GN=SNCA PE=1 SV=1;tr|E7EPV7|E7EPV7_HUMAN Alpha-synuclein OS=Homo sapiens OX=9606 GN=SNCA PE=1 SV=1;tr|A0A669KB41|A0A669KB41_HUMAN Alpha-synuclein OS=Homo sapiens OX=9606 GN=SNCA PE=1 SV=1;tr|A0	7.47169621785483	0	23.264092763265	22.1350936889648
597	SNCG	Gamma-synuclein	O76070	sp|O76070|SYUG_HUMAN Gamma-synuclein OS=Homo sapiens OX=9606 GN=SNCG PE=1 SV=2	0	0	21.2333539326985	0
598	SOD1	Superoxide dismutase [Cu-Zn]	P00441	sp|P00441|SODC_HUMAN Superoxide dismutase [Cu-Zn] OS=Homo sapiens OX=9606 GN=SOD1 PE=1 SV=2;tr|H7BYH4|H7BYH4_HUMAN Superoxide dismutase [Cu-Zn] OS=Homo sapiens OX=9606 GN=SOD1 PE=1 SV=1	25.8991114298503	0	25.7778015136719	24.9481709798177
599	SOD2	Superoxide dismutase [Mn], mitochondrial	P04179	sp|P04179-4|SODM_HUMAN Isoform 4 of Superoxide dismutase [Mn], mitochondrial OS=Homo sapiens OX=9606 GN=SOD2;sp|P04179|SODM_HUMAN Superoxide dismutase [Mn], mitochondrial OS=Homo sapiens OX=9606 GN=SOD2 PE=1 SV=3;tr|F5H3C5|F5H3C5_HUMAN Superoxide dismutase	14.6256739298502	22.217524210612	24.3808091481527	24.7039877573649
600	SORD	Sorbitol dehydrogenase	A0A6I8PIS1	tr|A0A6I8PIS1|A0A6I8PIS1_HUMAN Sorbitol dehydrogenase OS=Homo sapiens OX=9606 GN=SORD PE=1 SV=1;sp|Q00796|DHSO_HUMAN Sorbitol dehydrogenase OS=Homo sapiens OX=9606 GN=SORD PE=1 SV=4;tr|H0YKB3|H0YKB3_HUMAN Sorbitol dehydrogenase OS=Homo sapiens OX=9606 GN=S	0	0	7.17332967122397	21.7530263264974
601	SPTAN1	Spectrin alpha chain, non-erythrocytic 1	A0A0D9SF54	tr|A0A0D9SF54|A0A0D9SF54_HUMAN Spectrin alpha chain, non-erythrocytic 1 OS=Homo sapiens OX=9606 GN=SPTAN1 PE=1 SV=1;tr|A0A0D9SGF6|A0A0D9SGF6_HUMAN Spectrin alpha chain, non-erythrocytic 1 OS=Homo sapiens OX=9606 GN=SPTAN1 PE=1 SV=1;sp|Q13813-3|SPTN1_HUMAN	27.6002953847249	27.8082071940104	29.8088607788086	29.3363138834635
602	SPTBN1	Spectrin beta chain, non-erythrocytic 1	Q01082	sp|Q01082|SPTB2_HUMAN Spectrin beta chain, non-erythrocytic 1 OS=Homo sapiens OX=9606 GN=SPTBN1 PE=1 SV=2;tr|A0A087WUZ3|A0A087WUZ3_HUMAN Spectrin beta chain OS=Homo sapiens OX=9606 GN=SPTBN1 PE=1 SV=1;sp|Q01082-2|SPTB2_HUMAN Isoform Short of Spectrin beta	28.2966086069743	28.6044006347656	30.2558975219726	29.8697039286296
603	SRI	Sorcin	C9J0K6	tr|C9J0K6|C9J0K6_HUMAN Sorcin OS=Homo sapiens OX=9606 GN=SRI PE=1 SV=1;sp|P30626-3|SORCN_HUMAN Isoform 3 of Sorcin OS=Homo sapiens OX=9606 GN=SRI;sp|P30626-2|SORCN_HUMAN Isoform 2 of Sorcin OS=Homo sapiens OX=9606 GN=SRI;sp|P30626|SORCN_HUMAN Sorcin OS=Hom	25.4674860636393	25.6239751180013	25.9533386230469	26.1804415384929
604	ST13;ST13P4;ST13P5	Putative protein FAM10A4;Hsc70-interacting protein;Putative protein FAM10A5	H7C3I1	tr|H7C3I1|H7C3I1_HUMAN Hsc70-interacting protein (Fragment) OS=Homo sapiens OX=9606 GN=ST13 PE=1 SV=1;sp|Q8IZP2|ST134_HUMAN Putative protein FAM10A4 OS=Homo sapiens OX=9606 GN=ST13P4 PE=5 SV=1;sp|P50502|F10A1_HUMAN Hsc70-interacting protein OS=Homo sapiens	22.8472932179769	22.8862012227376	25.2858613332113	25.1579252878825
605	STIP1	Stress-induced-phosphoprotein 1	P31948	sp|P31948-3|STIP1_HUMAN Isoform 3 of Stress-induced-phosphoprotein 1 OS=Homo sapiens OX=9606 GN=STIP1;sp|P31948|STIP1_HUMAN Stress-induced-phosphoprotein 1 OS=Homo sapiens OX=9606 GN=STIP1 PE=1 SV=1;sp|P31948-2|STIP1_HUMAN Isoform 2 of Stress-induced-phosp	0	0	22.254622777303	21.9946492513021
606	STOM	Erythrocyte band 7 integral membrane protein	P27105	sp|P27105|STOM_HUMAN Stomatin OS=Homo sapiens OX=9606 GN=STOM PE=1 SV=3;sp|P27105-2|STOM_HUMAN Isoform 2 of Stomatin OS=Homo sapiens OX=9606 GN=STOM	24.7148030598958	25.3950703938802	23.2123947143555	24.099541982015
607	STX1A	Syntaxin-1A	Q16623	sp|Q16623|STX1A_HUMAN Syntaxin-1A OS=Homo sapiens OX=9606 GN=STX1A PE=1 SV=1;tr|A0A0C4DFZ1|A0A0C4DFZ1_HUMAN Syntaxin-1A OS=Homo sapiens OX=9606 GN=STX1A PE=1 SV=1;tr|A8MZ54|A8MZ54_HUMAN Syntaxin-1A OS=Homo sapiens OX=9606 GN=STX1A PE=1 SV=1;sp|Q16623-3|STX	25.3340047200521	24.6286067962646	24.4871775309245	23.5227216084798	Q16623
608	STX1B	Syntaxin-1B	P61266	sp|P61266-2|STX1B_HUMAN Isoform 2 of Syntaxin-1B OS=Homo sapiens OX=9606 GN=STX1B;sp|P61266|STX1B_HUMAN Syntaxin-1B OS=Homo sapiens OX=9606 GN=STX1B PE=1 SV=1	27.2433052062989	26.4934425354004	26.1119467417399	25.5623683929443	P61266
609	STXBP1	Syntaxin-binding protein 1	A0A0D9SG72	tr|A0A0D9SG72|A0A0D9SG72_HUMAN Syntaxin-binding protein 1 OS=Homo sapiens OX=9606 GN=STXBP1 PE=1 SV=2;sp|P61764|STXB1_HUMAN Syntaxin-binding protein 1 OS=Homo sapiens OX=9606 GN=STXBP1 PE=1 SV=1;tr|A0A1B0GWF2|A0A1B0GWF2_HUMAN Syntaxin-binding protein 1 OS=	28.6741193135579	27.8776531219483	28.4291648864746	27.748119354248
610	SULT4A1	Sulfotransferase 4A1	Q9BR01	sp|Q9BR01|ST4A1_HUMAN Sulfotransferase 4A1 OS=Homo sapiens OX=9606 GN=SULT4A1 PE=1 SV=2;sp|Q9BR01-2|ST4A1_HUMAN Isoform 2 of Sulfotransferase 4A1 OS=Homo sapiens OX=9606 GN=SULT4A1;tr|F8WE22|F8WE22_HUMAN Sulfotransferase 4A1 OS=Homo sapiens OX=9606 GN=SULT	0	0	14.2931410471598	7.1328099568685
611	SV2A	Synaptic vesicle glycoprotein 2A	Q7L0J3	sp|Q7L0J3-2|SV2A_HUMAN Isoform 2 of Synaptic vesicle glycoprotein 2A OS=Homo sapiens OX=9606 GN=SV2A;sp|Q7L0J3|SV2A_HUMAN Synaptic vesicle glycoprotein 2A OS=Homo sapiens OX=9606 GN=SV2A PE=1 SV=1	0	0	14.7671426137289	7.3610127766927	Q7L0J3
612	SYN1	Synapsin-1	P17600	sp|P17600|SYN1_HUMAN Synapsin-1 OS=Homo sapiens OX=9606 GN=SYN1 PE=1 SV=3;sp|P17600-2|SYN1_HUMAN Isoform IB of Synapsin-1 OS=Homo sapiens OX=9606 GN=SYN1	25.578488667806	25.6467444101969	27.838488260905	27.7331371307373
613	SYN2	Synapsin-2	Q92777	sp|Q92777|SYN2_HUMAN Synapsin-2 OS=Homo sapiens OX=9606 GN=SYN2 PE=2 SV=4;sp|Q92777-2|SYN2_HUMAN Isoform IIb of Synapsin-2 OS=Homo sapiens OX=9606 GN=SYN2	24.288937886556	23.8382059733073	26.3133811950684	26.2532768249512
614	SYNJ1	Synaptojanin-1	J3KPK1	tr|J3KPK1|J3KPK1_HUMAN Phosphoinositide 5-phosphatase OS=Homo sapiens OX=9606 GN=SYNJ1 PE=1 SV=2;tr|C9JFZ1|C9JFZ1_HUMAN Phosphoinositide 5-phosphatase OS=Homo sapiens OX=9606 GN=SYNJ1 PE=1 SV=1;tr|A0A0D9SGJ6|A0A0D9SGJ6_HUMAN Phosphoinositide 5-phosphatase	15.5352147420247	0	25.1416047414144	24.4903093973796
615	SYP	Synaptophysin	P08247	sp|P08247|SYPH_HUMAN Synaptophysin OS=Homo sapiens OX=9606 GN=SYP PE=1 SV=3;tr|H7C4W3|H7C4W3_HUMAN Synaptophysin (Fragment) OS=Homo sapiens OX=9606 GN=SYP PE=1 SV=1;sp|P08247-2|SYPH_HUMAN Isoform 2 of Synaptophysin OS=Homo sapiens OX=9606 GN=SYP	26.7166913350423	26.4687525431315	25.9847272237142	25.667532602946	P08247
616	SYT1	Synaptotagmin-1	P21579	sp|P21579|SYT1_HUMAN Synaptotagmin-1 OS=Homo sapiens OX=9606 GN=SYT1 PE=1 SV=1	28.8834139506022	27.9137585957845	27.2887420654297	26.8186448415121	P21579
617	SYT7	Synaptotagmin-7	O43581	sp|O43581|SYT7_HUMAN Synaptotagmin-7 OS=Homo sapiens OX=9606 GN=SYT7 PE=1 SV=3;sp|O43581-6|SYT7_HUMAN Isoform 6 of Synaptotagmin-7 OS=Homo sapiens OX=9606 GN=SYT7;sp|O43581-2|SYT7_HUMAN Isoform 2 of Synaptotagmin-7 OS=Homo sapiens OX=9606 GN=SYT7;sp|O43581	7.33567746480307	0	14.1114934285482	7.02711613972983	O43581
618	TAGLN3	Transgelin-3	Q9UI15	sp|Q9UI15|TAGL3_HUMAN Transgelin-3 OS=Homo sapiens OX=9606 GN=TAGLN3 PE=1 SV=2;tr|H7C5N2|H7C5N2_HUMAN Transgelin-3 (Fragment) OS=Homo sapiens OX=9606 GN=TAGLN3 PE=1 SV=1;tr|C9J5W6|C9J5W6_HUMAN Transgelin OS=Homo sapiens OX=9606 GN=TAGLN3 PE=1 SV=1	14.7355531056722	0	25.1630643208822	24.4874420166016
619	TALDO1	Transaldolase	P37837	sp|P37837|TALDO_HUMAN Transaldolase OS=Homo sapiens OX=9606 GN=TALDO1 PE=1 SV=2;tr|F2Z393|F2Z393_HUMAN Transaldolase OS=Homo sapiens OX=9606 GN=TALDO1 PE=1 SV=1	24.7193272908529	24.849713007609	25.9181346893311	26.5208377838135
620	TBC1D24	TBC1 domain family member 24	H3BV07	tr|H3BV07|H3BV07_HUMAN TBC1 domain family member 24 (Fragment) OS=Homo sapiens OX=9606 GN=TBC1D24 PE=1 SV=9;tr|A0A2R8Y518|A0A2R8Y518_HUMAN TBC1 domain family member 24 (Fragment) OS=Homo sapiens OX=9606 GN=TBC1D24 PE=1 SV=1;sp|Q9ULP9-2|TBC24_HUMAN Isoform	0	0	21.7649777730306	21.9738426208496
621	TBCB	Tubulin-folding cofactor B	K7EP07	tr|K7EP07|K7EP07_HUMAN Tubulin-folding cofactor B (Fragment) OS=Homo sapiens OX=9606 GN=TBCB PE=1 SV=8;tr|K7EK42|K7EK42_HUMAN Tubulin-folding cofactor B OS=Homo sapiens OX=9606 GN=TBCB PE=1 SV=1;tr|A0A494C0X0|A0A494C0X0_HUMAN Tubulin-folding cofactor B OS=	0	0	20.7669048309326	6.86172612508137
622	TCP1	T-complex protein 1 subunit alpha	F5H282	tr|F5H282|F5H282_HUMAN T-complex protein 1 subunit alpha OS=Homo sapiens OX=9606 GN=TCP1 PE=1 SV=1;tr|E7EQR6|E7EQR6_HUMAN T-complex protein 1 subunit alpha OS=Homo sapiens OX=9606 GN=TCP1 PE=1 SV=1;sp|P17987|TCPA_HUMAN T-complex protein 1 subunit alpha OS=	0	0	21.3708826700847	14.1560293833415
623	TF	Serotransferrin	P02787	sp|P02787|TRFE_HUMAN Serotransferrin OS=Homo sapiens OX=9606 GN=TF PE=1 SV=3	24.9991188049316	28.0924822489421	27.0435593922933	26.6606833140055
624	TGM1	Protein-glutamine gamma-glutamyltransferase K	P22735	sp|P22735|TGM1_HUMAN Protein-glutamine gamma-glutamyltransferase K OS=Homo sapiens OX=9606 GN=TGM1 PE=1 SV=4;sp|P22735-2|TGM1_HUMAN Isoform 2 of Protein-glutamine gamma-glutamyltransferase K OS=Homo sapiens OX=9606 GN=TGM1	24.2553342183431	22.9227390289307	6.95740826924643	7.19188499450683
625	TGM3	Protein-glutamine gamma-glutamyltransferase E;Protein-glutamine gamma-glutamyltransferase E 50 kDa catalytic chain;Protein-glutamine gamma-glutamyltransferase E 27 kDa non-catalytic chain	A0A494C0J7	tr|A0A494C0J7|A0A494C0J7_HUMAN TGc domain-containing protein OS=Homo sapiens OX=9606 PE=3 SV=1;sp|Q08188|TGM3_HUMAN Protein-glutamine gamma-glutamyltransferase E OS=Homo sapiens OX=9606 GN=TGM3 PE=1 SV=4	25.5863958994547	23.148427327474	21.3429571787516	21.3008664449056
626	THY1	Thy-1 membrane glycoprotein	E9PIM6	tr|E9PIM6|E9PIM6_HUMAN Thy-1 antigen (Fragment) OS=Homo sapiens OX=9606 GN=THY1 PE=1 SV=8;tr|E9PNQ8|E9PNQ8_HUMAN Thy-1 antigen (Fragment) OS=Homo sapiens OX=9606 GN=THY1 PE=1 SV=1;sp|P04216|THY1_HUMAN Thy-1 membrane glycoprotein OS=Homo sapiens OX=9606 GN=	30.2615998586019	29.6276760101318	29.6509164174398	29.5493984222412
627	TKT	Transketolase	P29401	sp|P29401|TKT_HUMAN Transketolase OS=Homo sapiens OX=9606 GN=TKT PE=1 SV=3;sp|P29401-2|TKT_HUMAN Isoform 2 of Transketolase OS=Homo sapiens OX=9606 GN=TKT;tr|A0A0B4J1R6|A0A0B4J1R6_HUMAN Transketolase OS=Homo sapiens OX=9606 GN=TKT PE=1 SV=1	25.4568786621094	25.4572099049886	26.4276555379232	26.6862303415934
628	TLN1	Talin-1	Q9Y490	sp|Q9Y490|TLN1_HUMAN Talin-1 OS=Homo sapiens OX=9606 GN=TLN1 PE=1 SV=3	0	0	7.1289151509603	21.7571417490641
629	TNR	Tenascin-R	Q92752	sp|Q92752|TENR_HUMAN Tenascin-R OS=Homo sapiens OX=9606 GN=TNR PE=1 SV=3;sp|Q92752-2|TENR_HUMAN Isoform 2 of Tenascin-R OS=Homo sapiens OX=9606 GN=TNR	27.6524836222331	28.1164563496908	25.9003124237061	25.4227517445882
630	TOLLIP	Toll-interacting protein	Q9H0E2	sp|Q9H0E2|TOLIP_HUMAN Toll-interacting protein OS=Homo sapiens OX=9606 GN=TOLLIP PE=1 SV=1;tr|E9PNS3|E9PNS3_HUMAN Toll-interacting protein OS=Homo sapiens OX=9606 GN=TOLLIP PE=1 SV=1;tr|F2Z2Y8|F2Z2Y8_HUMAN Toll-interacting protein OS=Homo sapiens OX=9606 G	0	0	21.865530649821	0
631	TPI1	Triosephosphate isomerase	P60174	sp|P60174|TPIS_HUMAN Triosephosphate isomerase OS=Homo sapiens OX=9606 GN=TPI1 PE=1 SV=4;sp|P60174-3|TPIS_HUMAN Isoform 2 of Triosephosphate isomerase OS=Homo sapiens OX=9606 GN=TPI1;sp|P60174-4|TPIS_HUMAN Isoform 3 of Triosephosphate isomerase OS=Homo sap	27.6261068979899	26.6811949412028	28.9569861094157	28.7018788655599
632	TPM1	Tropomyosin alpha-1 chain	H0YK48	tr|H0YK48|H0YK48_HUMAN Tropomyosin alpha-1 chain OS=Homo sapiens OX=9606 GN=TPM1 PE=1 SV=1;tr|H0YKJ4|H0YKJ4_HUMAN Tropomyosin 1 (Alpha), isoform CRA_b OS=Homo sapiens OX=9606 GN=TPM1 PE=1 SV=2;sp|P09493-6|TPM1_HUMAN Isoform 6 of Tropomyosin alpha-1 chain O	24.6642767588298	0	25.0352719624837	23.6669114430746
633	TPM3	Tropomyosin alpha-3 chain	P06753	sp|P06753-4|TPM3_HUMAN Isoform 4 of Tropomyosin alpha-3 chain OS=Homo sapiens OX=9606 GN=TPM3;sp|P06753-5|TPM3_HUMAN Isoform 5 of Tropomyosin alpha-3 chain OS=Homo sapiens OX=9606 GN=TPM3;tr|A0A087WWU8|A0A087WWU8_HUMAN Tropomyosin alpha-3 chain OS=Homo sap	27.9658107757568	0	25.5535888671875	24.4467322031657
634	TPP1	Tripeptidyl-peptidase 1	A0A2R8YGD1	tr|A0A2R8YGD1|A0A2R8YGD1_HUMAN Tripeptidyl aminopeptidase OS=Homo sapiens OX=9606 GN=TPP1 PE=1 SV=1;tr|A0A2R8YD45|A0A2R8YD45_HUMAN Tripeptidyl-peptidase 1 OS=Homo sapiens OX=9606 GN=TPP1 PE=1 SV=1;sp|O14773-2|TPP1_HUMAN Isoform 2 of Tripeptidyl-peptidase 1	0	0	22.3584696451823	23.0636177062988
635	TPPP	Tubulin polymerization-promoting protein	O94811	sp|O94811|TPPP_HUMAN Tubulin polymerization-promoting protein OS=Homo sapiens OX=9606 GN=TPPP PE=1 SV=1	23.1185671488444	0	23.901195526123	23.5033156077067
636	TRIM2	Tripartite motif-containing protein 2	Q9C040	sp|Q9C040-2|TRIM2_HUMAN Isoform 2 of Tripartite motif-containing protein 2 OS=Homo sapiens OX=9606 GN=TRIM2;tr|A0A6Q8PHP4|A0A6Q8PHP4_HUMAN Tripartite motif-containing protein 2 OS=Homo sapiens OX=9606 GN=TRIM2 PE=1 SV=1;tr|A0A6Q8PF18|A0A6Q8PF18_HUMAN Uncha	0	0	23.2374579111735	23.029514948527
637	TSN	Translin	E9PGT1	tr|E9PGT1|E9PGT1_HUMAN Component 3 of promoter of RISC OS=Homo sapiens OX=9606 GN=TSN PE=1 SV=1;sp|Q15631|TSN_HUMAN Translin OS=Homo sapiens OX=9606 GN=TSN PE=1 SV=1;tr|H7C1D4|H7C1D4_HUMAN Component 3 of promoter of RISC (Fragment) OS=Homo sapiens OX=9606	0	0	22.9417940775553	23.4987386067708
638	TTYH1	Protein tweety homolog 1;Protein tweety homolog	A0A0G2JPK6	tr|A0A0G2JPK6|A0A0G2JPK6_HUMAN Protein tweety homolog OS=Homo sapiens OX=9606 GN=TTYH1 PE=1 SV=1;sp|Q9H313-5|TTYH1_HUMAN Isoform 5 of Protein tweety homolog 1 OS=Homo sapiens OX=9606 GN=TTYH1;sp|Q9H313|TTYH1_HUMAN Protein tweety homolog 1 OS=Homo sapiens O	25.3104877471924	25.0011393229167	23.4897899627686	0
639	TUBA1A;TUBA3E	Tubulin alpha-1A chain;Tubulin alpha-3E chain	Q71U36	sp|Q71U36-2|TBA1A_HUMAN Isoform 2 of Tubulin alpha-1A chain OS=Homo sapiens OX=9606 GN=TUBA1A;sp|Q71U36|TBA1A_HUMAN Tubulin alpha-1A chain OS=Homo sapiens OX=9606 GN=TUBA1A PE=1 SV=1;sp|P0DPH8|TBA3D_HUMAN Tubulin alpha-3D chain OS=Homo sapiens OX=9606 GN=T	16.0041573842367	23.0080299377442	25.2664763132731	24.8866602579753
640	TUBA1B	Tubulin alpha-1B chain	P68363	sp|P68363|TBA1B_HUMAN Tubulin alpha-1B chain OS=Homo sapiens OX=9606 GN=TUBA1B PE=1 SV=1;sp|P68363-2|TBA1B_HUMAN Isoform 2 of Tubulin alpha-1B chain OS=Homo sapiens OX=9606 GN=TUBA1B	28.9713013966878	27.9922987620036	30.3360799153646	30.0120881398519
641	TUBA4A	Tubulin alpha-4A chain	P68366	sp|P68366-2|TBA4A_HUMAN Isoform 2 of Tubulin alpha-4A chain OS=Homo sapiens OX=9606 GN=TUBA4A;sp|P68366|TBA4A_HUMAN Tubulin alpha-4A chain OS=Homo sapiens OX=9606 GN=TUBA4A PE=1 SV=1	23.2576287587484	14.6682726542155	25.0838718414307	24.7005926767985
642	TUBB	Tubulin beta chain	P07437	sp|P07437|TBB5_HUMAN Tubulin beta chain OS=Homo sapiens OX=9606 GN=TUBB PE=1 SV=2;tr|Q5JP53|Q5JP53_HUMAN Tubulin beta chain OS=Homo sapiens OX=9606 GN=TUBB PE=1 SV=1;tr|Q5ST81|Q5ST81_HUMAN Tubulin beta chain OS=Homo sapiens OX=9606 GN=TUBB PE=1 SV=1	22.9485041300456	7.46645673116047	24.811990737915	24.8480211893718
643	TUBB2A;TUBB2B	Tubulin beta-2A chain;Tubulin beta-2B chain	Q13885	sp|Q13885|TBB2A_HUMAN Tubulin beta-2A chain OS=Homo sapiens OX=9606 GN=TUBB2A PE=1 SV=1;sp|Q9BVA1|TBB2B_HUMAN Tubulin beta-2B chain OS=Homo sapiens OX=9606 GN=TUBB2B PE=1 SV=1	27.7830282847086	26.7199999491374	29.1765200297038	28.7531445821126
644	TUBB3	Tubulin beta-3 chain	Q13509	sp|Q13509|TBB3_HUMAN Tubulin beta-3 chain OS=Homo sapiens OX=9606 GN=TUBB3 PE=1 SV=2;tr|A0A0B4J269|A0A0B4J269_HUMAN G_PROTEIN_RECEP_F1_2 domain-containing protein OS=Homo sapiens OX=9606 PE=1 SV=1;sp|Q13509-2|TBB3_HUMAN Isoform 2 of Tubulin beta-3 chain OS	24.0352102915446	15.0146827697754	25.2715021769206	24.0967534383138
645	TUBB4A	Tubulin beta-4A chain	P04350	sp|P04350|TBB4A_HUMAN Tubulin beta-4A chain OS=Homo sapiens OX=9606 GN=TUBB4A PE=1 SV=2	24.057461420695	23.0897013346354	25.6134974161784	25.21737353007
646	TUBB4B	Tubulin beta-4B chain	P68371	sp|P68371|TBB4B_HUMAN Tubulin beta-4B chain OS=Homo sapiens OX=9606 GN=TUBB4B PE=1 SV=1	26.5474611918131	24.9612808227539	27.9130802154541	27.4181308746338
647	TXNL1	Thioredoxin-like protein 1	O43396	sp|O43396|TXNL1_HUMAN Thioredoxin-like protein 1 OS=Homo sapiens OX=9606 GN=TXNL1 PE=1 SV=3;tr|K7ER96|K7ER96_HUMAN Thioredoxin-like protein 1 (Fragment) OS=Homo sapiens OX=9606 GN=TXNL1 PE=1 SV=1	0	0	23.018549601237	22.9646301269531
648	UBA1	Ubiquitin-like modifier-activating enzyme 1	P22314	sp|P22314-2|UBA1_HUMAN Isoform 2 of Ubiquitin-like modifier-activating enzyme 1 OS=Homo sapiens OX=9606 GN=UBA1;sp|P22314|UBA1_HUMAN Ubiquitin-like modifier-activating enzyme 1 OS=Homo sapiens OX=9606 GN=UBA1 PE=1 SV=3;tr|Q5JRR6|Q5JRR6_HUMAN Ubiquitin-like	24.9897537231446	24.8211587270101	26.8654925028483	26.740561803182
649	UBA3	NEDD8-activating enzyme E1 catalytic subunit	Q8TBC4	sp|Q8TBC4-2|UBA3_HUMAN Isoform 2 of NEDD8-activating enzyme E1 catalytic subunit OS=Homo sapiens OX=9606 GN=UBA3;sp|Q8TBC4|UBA3_HUMAN NEDD8-activating enzyme E1 catalytic subunit OS=Homo sapiens OX=9606 GN=UBA3 PE=1 SV=2;tr|F8WF86|F8WF86_HUMAN NEDD8-activa	0	0	13.9702256520589	14.0504493713379
650	UBE2N	Ubiquitin-conjugating enzyme E2 N	P61088	sp|P61088|UBE2N_HUMAN Ubiquitin-conjugating enzyme E2 N OS=Homo sapiens OX=9606 GN=UBE2N PE=1 SV=1;tr|F8VZ29|F8VZ29_HUMAN Ubiquitin-conjugating enzyme E2 N OS=Homo sapiens OX=9606 GN=UBE2N PE=1 SV=1;tr|F8VSD4|F8VSD4_HUMAN Ubiquitin-conjugating enzyme E2 N	15.109707514445	0	23.9083360036214	23.9003734588623
651	UBE2V2;UBE2V1;TMEM189-UBE2V1	Ubiquitin-conjugating enzyme E2 variant 2;Ubiquitin-conjugating enzyme E2 variant 1	Q15819	sp|Q15819|UB2V2_HUMAN Ubiquitin-conjugating enzyme E2 variant 2 OS=Homo sapiens OX=9606 GN=UBE2V2 PE=1 SV=4;tr|E5RIF1|E5RIF1_HUMAN Ubiquitin-conjugating enzyme E2 variant 2 (Fragment) OS=Homo sapiens OX=9606 GN=UBE2V2 PE=4 SV=1;tr|D6RG00|D6RG00_HUMAN HCG20	0	0	24.2078965504964	23.8859106699626
652	UCHL1	Ubiquitin carboxyl-terminal hydrolase isozyme L1;Ubiquitin carboxyl-terminal hydrolase	P09936	sp|P09936|UCHL1_HUMAN Ubiquitin carboxyl-terminal hydrolase isozyme L1 OS=Homo sapiens OX=9606 GN=UCHL1 PE=1 SV=2;tr|D6RE83|D6RE83_HUMAN Ubiquitin carboxyl-terminal hydrolase OS=Homo sapiens OX=9606 GN=UCHL1 PE=1 SV=1;tr|D6R956|D6R956_HUMAN Ubiquitin carbo	25.2662353515625	24.630386988322	28.474994023641	27.7382920583089
653	UGP2	UTP--glucose-1-phosphate uridylyltransferase	Q16851	sp|Q16851-2|UGPA_HUMAN Isoform 2 of UTP--glucose-1-phosphate uridylyltransferase OS=Homo sapiens OX=9606 GN=UGP2;tr|A0A087WYS1|A0A087WYS1_HUMAN UTP--glucose-1-phosphate uridylyltransferase OS=Homo sapiens OX=9606 GN=UGP2 PE=1 SV=1;tr|E7EUC7|E7EUC7_HUMAN UT	23.1395123799642	23.5636024475097	25.2209625244141	25.6943054199219
654	UQCRC1	Cytochrome b-c1 complex subunit 1, mitochondrial	P31930	sp|P31930|QCR1_HUMAN Cytochrome b-c1 complex subunit 1, mitochondrial OS=Homo sapiens OX=9606 GN=UQCRC1 PE=1 SV=3	0	0	22.3422082265218	14.696050008138
655	UQCRC2	Cytochrome b-c1 complex subunit 2, mitochondrial	H3BRG4	tr|H3BRG4|H3BRG4_HUMAN Cytochrome b-c1 complex subunit 2, mitochondrial OS=Homo sapiens OX=9606 GN=UQCRC2 PE=1 SV=1;sp|P22695|QCR2_HUMAN Cytochrome b-c1 complex subunit 2, mitochondrial OS=Homo sapiens OX=9606 GN=UQCRC2 PE=1 SV=3;tr|H3BP04|H3BP04_HUMAN Cyt	0	0	22.907117207845	22.7560323079427
656	USP14	Ubiquitin carboxyl-terminal hydrolase;Ubiquitin carboxyl-terminal hydrolase 14	A6NJA2	tr|A6NJA2|A6NJA2_HUMAN Ubiquitin carboxyl-terminal hydrolase OS=Homo sapiens OX=9606 GN=USP14 PE=1 SV=2;sp|P54578-2|UBP14_HUMAN Isoform 2 of Ubiquitin carboxyl-terminal hydrolase 14 OS=Homo sapiens OX=9606 GN=USP14;sp|P54578-3|UBP14_HUMAN Isoform 3 of Ubiq	0	0	22.1640300750733	21.8402010599772
657	VAMP2	Vesicle-associated membrane protein 2	J3QRU4	tr|J3QRU4|J3QRU4_HUMAN Synaptobrevin-2 OS=Homo sapiens OX=9606 GN=VAMP2 PE=4 SV=2;tr|F8WCA0|F8WCA0_HUMAN Synaptobrevin-2 OS=Homo sapiens OX=9606 GN=VAMP2 PE=4 SV=1;tr|L7N2F9|L7N2F9_HUMAN Synaptobrevin-2 (Fragment) OS=Homo sapiens OX=9606 PE=4 SV=1;sp|P6302	26.089501063029	24.8181419372558	24.0874843597412	23.9492715199788
658	VAT1	Synaptic vesicle membrane protein VAT-1 homolog	Q99536	sp|Q99536|VAT1_HUMAN Synaptic vesicle membrane protein VAT-1 homolog OS=Homo sapiens OX=9606 GN=VAT1 PE=1 SV=2;tr|K7ERT7|K7ERT7_HUMAN Synaptic vesicle membrane protein VAT-1 homolog (Fragment) OS=Homo sapiens OX=9606 GN=VAT1 PE=1 SV=1;sp|Q99536-3|VAT1_HUMA	15.1505381266276	22.8711452484131	22.5757497151693	22.9385770161947
659	VCAN	Versican core protein	E9PF17	tr|E9PF17|E9PF17_HUMAN Versican core protein OS=Homo sapiens OX=9606 GN=VCAN PE=1 SV=2;sp|P13611-3|CSPG2_HUMAN Isoform V2 of Versican core protein OS=Homo sapiens OX=9606 GN=VCAN;sp|P13611-5|CSPG2_HUMAN Isoform Vint of Versican core protein OS=Homo sapiens	33.7244822184245	33.8032722473145	26.3763885498047	27.2932459513346
660	VCL	Vinculin	P18206	sp|P18206|VINC_HUMAN Vinculin OS=Homo sapiens OX=9606 GN=VCL PE=1 SV=4;sp|P18206-2|VINC_HUMAN Isoform 1 of Vinculin OS=Homo sapiens OX=9606 GN=VCL;tr|A0A096LPE1|A0A096LPE1_HUMAN Metavinculin OS=Homo sapiens OX=9606 GN=VCL PE=1 SV=1	0	0	21.5767148335775	14.3308982849121
661	VCP	Transitional endoplasmic reticulum ATPase	P55072	sp|P55072|TERA_HUMAN Transitional endoplasmic reticulum ATPase OS=Homo sapiens OX=9606 GN=VCP PE=1 SV=4	26.619976679484	26.8191267649333	27.5082639058431	27.598773320516
662	VDAC1	Voltage-dependent anion-selective channel protein 1	P21796	sp|P21796|VDAC1_HUMAN Voltage-dependent anion-selective channel protein 1 OS=Homo sapiens OX=9606 GN=VDAC1 PE=1 SV=2	15.8218797047933	15.6088390350342	23.4992211659749	24.1989618937174	P21796
663	VDAC2	Voltage-dependent anion-selective channel protein 2	A0A0A0MR02	tr|A0A0A0MR02|A0A0A0MR02_HUMAN Outer mitochondrial membrane protein porin 2 (Fragment) OS=Homo sapiens OX=9606 GN=VDAC2 PE=1 SV=1;sp|P45880-2|VDAC2_HUMAN Isoform 2 of Voltage-dependent anion-selective channel protein 2 OS=Homo sapiens OX=9606 GN=VDAC2;sp|P	23.0702006022135	23.593744913737	23.1885070800781	24.1259269714355
664	VDAC3	Voltage-dependent anion-selective channel protein 3	Q9Y277	sp|Q9Y277|VDAC3_HUMAN Voltage-dependent anion-selective channel protein 3 OS=Homo sapiens OX=9606 GN=VDAC3 PE=1 SV=1;sp|Q9Y277-2|VDAC3_HUMAN Isoform 2 of Voltage-dependent anion-selective channel protein 3 OS=Homo sapiens OX=9606 GN=VDAC3	0	14.7693030039469	14.85466893514	23.616112391154	Q9Y277
665	VIM;DES	Vimentin;Desmin	B0YJC4	tr|B0YJC4|B0YJC4_HUMAN Vimentin OS=Homo sapiens OX=9606 GN=VIM PE=1 SV=1;sp|P08670|VIME_HUMAN Vimentin OS=Homo sapiens OX=9606 GN=VIM PE=1 SV=4;tr|B0YJC5|B0YJC5_HUMAN Vimentin OS=Homo sapiens OX=9606 GN=VIM PE=1 SV=1;sp|P17661|DESM_HUMAN Desmin OS=Homo sap	0	0	22.6285877227783	21.2793757120768
666	VPS35	Vacuolar protein sorting-associated protein 35	Q96QK1	sp|Q96QK1|VPS35_HUMAN Vacuolar protein sorting-associated protein 35 OS=Homo sapiens OX=9606 GN=VPS35 PE=1 SV=2	15.4700597127279	7.88809076944987	23.8669859568278	23.5312258402507
667	VSNL1	Visinin-like protein 1	P62760	sp|P62760|VISL1_HUMAN Visinin-like protein 1 OS=Homo sapiens OX=9606 GN=VSNL1 PE=1 SV=2;tr|E7ER47|E7ER47_HUMAN Visinin-like protein 1 (Fragment) OS=Homo sapiens OX=9606 GN=VSNL1 PE=1 SV=1	26.3727747599284	25.6682243347168	26.7723617553711	26.663714726766
668	WARS	Tryptophan--tRNA ligase, cytoplasmic;T1-TrpRS;T2-TrpRS	P23381	sp|P23381-2|SYWC_HUMAN Isoform 2 of Tryptophan--tRNA ligase, cytoplasmic OS=Homo sapiens OX=9606 GN=WARS1;sp|P23381|SYWC_HUMAN Tryptophan--tRNA ligase, cytoplasmic OS=Homo sapiens OX=9606 GN=WARS1 PE=1 SV=2;tr|H0YJP3|H0YJP3_HUMAN Tryptophanyl-tRNA syntheta	0	0	23.8445765177409	23.8132985432943
669	WDR1	WD repeat-containing protein 1	O75083	sp|O75083|WDR1_HUMAN WD repeat-containing protein 1 OS=Homo sapiens OX=9606 GN=WDR1 PE=1 SV=4;tr|D6RD66|D6RD66_HUMAN WD repeat-containing protein 1 (Fragment) OS=Homo sapiens OX=9606 GN=WDR1 PE=1 SV=1;sp|O75083-3|WDR1_HUMAN Isoform 2 of WD repeat-containin	7.3700517018636	0	23.1337324778239	22.6515076955159
670	XP32	Skin-specific protein 32	Q5T750	sp|Q5T750|XP32_HUMAN Skin-specific protein 32 OS=Homo sapiens OX=9606 GN=XP32 PE=1 SV=1	27.6990845998128	25.1122703552246	22.0049285888672	22.1552867889404
671	XPNPEP1	Xaa-Pro aminopeptidase 1	Q5T6H7	tr|Q5T6H7|Q5T6H7_HUMAN Xaa-Pro aminopeptidase 1 OS=Homo sapiens OX=9606 GN=XPNPEP1 PE=1 SV=1;sp|Q9NQW7-2|XPP1_HUMAN Isoform 2 of Xaa-Pro aminopeptidase 1 OS=Homo sapiens OX=9606 GN=XPNPEP1;sp|Q9NQW7|XPP1_HUMAN Xaa-Pro aminopeptidase 1 OS=Homo sapiens OX=96	0	0	13.8196194966634	20.836722056071
672	YWHAB	14-3-3 protein beta/alpha;14-3-3 protein beta/alpha, N-terminally processed	P31946	sp|P31946-2|1433B_HUMAN Isoform Short of 14-3-3 protein beta/alpha OS=Homo sapiens OX=9606 GN=YWHAB;sp|P31946|1433B_HUMAN 14-3-3 protein beta/alpha OS=Homo sapiens OX=9606 GN=YWHAB PE=1 SV=3	7.63251876831053	7.6512705485026	25.9549592336019	24.9155375162761
673	YWHAE	14-3-3 protein epsilon	P62258	sp|P62258|1433E_HUMAN 14-3-3 protein epsilon OS=Homo sapiens OX=9606 GN=YWHAE PE=1 SV=1;sp|P62258-2|1433E_HUMAN Isoform SV of 14-3-3 protein epsilon OS=Homo sapiens OX=9606 GN=YWHAE	26.2279415130615	25.8017139434814	28.7523765563965	28.1141293843587
674	YWHAG	14-3-3 protein gamma;14-3-3 protein gamma, N-terminally processed	P61981	sp|P61981|1433G_HUMAN 14-3-3 protein gamma OS=Homo sapiens OX=9606 GN=YWHAG PE=1 SV=2	25.0699666341146	0	25.7039813995361	24.5515130360921
675	YWHAH	14-3-3 protein eta	Q04917	sp|Q04917|1433F_HUMAN 14-3-3 protein eta OS=Homo sapiens OX=9606 GN=YWHAH PE=1 SV=4	22.9639167785645	22.5652205149333	25.6945686340332	24.5276686350504
676	YWHAQ	14-3-3 protein theta	P27348	sp|P27348|1433T_HUMAN 14-3-3 protein theta OS=Homo sapiens OX=9606 GN=YWHAQ PE=1 SV=1;tr|E9PG15|E9PG15_HUMAN 14-3-3 protein theta (Fragment) OS=Homo sapiens OX=9606 GN=YWHAQ PE=1 SV=1	23.8632926940918	23.309933980306	25.9883886973063	25.2782300313314
677	YWHAZ	14-3-3 protein zeta/delta	P63104	sp|P63104|1433Z_HUMAN 14-3-3 protein zeta/delta OS=Homo sapiens OX=9606 GN=YWHAZ PE=1 SV=1;tr|E7EX29|E7EX29_HUMAN 14-3-3 protein zeta/delta (Fragment) OS=Homo sapiens OX=9606 GN=YWHAZ PE=1 SV=1;tr|B0AZS6|B0AZS6_HUMAN 14-3-3 protein zeta/delta OS=Homo sapie	25.8847732543945	24.9434299468994	27.9655475616455	27.0078945159912
678	ATP2B2	Plasma membrane calcium-transporting ATPase 2	Q01814	sp|Q01814-4|AT2B2_HUMAN Isoform ZA of Plasma membrane calcium-transporting ATPase 2 OS=Homo sapiens OX=9606 GN=ATP2B2;tr|A0A2U3U055|A0A2U3U055_HUMAN Calcium-transporting ATPase OS=Homo sapiens OX=9606 GN=ATP2B2 PE=1 SV=1;sp|Q01814-7|AT2B2_HUMAN Isoform XA	25.8970108032227	25.8316745758057	25.5994803110758	25.5134995778402	Q01814

## Sheet: Supplementary Table 3
Table S3. Proteomic analysis of eSEVs and eLEVs from AD and control prepared using collagenase type 3 for brain dissociation.
Table with detected proteins including the gene names, protein names, UniProt entri code, fasta header, LFQ Log2 intensity, UniProt entry if it is a transmembrane protein found in UniProtKB KW-0812 database (human reviewed transmembrane protein database) or if it is a GWAS-associated protein [1]. Columns L and M provide the -Log(p-value) and the fold change and the protein names obtained after wh…
[1] Bellenguez C, Küçükali F, Jansen IE, Kleineidam L, Moreno-Grau S, Amin N, et al. New insights into the genetic etiology of Alzheimer’s disease and related dementias. Nat Genet. 2022;54:412–36.
[2] Kavanagh T, Halder A, Drummond E. Tau interactome and RNA binding proteins in neurodegenerative diseases. Mol Neurodegener. 2022;17:66.
[3] Ayyadevara S, Balasubramaniam M, Parcon PA, Barger SW, Griffin WST, Alla R, et al. Proteins that mediate protein aggregation and cytotoxicity distinguish Alzheimer’s hippocampus from normal controls. Aging Cell. 2016;15:924–39.
[4] Hsieh Y-C, Guo C, Yalamanchili HK, Abreha M, Al-Ouran R, Li Y, et al. Tau-mediated disruption of the spliceosome triggers cryptic RNA splicing and neurodegeneration in Alzheimer’s disease. Cell Rep. 2019;29:301-316.e10.
[5] Meier S, Bell M, Lyons DN, Ingram A, Chen J, Gensel JC, et al. Identification of novel tau interactions with endoplasmic reticulum proteins in Alzheimer’s disease brain. J Alzheimers Dis. 2015;48:687–702.
[6] Drummond E, Pires G, MacMurray C, Askenazi M, Nayak S, Bourdon M, et al. Phosphorylated tau interactome in the human Alzheimer’s disease brain. Brain. 2020;143:2803–17.
[7] Tracy TE, Madero-Pérez J, Swaney DL, Chang TS, Moritz M, Konrad C, et al. Tau interactome maps synaptic and mitochondrial processes associated with neurodegeneration. Cell. 2022;185:712-728.e14.
[8] Parra Bravo C, Giani AM, Madero-Perez J, Zhao Z, Wan Y, Samelson AJ, et al. Human iPSC 4R tauopathy model uncovers modifiers of tau propagation. Cell. 2024;187:2446-2464.e22
Number	Gene names	Protein names	UniProt entry name	Fasta headers	LFQ Log2 intensity CTRL eSEVs	LFQ Log2 intensity AD eSEVs	LFQ Log2 intensity CTRL eLEVs	LFQ Log2 intensity AD eLEVs	Transmembrane protein_uniprot_reviewed human entry	GWAS gene	-Log Student's T-test p-value (AD eLEVs_AD eSEVs)	Student's T-test Difference AD eLEVs_AD eSEVs	AD eSEVs overexpressed proteins	AD eLEVs overexpressed proteins	Tau interactome CTRL eSEVs	Tau interactome AD eSEVs	Tau interactome CTRL eLEVs	Tau interactome AD eLEVs	Modifiers of seeding-induced Tau propagation by Bravo et al. (PMID: 38582079)
1	A2M	Alpha-2-macroglobulin	P01023	sp|P01023|A2MG_HUMAN Alpha-2-macroglobulin OS=Homo sapiens OX=9606 GN=A2M PE=1 SV=3	26.6287981669108	27.7282727559407	26.3602905273437	26.2698631286621			4.01899	-1.45841	A2M		A2M	A2M	A2M	A2M
2	AAK1	AP2-associated protein kinase 1	E9PG46	tr|E9PG46|E9PG46_HUMAN AP2-associated protein kinase 1 OS=Homo sapiens OX=9606 GN=AAK1 PE=1 SV=1;sp|Q2M2I8-2|AAK1_HUMAN Isoform 2 of AP2-associated protein kinase 1 OS=Homo sapiens OX=9606 GN=AAK1;sp|Q2M2I8|AAK1_HUMAN AP2-associated protein kinase 1 OS=Hom	0	0	7.70697275797527	7.45636304219563			0
3	AARS	Alanine--tRNA ligase. cytoplasmic	P49588	sp|P49588|SYAC_HUMAN Alanine--tRNA ligase. cytoplasmic OS=Homo sapiens OX=9606 GN=AARS1 PE=1 SV=2;sp|P49588-2|SYAC_HUMAN Isoform 2 of Alanine--tRNA ligase. cytoplasmic OS=Homo sapiens OX=9606 GN=AARS1	0	0	26.368813196818	26.2231273651123			0						AARS	AARS
4	ABAT	4-aminobutyrate aminotransferase. mitochondrial	H3BRN4	tr|H3BRN4|H3BRN4_HUMAN 4-aminobutyrate aminotransferase. mitochondrial OS=Homo sapiens OX=9606 GN=ABAT PE=1 SV=1;sp|P80404|GABT_HUMAN 4-aminobutyrate aminotransferase. mitochondrial OS=Homo sapiens OX=9606 GN=ABAT PE=1 SV=3;tr|H3BNQ7|H3BNQ7_HUMAN 4-aminobu	23.0547866821289	15.6356989542643	27.1588541666667	26.2407118479411			2.3541	2.78716		ABAT	ABAT	ABAT	ABAT	ABAT
5	ABCB1	Multidrug resistance protein 1	P08183	sp|P08183|MDR1_HUMAN ATP-dependent translocase ABCB1 OS=Homo sapiens OX=9606 GN=ABCB1 PE=1 SV=3;sp|P08183-2|MDR1_HUMAN Isoform 2 of ATP-dependent translocase ABCB1 OS=Homo sapiens OX=9606 GN=ABCB1	15.9019807179769	24.063803990682	27.4734242757162	26.2170321146647	P08183		2.78637	2.15323		ABCB1
6	ABCC4	Multidrug resistance-associated protein 4	O15439	sp|O15439-2|MRP4_HUMAN Isoform 2 of Multidrug resistance-associated protein 4 OS=Homo sapiens OX=9606 GN=ABCC4;sp|O15439|MRP4_HUMAN Multidrug resistance-associated protein 4 OS=Homo sapiens OX=9606 GN=ABCC4 PE=1 SV=3;sp|O15439-4|MRP4_HUMAN Isoform 4 of Mul	0	0	7.2933521270752	7.6047306060791	O15439		0
7	ABCG2	ATP-binding cassette sub-family G member 2	Q9UNQ0	sp|Q9UNQ0-2|ABCG2_HUMAN Isoform 2 of Broad substrate specificity ATP-binding cassette transporter ABCG2 OS=Homo sapiens OX=9606 GN=ABCG2;sp|Q9UNQ0|ABCG2_HUMAN Broad substrate specificity ATP-binding cassette transporter ABCG2 OS=Homo sapiens OX=9606 GN=ABC	0	0	16.5299313863119	16.2561321258545	Q9UNQ0		0
8	ACADVL	Very long-chain specific acyl-CoA dehydrogenase. mitochondrial	P49748	sp|P49748-2|ACADV_HUMAN Isoform 2 of Very long-chain specific acyl-CoA dehydrogenase. mitochondrial OS=Homo sapiens OX=9606 GN=ACADVL;sp|P49748|ACADV_HUMAN Very long-chain specific acyl-CoA dehydrogenase. mitochondrial OS=Homo sapiens OX=9606 GN=ACADVL PE=	0	0	15.9809080759684	24.4636942545573			0						ACADVL	ACADVL
9	ACAN	Aggrecan core protein;Aggrecan core protein 2	Q6PID9	tr|Q6PID9|Q6PID9_HUMAN Aggrecan OS=Homo sapiens OX=9606 GN=ACAN PE=1 SV=1;tr|A0A087X1T7|A0A087X1T7_HUMAN Aggrecan core protein OS=Homo sapiens OX=9606 GN=ACAN PE=1 SV=1;tr|H0YMF1|H0YMF1_HUMAN Aggrecan core protein OS=Homo sapiens OX=9606 GN=ACAN PE=1 SV=2;	29.0045655568441	30.0349235534668	21.9541358947754	7.19904772440593			0	-8.43778
10	ACAT1	Acetyl-CoA acetyltransferase. mitochondrial	P24752	sp|P24752|THIL_HUMAN Acetyl-CoA acetyltransferase. mitochondrial OS=Homo sapiens OX=9606 GN=ACAT1 PE=1 SV=1;tr|A0A5F9ZHJ7|A0A5F9ZHJ7_HUMAN Acetyl-CoA acetyltransferase. mitochondrial OS=Homo sapiens OX=9606 GN=ACAT1 PE=1 SV=1;tr|A0A5F9ZHL1|A0A5F9ZHL1_HUMAN	0	0	16.1786626180013	24.418670018514			0						ACAT1	ACAT1
11	ACLY	ATP-citrate synthase	P53396	sp|P53396-2|ACLY_HUMAN Isoform 2 of ATP-citrate synthase OS=Homo sapiens OX=9606 GN=ACLY;sp|P53396|ACLY_HUMAN ATP-citrate synthase OS=Homo sapiens OX=9606 GN=ACLY PE=1 SV=3;sp|P53396-3|ACLY_HUMAN Isoform 3 of ATP-citrate synthase OS=Homo sapiens OX=9606 GN	0	0	24.5352891286214	24.7822170257568			0						ACLY	ACLY
12	ACO1	Cytoplasmic aconitate hydratase	P21399	sp|P21399|ACOC_HUMAN Cytoplasmic aconitate hydratase OS=Homo sapiens OX=9606 GN=ACO1 PE=1 SV=3	0	0	24.4119110107422	25.0181732177734			0
13	ACO2	Aconitate hydratase. mitochondrial	A2A274	tr|A2A274|A2A274_HUMAN Aconitate hydratase. mitochondrial OS=Homo sapiens OX=9606 GN=ACO2 PE=1 SV=1;sp|Q99798|ACON_HUMAN Aconitate hydratase. mitochondrial OS=Homo sapiens OX=9606 GN=ACO2 PE=1 SV=2	26.9235852559407	26.9938545227051	29.6686948140462	28.9892323811849			3.85683	1.99538		ACO2	ACO2	ACO2	ACO2	ACO2
14	ACOT1	Acyl-coenzyme A thioesterase 1;Acyl-coenzyme A thioesterase 2. mitochondrial	G3V4F2	tr|G3V4F2|G3V4F2_HUMAN Acyl-coenzyme A thioesterase 1 OS=Homo sapiens OX=9606 GN=ACOT1 PE=1 SV=1;tr|A0A087X0W7|A0A087X0W7_HUMAN Acyl-coenzyme A thioesterase 2. mitochondrial OS=Homo sapiens OX=9606 GN=ACOT2 PE=1 SV=1;sp|Q86TX2|ACOT1_HUMAN Acyl-coenzyme A t	0	0	0	15.7484486897787			0
15	ACOT7	Cytosolic acyl coenzyme A thioester hydrolase	O00154	sp|O00154-4|BACH_HUMAN Isoform 4 of Cytosolic acyl coenzyme A thioester hydrolase OS=Homo sapiens OX=9606 GN=ACOT7;sp|O00154-6|BACH_HUMAN Isoform 6 of Cytosolic acyl coenzyme A thioester hydrolase OS=Homo sapiens OX=9606 GN=ACOT7;sp|O00154-7|BACH_HUMAN Iso	8.06773948669433	0	26.774222056071	26.61199315389			0				ACOT7		ACOT7	ACOT7
16	ACP2	Lysosomal acid phosphatase	E9PHY0	tr|E9PHY0|E9PHY0_HUMAN Lysosomal acid phosphatase OS=Homo sapiens OX=9606 GN=ACP2 PE=1 SV=1;tr|E9PQY3|E9PQY3_HUMAN Lysosomal acid phosphatase OS=Homo sapiens OX=9606 GN=ACP2 PE=1 SV=1;tr|A0A5F9ZHR7|A0A5F9ZHR7_HUMAN Lysosomal acid phosphatase OS=Homo sapien	0	0	7.6530965169271	7.65961519877117			0
17	ACSL6	Long-chain-fatty-acid--CoA ligase 6	A0A494BZW8	tr|A0A494BZW8|A0A494BZW8_HUMAN Long-chain-fatty-acid--CoA ligase 6 OS=Homo sapiens OX=9606 GN=ACSL6 PE=1 SV=1;tr|C9J8C7|C9J8C7_HUMAN Long-chain-fatty-acid--CoA ligase 6 OS=Homo sapiens OX=9606 GN=ACSL6 PE=1 SV=2;tr|A0A494C116|A0A494C116_HUMAN AMP-binding d	0	8.2399107615153	25.7687981923421	25.2226530710856			0	0.502921				ACSL6	ACSL6	ACSL6	ACSL6
18	ACSS1	Acetyl-coenzyme A synthetase 2-like. mitochondrial	Q9NUB1	sp|Q9NUB1-4|ACS2L_HUMAN Isoform 4 of Acetyl-coenzyme A synthetase 2-like. mitochondrial OS=Homo sapiens OX=9606 GN=ACSS1;sp|Q9NUB1-2|ACS2L_HUMAN Isoform 2 of Acetyl-coenzyme A synthetase 2-like. mitochondrial OS=Homo sapiens OX=9606 GN=ACSS1;sp|Q9NUB1|ACS2	0	0	22.971871693929	0				0
19	ACTC1	Actin. alpha cardiac muscle 1;Actin. alpha skeletal muscle;Actin. aortic smooth muscle;Actin. gamma-enteric smooth muscle	P68032	sp|P68032|ACTC_HUMAN Actin. alpha cardiac muscle 1 OS=Homo sapiens OX=9606 GN=ACTC1 PE=1 SV=1;sp|P68133|ACTS_HUMAN Actin. alpha skeletal muscle OS=Homo sapiens OX=9606 GN=ACTA1 PE=1 SV=1;sp|P62736|ACTA_HUMAN Actin. aortic smooth muscle OS=Homo sapiens OX=9	30.6197153727214	30.6057236989339	29.7733624776205	30.1518325805664			3.49875	-0.453891	ACTC1		ACTC1	ACTC1	ACTC1	ACTC1
20	ACTG1	Actin. cytoplasmic 2;Actin. cytoplasmic 2. N-terminally processed	P63261	sp|P63261|ACTG_HUMAN Actin. cytoplasmic 2 OS=Homo sapiens OX=9606 GN=ACTG1 PE=1 SV=1;tr|I3L3I0|I3L3I0_HUMAN Actin. cytoplasmic 2 (Fragment) OS=Homo sapiens OX=9606 GN=ACTG1 PE=1 SV=1;tr|I3L1U9|I3L1U9_HUMAN Actin. cytoplasmic 2 (Fragment) OS=Homo sapiens OX	35.0848731994629	34.1735636393229	33.7656911214193	33.9113845825195			2.10604	-0.262179	ACTG1		ACTG1	ACTG1	ACTG1	ACTG1
21	ACTN1	Alpha-actinin-1	P12814	sp|P12814-2|ACTN1_HUMAN Isoform 2 of Alpha-actinin-1 OS=Homo sapiens OX=9606 GN=ACTN1;sp|P12814-3|ACTN1_HUMAN Isoform 3 of Alpha-actinin-1 OS=Homo sapiens OX=9606 GN=ACTN1;sp|P12814|ACTN1_HUMAN Alpha-actinin-1 OS=Homo sapiens OX=9606 GN=ACTN1 PE=1 SV=2;sp|	27.6434523264567	27.5646216074626	27.7167650858561	27.3370863596598			1.92493	-0.227535			ACTN1	ACTN1	ACTN1	ACTN1
22	ACTN2	Alpha-actinin-2	A0A494C1A0	tr|A0A494C1A0|A0A494C1A0_HUMAN Alpha-actinin-2 (Fragment) OS=Homo sapiens OX=9606 GN=ACTN2 PE=1 SV=1;sp|P35609-2|ACTN2_HUMAN Isoform 2 of Alpha-actinin-2 OS=Homo sapiens OX=9606 GN=ACTN2;sp|P35609|ACTN2_HUMAN Alpha-actinin-2 OS=Homo sapiens OX=9606 GN=ACTN	0	0	22.8460464477539	0				0
23	ACTN4	Alpha-actinin-4	O43707	sp|O43707|ACTN4_HUMAN Alpha-actinin-4 OS=Homo sapiens OX=9606 GN=ACTN4 PE=1 SV=2;sp|O43707-2|ACTN4_HUMAN Isoform ACTN4ISO of Alpha-actinin-4 OS=Homo sapiens OX=9606 GN=ACTN4;tr|F5GXS2|F5GXS2_HUMAN Alpha-actinin-4 OS=Homo sapiens OX=9606 GN=ACTN4 PE=1 SV=2;	25.5390014648438	25.9806702931722	26.196626663208	25.7980728149414			0.691506	-0.182597			ACTN4	ACTN4	ACTN4	ACTN4
24	ACTR1B	Beta-centractin	P42025	sp|P42025|ACTY_HUMAN Beta-centractin OS=Homo sapiens OX=9606 GN=ACTR1B PE=1 SV=1	0	8.18639183044433	25.3470706939697	24.7313702901204			0	0.172195				ACTR1B	ACTR1B	ACTR1B
25	ACTR2	Actin-related protein 2	P61160	sp|P61160|ARP2_HUMAN Actin-related protein 2 OS=Homo sapiens OX=9606 GN=ACTR2 PE=1 SV=1;sp|P61160-2|ARP2_HUMAN Isoform 2 of Actin-related protein 2 OS=Homo sapiens OX=9606 GN=ACTR2;tr|F5H6T1|F5H6T1_HUMAN Actin-related protein 2 OS=Homo sapiens OX=9606 GN=A	28.3678919474284	27.9690856933594	27.2219378153483	27.2705567677816			4.94492	-0.698529	ACTR2		ACTR2	ACTR2	ACTR2	ACTR2
26	ACTR3	Actin-related protein 3	P61158	sp|P61158|ARP3_HUMAN Actin-related protein 3 OS=Homo sapiens OX=9606 GN=ACTR3 PE=1 SV=3;tr|B4DXW1|B4DXW1_HUMAN Actin-related protein 3 OS=Homo sapiens OX=9606 GN=ACTR3 PE=1 SV=1	28.8028144836426	28.2742621103922	26.9841607411702	27.3269627888998			4.17972	-0.947299	ACTR3		ACTR3	ACTR3	ACTR3	ACTR3
27	ACTR3B	Actin-related protein 3B	Q9P1U1	sp|Q9P1U1|ARP3B_HUMAN Actin-related protein 3B OS=Homo sapiens OX=9606 GN=ACTR3B PE=2 SV=1;sp|Q9P1U1-2|ARP3B_HUMAN Isoform 2 of Actin-related protein 3B OS=Homo sapiens OX=9606 GN=ACTR3B;sp|Q9P1U1-3|ARP3B_HUMAN Isoform 3 of Actin-related protein 3B OS=Homo	26.2327105204264	0	24.3994668324788	23.6604404449463			0
28	ADAM10	Disintegrin and metalloproteinase domain-containing protein 10	O14672	sp|O14672|ADA10_HUMAN Disintegrin and metalloproteinase domain-containing protein 10 OS=Homo sapiens OX=9606 GN=ADAM10 PE=1 SV=1;sp|O14672-2|ADA10_HUMAN Isoform 2 of Disintegrin and metalloproteinase domain-containing protein 10 OS=Homo sapiens OX=9606 GN=	8.25709215799967	26.3228174845378	24.7493743896484	25.4956207275391	O14672		2.80167	-0.827197	ADAM10
29	ADAM22	Disintegrin and metalloproteinase domain-containing protein 22	F8WAD8	tr|F8WAD8|F8WAD8_HUMAN Disintegrin and metalloproteinase domain-containing protein 22 (Fragment) OS=Homo sapiens OX=9606 GN=ADAM22 PE=1 SV=1;sp|Q9P0K1-4|ADA22_HUMAN Isoform 4 of Disintegrin and metalloproteinase domain-containing protein 22 OS=Homo sapiens	23.9491386413574	8.04669507344563	26.3922125498454	24.6521193186442			0	0.512034
30	ADAM23	Disintegrin and metalloproteinase domain-containing protein 23	E7EWD3	tr|E7EWD3|E7EWD3_HUMAN Disintegrin and metalloproteinase domain-containing protein 23 OS=Homo sapiens OX=9606 GN=ADAM23 PE=1 SV=2;sp|O75077-3|ADA23_HUMAN Isoform Gamma of Disintegrin and metalloproteinase domain-containing protein 23 OS=Homo sapiens OX=960	7.7740790049235	0	24.5860754648845	22.6214682261149			0
31	ADAM9	Disintegrin and metalloproteinase domain-containing protein 9	F8WC54	tr|F8WC54|F8WC54_HUMAN Disintegrin and metalloproteinase domain-containing protein 9 OS=Homo sapiens OX=9606 GN=ADAM9 PE=1 SV=1;tr|A0AVL1|A0AVL1_HUMAN ADAM9 protein OS=Homo sapiens OX=9606 GN=ADAM9 PE=1 SV=1;sp|Q13443-2|ADAM9_HUMAN Isoform 2 of Disintegrin	0	0	14.7576452891032	22.6685390472412			0
32	ADCYAP1R1	Pituitary adenylate cyclase-activating polypeptide type I receptor	P41586	sp|P41586-3|PACR_HUMAN Isoform S of Pituitary adenylate cyclase-activating polypeptide type I receptor OS=Homo sapiens OX=9606 GN=ADCYAP1R1;sp|P41586|PACR_HUMAN Pituitary adenylate cyclase-activating polypeptide type I receptor OS=Homo sapiens OX=9606 GN=A	0	7.91228675842287	24.0289910634359	24.2984148661295	P41586		0	0.561555
33	ADD1	Alpha-adducin	E7EV99	tr|E7EV99|E7EV99_HUMAN Alpha-adducin OS=Homo sapiens OX=9606 GN=ADD1 PE=1 SV=1;tr|E7ENY0|E7ENY0_HUMAN Alpha-adducin OS=Homo sapiens OX=9606 GN=ADD1 PE=1 SV=1;sp|P35611-2|ADDA_HUMAN Isoform 2 of Alpha-adducin OS=Homo sapiens OX=9606 GN=ADD1;sp|P35611-6|ADDA	0	16.3698240915934	26.1879183451334	26.1511224110921			3.07527	1.59639		ADD1		ADD1	ADD1	ADD1
34	ADD2	Beta-adducin	P35612	sp|P35612-2|ADDB_HUMAN Isoform 2 of Beta-adducin OS=Homo sapiens OX=9606 GN=ADD2;sp|P35612-8|ADDB_HUMAN Isoform 8 of Beta-adducin OS=Homo sapiens OX=9606 GN=ADD2;sp|P35612-9|ADDB_HUMAN Isoform 9 of Beta-adducin OS=Homo sapiens OX=9606 GN=ADD2;sp|P35612-4|A	0	0	24.7814400990804	24.1512457529704			0						ADD2	ADD2
35	ADD3	Gamma-adducin	Q9UEY8	sp|Q9UEY8-2|ADDG_HUMAN Isoform 1 of Gamma-adducin OS=Homo sapiens OX=9606 GN=ADD3;sp|Q9UEY8|ADDG_HUMAN Gamma-adducin OS=Homo sapiens OX=9606 GN=ADD3 PE=1 SV=1	0	8.16433906555177	25.3745511372884	25.4754784901937			0	0.982461				ADD3	ADD3	ADD3
36	ADH1B	Alcohol dehydrogenase 1B;Alcohol dehydrogenase 1A;Alcohol dehydrogenase 1C	P00325	sp|P00325-2|ADH1B_HUMAN Isoform 2 of All-trans-retinol dehydrogenase [NAD(+)] ADH1B OS=Homo sapiens OX=9606 GN=ADH1B;sp|P00325|ADH1B_HUMAN All-trans-retinol dehydrogenase [NAD(+)] ADH1B OS=Homo sapiens OX=9606 GN=ADH1B PE=1 SV=2;tr|D6RHZ6|D6RHZ6_HUMAN All-	0	8.22342745463053	0	25.3124809265137			0	0.642199
37	ADH5	Alcohol dehydrogenase class-3	P11766	sp|P11766|ADHX_HUMAN Alcohol dehydrogenase class-3 OS=Homo sapiens OX=9606 GN=ADH5 PE=1 SV=4;tr|H0YAG8|H0YAG8_HUMAN Alcohol dehydrogenase class-3 (Fragment) OS=Homo sapiens OX=9606 GN=ADH5 PE=1 SV=1	0	17.5131912231445	27.030252456665	28.4619839986166			4.01007	2.1922		ADH5		ADH5	ADH5	ADH5
38	AGL	Glycogen debranching enzyme;4-alpha-glucanotransferase;Amylo-alpha-1.6-glucosidase	P35573	sp|P35573|GDE_HUMAN Glycogen debranching enzyme OS=Homo sapiens OX=9606 GN=AGL PE=1 SV=3;sp|P35573-2|GDE_HUMAN Isoform 5 of Glycogen debranching enzyme OS=Homo sapiens OX=9606 GN=AGL;sp|P35573-3|GDE_HUMAN Isoform 6 of Glycogen debranching enzyme OS=Homo sa	0	16.6456349690755	24.3995278676351	24.7908897399902			0.572244	-0.177563
39	AGRN	Agrin;Agrin N-terminal 110 kDa subunit;Agrin C-terminal 110 kDa subunit;Agrin C-terminal 90 kDa fragment;Agrin C-terminal 22 kDa fragment	O00468	sp|O00468-6|AGRIN_HUMAN Isoform 6 of Agrin OS=Homo sapiens OX=9606 GN=AGRN;sp|O00468-3|AGRIN_HUMAN Isoform 3 of Agrin OS=Homo sapiens OX=9606 GN=AGRN;sp|O00468-5|AGRIN_HUMAN Isoform 5 of Agrin OS=Homo sapiens OX=9606 GN=AGRN;sp|O00468-4|AGRIN_HUMAN Isoform	27.5537192026774	27.7856419881185	0	0	O00468		0
40	AGT	Angiotensinogen;Angiotensin-1;Angiotensin-2;Angiotensin-3;Angiotensin-4;Angiotensin 1-9;Angiotensin 1-7;Angiotensin 1-5;Angiotensin 1-4	P01019	sp|P01019|ANGT_HUMAN Angiotensinogen OS=Homo sapiens OX=9606 GN=AGT PE=1 SV=1	0	0	15.948876063029	0				0
41	AHCY	Adenosylhomocysteinase	P23526	sp|P23526|SAHH_HUMAN Adenosylhomocysteinase OS=Homo sapiens OX=9606 GN=AHCY PE=1 SV=4;sp|P23526-2|SAHH_HUMAN Isoform 2 of Adenosylhomocysteinase OS=Homo sapiens OX=9606 GN=AHCY	23.5801944732666	25.5968144734701	27.6770534515381	28.1944198608398			5.28252	2.59761		AHCY	AHCY	AHCY	AHCY	AHCY
42	AHCYL1	Putative adenosylhomocysteinase 2	O43865	sp|O43865-2|SAHH2_HUMAN Isoform 2 of S-adenosylhomocysteine hydrolase-like protein 1 OS=Homo sapiens OX=9606 GN=AHCYL1;sp|O43865|SAHH2_HUMAN S-adenosylhomocysteine hydrolase-like protein 1 OS=Homo sapiens OX=9606 GN=AHCYL1 PE=1 SV=2	16.1614348093669	8.12818654378257	27.5171063741048	27.6871999104818			0	3.30264			AHCYL1	AHCYL1	AHCYL1	AHCYL1
43	AHNAK	Neuroblast differentiation-associated protein AHNAK	Q09666	sp|Q09666|AHNK_HUMAN Neuroblast differentiation-associated protein AHNAK OS=Homo sapiens OX=9606 GN=AHNAK PE=1 SV=2	26.6201566060384	28.9202588399251	27.0807730356852	29.24534034729			1.41087	0.325082			AHNAK	AHNAK	AHNAK	AHNAK
44	AK1	Adenylate kinase isoenzyme 1	Q5T9B7	tr|Q5T9B7|Q5T9B7_HUMAN Adenylate kinase isoenzyme 1 OS=Homo sapiens OX=9606 GN=AK1 PE=1 SV=1;sp|P00568|KAD1_HUMAN Adenylate kinase isoenzyme 1 OS=Homo sapiens OX=9606 GN=AK1 PE=1 SV=3	0	8.21525319417317	8.09369150797527	25.2326622009278			0	0.586903				AK1	AK1	AK1
45	AKAP12	A-kinase anchor protein 12	Q02952	sp|Q02952-3|AKA12_HUMAN Isoform 3 of A-kinase anchor protein 12 OS=Homo sapiens OX=9606 GN=AKAP12;sp|Q02952-2|AKA12_HUMAN Isoform 2 of A-kinase anchor protein 12 OS=Homo sapiens OX=9606 GN=AKAP12;sp|Q02952|AKA12_HUMAN A-kinase anchor protein 12 OS=Homo sap	0	0	22.9697551727295	23.4230937957764			0						AKAP12	AKAP12
46	AKR1A1	Alcohol dehydrogenase [NADP(+)]	P14550	sp|P14550|AK1A1_HUMAN Aldo-keto reductase family 1 member A1 OS=Homo sapiens OX=9606 GN=AKR1A1 PE=1 SV=3;tr|Q5T621|Q5T621_HUMAN Aldo-keto reductase family 1 member A1 (Fragment) OS=Homo sapiens OX=9606 GN=AKR1A1 PE=1 SV=1;tr|V9GYG2|V9GYG2_HUMAN Aldo-keto r	8.16301345825197	24.9652252197266	27.0475622812907	27.7266025543213			4.14195	2.76138		AKR1A1
47	AKR1B1	Aldose reductase	P15121	sp|P15121|ALDR_HUMAN Aldo-keto reductase family 1 member B1 OS=Homo sapiens OX=9606 GN=AKR1B1 PE=1 SV=3;tr|E9PCX2|E9PCX2_HUMAN Aldo-keto reductase family 1 member B1 OS=Homo sapiens OX=9606 GN=AKR1B1 PE=1 SV=1	7.77426211039227	24.8443883260091	26.8592542012533	28.2260538736979			3.20503	3.38167		AKR1B1	AKR1B1	AKR1B1	AKR1B1	AKR1B1
48	AKR1C1	Aldo-keto reductase family 1 member C1;Aldo-keto reductase family 1 member C3	Q04828	sp|Q04828|AK1C1_HUMAN Aldo-keto reductase family 1 member C1 OS=Homo sapiens OX=9606 GN=AKR1C1 PE=1 SV=1;tr|S4R3Z2|S4R3Z2_HUMAN Aldo-keto reductase family 1 member C3 OS=Homo sapiens OX=9606 GN=AKR1C3 PE=1 SV=1;tr|A0A0A0MSS8|A0A0A0MSS8_HUMAN Aldo-keto redu	0	16.0939604441325	24.4138412475586	25.8818416595459			3.79741	1.7409		AKR1C1		AKR1C1	AKR1C1	AKR1C1
49	AKR7A2	Aflatoxin B1 aldehyde reductase member 2	H3BLU7	tr|H3BLU7|H3BLU7_HUMAN Aflatoxin B1 aldehyde reductase member 2 (Fragment) OS=Homo sapiens OX=9606 GN=AKR7A2 PE=1 SV=1;sp|O43488|ARK72_HUMAN Aflatoxin B1 aldehyde reductase member 2 OS=Homo sapiens OX=9606 GN=AKR7A2 PE=1 SV=3	0	0	24.0920740763347	24.8480065663656			0						AKR7A2	AKR7A2
50	ALAD	Delta-aminolevulinic acid dehydratase	P13716	sp|P13716|HEM2_HUMAN Delta-aminolevulinic acid dehydratase OS=Homo sapiens OX=9606 GN=ALAD PE=1 SV=1;sp|P13716-2|HEM2_HUMAN Isoform 2 of Delta-aminolevulinic acid dehydratase OS=Homo sapiens OX=9606 GN=ALAD	0	25.6789468129476	26.2818145751953	27.1399256388346			4.95299	1.46098		ALAD
51	ALCAM	CD166 antigen	Q13740	sp|Q13740-2|CD166_HUMAN Isoform 2 of CD166 antigen OS=Homo sapiens OX=9606 GN=ALCAM;sp|Q13740|CD166_HUMAN CD166 antigen OS=Homo sapiens OX=9606 GN=ALCAM PE=1 SV=2;tr|F5GXJ9|F5GXJ9_HUMAN CD166 antigen OS=Homo sapiens OX=9606 GN=ALCAM PE=1 SV=1;tr|H7C543|H7C	8.61074765523273	17.6398086547851	26.4263025919596	26.694143931071	Q13740		2.1829	0.234431		ALCAM	ALCAM	ALCAM	ALCAM	ALCAM
52	ALDH1A1	Retinal dehydrogenase 1	P00352	sp|P00352|AL1A1_HUMAN Retinal dehydrogenase 1 OS=Homo sapiens OX=9606 GN=ALDH1A1 PE=1 SV=2;tr|Q5SYQ9|Q5SYQ9_HUMAN Retinal dehydrogenase 1 OS=Homo sapiens OX=9606 GN=ALDH1A1 PE=1 SV=1;tr|Q5SYQ8|Q5SYQ8_HUMAN Retinal dehydrogenase 1 (Fragment) OS=Homo sapiens	0	24.703847249349	27.5484460194906	27.9719880421956			3.34249	3.26814		ALDH1A1		ALDH1A1	ALDH1A1	ALDH1A1
53	ALDH1L1	Cytosolic 10-formyltetrahydrofolate dehydrogenase	O75891	sp|O75891|AL1L1_HUMAN Cytosolic 10-formyltetrahydrofolate dehydrogenase OS=Homo sapiens OX=9606 GN=ALDH1L1 PE=1 SV=2;sp|O75891-3|AL1L1_HUMAN Isoform 3 of Cytosolic 10-formyltetrahydrofolate dehydrogenase OS=Homo sapiens OX=9606 GN=ALDH1L1;sp|O75891-2|AL1L1	0	27.8651339213054	27.3612702687581	28.9743099212646			5.47144	1.10918		ALDH1L1		ALDH1L1	ALDH1L1	ALDH1L1
54	ALDH2	Aldehyde dehydrogenase. mitochondrial	P05091	sp|P05091|ALDH2_HUMAN Aldehyde dehydrogenase. mitochondrial OS=Homo sapiens OX=9606 GN=ALDH2 PE=1 SV=2;sp|P05091-2|ALDH2_HUMAN Isoform 2 of Aldehyde dehydrogenase. mitochondrial OS=Homo sapiens OX=9606 GN=ALDH2	25.0367800394694	25.9589614868164	29.2485427856445	29.2800095876058			3.01583	3.32105		ALDH2	ALDH2	ALDH2	ALDH2	ALDH2
55	ALDH3A2	Fatty aldehyde dehydrogenase	J3QRD1	tr|J3QRD1|J3QRD1_HUMAN Aldehyde dehydrogenase family 3 member A2 OS=Homo sapiens OX=9606 GN=ALDH3A2 PE=1 SV=1;tr|A0A5F9ZHI5|A0A5F9ZHI5_HUMAN Aldehyde dehydrogenase OS=Homo sapiens OX=9606 GN=ALDH3A2 PE=1 SV=1;tr|A0A5F9ZHN9|A0A5F9ZHN9_HUMAN Aldehyde dehydro	0	8.2888209025065	24.3032080332438	24.9570732116699			0	0.0906105
56	ALDH4A1	Delta-1-pyrroline-5-carboxylate dehydrogenase. mitochondrial	P30038	sp|P30038|AL4A1_HUMAN Delta-1-pyrroline-5-carboxylate dehydrogenase. mitochondrial OS=Homo sapiens OX=9606 GN=ALDH4A1 PE=1 SV=3;sp|P30038-2|AL4A1_HUMAN Isoform 2 of Delta-1-pyrroline-5-carboxylate dehydrogenase. mitochondrial OS=Homo sapiens OX=9606 GN=ALD	0	0	25.98388671875	26.2311083475749			0						ALDH4A1	ALDH4A1
57	ALDH5A1	Succinate-semialdehyde dehydrogenase. mitochondrial	P51649	sp|P51649|SSDH_HUMAN Succinate-semialdehyde dehydrogenase. mitochondrial OS=Homo sapiens OX=9606 GN=ALDH5A1 PE=1 SV=2;sp|P51649-2|SSDH_HUMAN Isoform 2 of Succinate-semialdehyde dehydrogenase. mitochondrial OS=Homo sapiens OX=9606 GN=ALDH5A1;tr|C9J8Q5|C9J8Q	0	0	26.536781946818	26.0892480214437			0						ALDH5A1	ALDH5A1
58	ALDH6A1	Methylmalonate-semialdehyde dehydrogenase [acylating]. mitochondrial	Q02252	sp|Q02252-2|MMSA_HUMAN Isoform 2 of Methylmalonate-semialdehyde dehydrogenase [acylating]. mitochondrial OS=Homo sapiens OX=9606 GN=ALDH6A1;sp|Q02252|MMSA_HUMAN Methylmalonate-semialdehyde dehydrogenase [acylating]. mitochondrial OS=Homo sapiens OX=9606 GN	7.82212575276693	22.9852167765299	26.8452447255452	27.7810764312744			3.34984	4.79586		ALDH6A1	ALDH6A1	ALDH6A1	ALDH6A1	ALDH6A1
59	ALDH7A1	Alpha-aminoadipic semialdehyde dehydrogenase	P49419	sp|P49419-2|AL7A1_HUMAN Isoform 2 of Alpha-aminoadipic semialdehyde dehydrogenase OS=Homo sapiens OX=9606 GN=ALDH7A1;tr|A0A1B0GTG2|A0A1B0GTG2_HUMAN Alpha-aminoadipic semialdehyde dehydrogenase OS=Homo sapiens OX=9606 GN=ALDH7A1 PE=1 SV=1;tr|A0A1B0GW77|A0A1	25.5908273061117	27.3392232259114	28.673038482666	29.3339443206787			5.68705	1.99472		ALDH7A1	ALDH7A1	ALDH7A1	ALDH7A1	ALDH7A1
60	ALDH9A1	4-trimethylaminobutyraldehyde dehydrogenase	P49189	sp|P49189|AL9A1_HUMAN 4-trimethylaminobutyraldehyde dehydrogenase OS=Homo sapiens OX=9606 GN=ALDH9A1 PE=1 SV=3;sp|P49189-3|AL9A1_HUMAN Isoform 3 of 4-trimethylaminobutyraldehyde dehydrogenase OS=Homo sapiens OX=9606 GN=ALDH9A1;sp|P49189-2|AL9A1_HUMAN Isofo	24.5888996124268	26.6258398691813	27.8606917063395	29.2166538238525			3.94247	2.59081		ALDH9A1	ALDH9A1	ALDH9A1	ALDH9A1	ALDH9A1
61	ALDOA	Fructose-bisphosphate aldolase A;Fructose-bisphosphate aldolase	P04075	sp|P04075|ALDOA_HUMAN Fructose-bisphosphate aldolase A OS=Homo sapiens OX=9606 GN=ALDOA PE=1 SV=2;sp|P04075-2|ALDOA_HUMAN Isoform 2 of Fructose-bisphosphate aldolase A OS=Homo sapiens OX=9606 GN=ALDOA;tr|H3BQN4|H3BQN4_HUMAN Fructose-bisphosphate aldolase O	29.8089567820231	30.2917353312174	31.4848957061768	31.8908716837565			4.25823	1.59914		ALDOA	ALDOA	ALDOA	ALDOA	ALDOA
62	ALDOC	Fructose-bisphosphate aldolase C;Fructose-bisphosphate aldolase	P09972	sp|P09972|ALDOC_HUMAN Fructose-bisphosphate aldolase C OS=Homo sapiens OX=9606 GN=ALDOC PE=1 SV=2;tr|A8MVZ9|A8MVZ9_HUMAN Fructose-bisphosphate aldolase OS=Homo sapiens OX=9606 GN=ALDOC PE=1 SV=1;tr|J3KSV6|J3KSV6_HUMAN Fructose-bisphosphate aldolase C (Frag	29.3156496683756	29.7431812286377	30.8229700724284	31.2645702362061			4.68337	1.52139		ALDOC	ALDOC	ALDOC	ALDOC	ALDOC
63	ALPL	Alkaline phosphatase. tissue-nonspecific isozyme	P05186	sp|P05186-3|PPBT_HUMAN Isoform 3 of Alkaline phosphatase. tissue-nonspecific isozyme OS=Homo sapiens OX=9606 GN=ALPL;sp|P05186|PPBT_HUMAN Alkaline phosphatase. tissue-nonspecific isozyme OS=Homo sapiens OX=9606 GN=ALPL PE=1 SV=4;sp|P05186-2|PPBT_HUMAN Isof	24.0197811126709	23.9176902770996	25.7187328338623	25.4654267628988			3.52149	1.54774		ALPL
64	AMPH	Amphiphysin	P49418	sp|P49418|AMPH_HUMAN Amphiphysin OS=Homo sapiens OX=9606 GN=AMPH PE=1 SV=1;sp|P49418-2|AMPH_HUMAN Isoform 2 of Amphiphysin OS=Homo sapiens OX=9606 GN=AMPH	0	0	26.450345993042	26.6145884195963			0						AMPH	AMPH
65	ANK1	Ankyrin-1	P16157	sp|P16157-2|ANK1_HUMAN Isoform Er16 of Ankyrin-1 OS=Homo sapiens OX=9606 GN=ANK1;sp|P16157-11|ANK1_HUMAN Isoform Er10 of Ankyrin-1 OS=Homo sapiens OX=9606 GN=ANK1;sp|P16157-9|ANK1_HUMAN Isoform Er8 of Ankyrin-1 OS=Homo sapiens OX=9606 GN=ANK1;sp|P16157-6|A	23.970713297526	25.9869829813639	28.6123167673747	29.6828625996908			6.56941	3.69588		ANK1
66	ANK2	Ankyrin-2	A0A5F9ZI15	tr|A0A5F9ZI15|A0A5F9ZI15_HUMAN Ankyrin-2 OS=Homo sapiens OX=9606 GN=ANK2 PE=1 SV=1;tr|A0A5F9ZGS7|A0A5F9ZGS7_HUMAN Ankyrin-2 OS=Homo sapiens OX=9606 GN=ANK2 PE=1 SV=1;tr|A0A5F9ZHJ6|A0A5F9ZHJ6_HUMAN Ankyrin 2. neuronal. isoform CRA_a OS=Homo sapiens OX=9606	25.8124186197917	16.727201461792	27.023396174113	26.0499877929688			1.62664	0.959186			ANK2	ANK2	ANK2	ANK2	ANK2
67	ANO6	Anoctamin-6	Q4KMQ2	sp|Q4KMQ2-4|ANO6_HUMAN Isoform 4 of Anoctamin-6 OS=Homo sapiens OX=9606 GN=ANO6;sp|Q4KMQ2-3|ANO6_HUMAN Isoform 3 of Anoctamin-6 OS=Homo sapiens OX=9606 GN=ANO6;sp|Q4KMQ2|ANO6_HUMAN Anoctamin-6 OS=Homo sapiens OX=9606 GN=ANO6 PE=1 SV=2;sp|Q4KMQ2-2|ANO6_HUMA	0	16.0497303009033	23.3217137654623	25.0939324696859	Q4KMQ2		2.90398	1.01934		ANO6		ANO6	ANO6	ANO6
68	ANP32A	Acidic leucine-rich nuclear phosphoprotein 32 family member A;Acidic leucine-rich nuclear phosphoprotein 32 family member B;Acidic leucine-rich nuclear phosphoprotein 32 family member C	H0YN26	tr|H0YN26|H0YN26_HUMAN Acidic leucine-rich nuclear phosphoprotein 32 family member A OS=Homo sapiens OX=9606 GN=ANP32A PE=1 SV=1;sp|P39687|AN32A_HUMAN Acidic leucine-rich nuclear phosphoprotein 32 family member A OS=Homo sapiens OX=9606 GN=ANP32A PE=1 SV=1	0	0	7.79559898376463	15.6188004811605			0						ANP32A	ANP32A
69	ANPEP	Aminopeptidase N	P15144	sp|P15144|AMPN_HUMAN Aminopeptidase N OS=Homo sapiens OX=9606 GN=ANPEP PE=1 SV=4	7.7095807393392	7.972599029541	23.844207127889	24.3536052703857	P15144		0	0.435808
70	ANXA1	Annexin A1	P04083	sp|P04083|ANXA1_HUMAN Annexin A1 OS=Homo sapiens OX=9606 GN=ANXA1 PE=1 SV=2	28.2657839457194	30.3328895568848	28.5475323994954	30.4419803619385			0.857008	0.109091			ANXA1	ANXA1	ANXA1	ANXA1
71	ANXA11	Annexin A11	P50995	sp|P50995-2|ANX11_HUMAN Isoform 2 of Annexin A11 OS=Homo sapiens OX=9606 GN=ANXA11;sp|P50995|ANX11_HUMAN Annexin A11 OS=Homo sapiens OX=9606 GN=ANXA11 PE=1 SV=1	28.0456498463948	29.0211232503255	26.471643447876	27.6170946756999			7.38445	-1.40403	ANXA11
72	ANXA2	Annexin A2;Annexin;Putative annexin A2-like protein	P07355	sp|P07355|ANXA2_HUMAN Annexin A2 OS=Homo sapiens OX=9606 GN=ANXA2 PE=1 SV=2;sp|P07355-2|ANXA2_HUMAN Isoform 2 of Annexin A2 OS=Homo sapiens OX=9606 GN=ANXA2;tr|H0YN42|H0YN42_HUMAN Annexin (Fragment) OS=Homo sapiens OX=9606 GN=ANXA2 PE=1 SV=1;tr|H0YMD0|H0YM	30.4610722859701	32.1013081868489	31.1718622843425	32.9457499186198			4.31611	0.844442		ANXA2	ANXA2	ANXA2	ANXA2	ANXA2
73	ANXA3	Annexin A3;Annexin	P12429	sp|P12429|ANXA3_HUMAN Annexin A3 OS=Homo sapiens OX=9606 GN=ANXA3 PE=1 SV=3;tr|D6RA82|D6RA82_HUMAN Annexin OS=Homo sapiens OX=9606 GN=ANXA3 PE=1 SV=1;tr|D6RFG5|D6RFG5_HUMAN Annexin (Fragment) OS=Homo sapiens OX=9606 GN=ANXA3 PE=1 SV=1	25.6368045806885	26.7512817382813	26.0707753499349	27.3804302215576			3.31758	0.629148		ANXA3
74	ANXA4	Annexin A4;Annexin	P09525	sp|P09525|ANXA4_HUMAN Annexin A4 OS=Homo sapiens OX=9606 GN=ANXA4 PE=1 SV=4;tr|Q6P452|Q6P452_HUMAN Annexin OS=Homo sapiens OX=9606 GN=ANXA4 PE=1 SV=1	27.8159624735514	29.3167552947998	27.6198081970215	29.146754582723			2.21242	-0.170001	ANXA4		ANXA4	ANXA4	ANXA4	ANXA4
75	ANXA5	Annexin A5;Annexin	P08758	sp|P08758|ANXA5_HUMAN Annexin A5 OS=Homo sapiens OX=9606 GN=ANXA5 PE=1 SV=2;tr|D6RBL5|D6RBL5_HUMAN Annexin OS=Homo sapiens OX=9606 GN=ANXA5 PE=1 SV=1;tr|D6RBE9|D6RBE9_HUMAN Annexin OS=Homo sapiens OX=9606 GN=ANXA5 PE=1 SV=1;tr|E9PHT9|E9PHT9_HUMAN Annexin O	30.9962628682454	32.6712315877279	31.4678897857666	32.9369405110677			3.14365	0.265709		ANXA5	ANXA5	ANXA5	ANXA5	ANXA5
76	ANXA6	Annexin A6;Annexin	P08133	sp|P08133|ANXA6_HUMAN Annexin A6 OS=Homo sapiens OX=9606 GN=ANXA6 PE=1 SV=3;sp|P08133-2|ANXA6_HUMAN Isoform 2 of Annexin A6 OS=Homo sapiens OX=9606 GN=ANXA6;tr|E7EMC6|E7EMC6_HUMAN Annexin OS=Homo sapiens OX=9606 GN=ANXA6 PE=1 SV=1	30.5023918151855	31.8285910288493	30.9907557169596	31.7700665791829			2.84983	-0.0585244	ANXA6		ANXA6	ANXA6	ANXA6	ANXA6
77	ANXA7	Annexin A7	P20073	sp|P20073-2|ANXA7_HUMAN Isoform 2 of Annexin A7 OS=Homo sapiens OX=9606 GN=ANXA7;sp|P20073|ANXA7_HUMAN Annexin A7 OS=Homo sapiens OX=9606 GN=ANXA7 PE=1 SV=3	28.8484032948812	30.0487511952718	27.9001350402832	28.5571250915528			4.0941	-1.49163	ANXA7
78	AOC3	Membrane primary amine oxidase	Q16853	sp|Q16853-2|AOC3_HUMAN Isoform 2 of Membrane primary amine oxidase OS=Homo sapiens OX=9606 GN=AOC3;sp|Q16853|AOC3_HUMAN Membrane primary amine oxidase OS=Homo sapiens OX=9606 GN=AOC3 PE=1 SV=3	0	0	7.90685590108237	24.1511726379394	Q16853		0
79	AP1B1	AP-1 complex subunit beta-1	Q10567	sp|Q10567-4|AP1B1_HUMAN Isoform 4 of AP-1 complex subunit beta-1 OS=Homo sapiens OX=9606 GN=AP1B1;sp|Q10567-3|AP1B1_HUMAN Isoform C of AP-1 complex subunit beta-1 OS=Homo sapiens OX=9606 GN=AP1B1;sp|Q10567-2|AP1B1_HUMAN Isoform B of AP-1 complex subunit be	0	0	24.3386516571045	24.2890357971192			0						AP1B1	AP1B1
80	AP2A1	AP-2 complex subunit alpha-1	O95782	sp|O95782-2|AP2A1_HUMAN Isoform B of AP-2 complex subunit alpha-1 OS=Homo sapiens OX=9606 GN=AP2A1;sp|O95782|AP2A1_HUMAN AP-2 complex subunit alpha-1 OS=Homo sapiens OX=9606 GN=AP2A1 PE=1 SV=3	27.6404476165772	26.9931322733561	27.9514497121175	27.5232798258463			2.57065	0.530148		AP2A1	AP2A1	AP2A1	AP2A1	AP2A1
81	AP2A2	AP-2 complex subunit alpha-2	O94973	sp|O94973|AP2A2_HUMAN AP-2 complex subunit alpha-2 OS=Homo sapiens OX=9606 GN=AP2A2 PE=1 SV=2;tr|A0A0G2JS82|A0A0G2JS82_HUMAN AP-2 complex subunit alpha-2 (Fragment) OS=Homo sapiens OX=9606 GN=AP2A2 PE=1 SV=1;sp|O94973-2|AP2A2_HUMAN Isoform 2 of AP-2 comple	8.43387603759767	16.5967648824056	26.8503557840983	26.364008585612			1.88685	1.46886			AP2A2	AP2A2	AP2A2	AP2A2
82	AP2B1	AP-2 complex subunit beta	P63010	sp|P63010|AP2B1_HUMAN AP-2 complex subunit beta OS=Homo sapiens OX=9606 GN=AP2B1 PE=1 SV=1;sp|P63010-2|AP2B1_HUMAN Isoform 2 of AP-2 complex subunit beta OS=Homo sapiens OX=9606 GN=AP2B1;sp|P63010-3|AP2B1_HUMAN Isoform 3 of AP-2 complex subunit beta OS=Hom	27.9889214833577	26.9598178863526	28.5351854960124	28.1398334503174			2.46692	1.18002		AP2B1	AP2B1	AP2B1	AP2B1	AP2B1
83	AP2M1	AP-2 complex subunit mu	A0A087WY71	tr|A0A087WY71|A0A087WY71_HUMAN AP-2 complex subunit mu OS=Homo sapiens OX=9606 GN=AP2M1 PE=1 SV=1;tr|E9PFW3|E9PFW3_HUMAN AP-2 complex subunit mu OS=Homo sapiens OX=9606 GN=AP2M1 PE=1 SV=1;sp|Q96CW1-2|AP2M1_HUMAN Isoform 2 of AP-2 complex subunit mu OS=Homo	26.9518388112386	25.8863849639893	27.4087511698405	26.9208183288574			2.22715	1.03443		AP2M1	AP2M1	AP2M1	AP2M1	AP2M1
84	AP2S1	AP-2 complex subunit sigma	M0R0N4	tr|M0R0N4|M0R0N4_HUMAN AP complex subunit sigma OS=Homo sapiens OX=9606 GN=AP2S1 PE=1 SV=1;tr|M0QYZ2|M0QYZ2_HUMAN AP complex subunit sigma OS=Homo sapiens OX=9606 GN=AP2S1 PE=1 SV=1;sp|P53680|AP2S1_HUMAN AP-2 complex subunit sigma OS=Homo sapiens OX=9606 G	8.11317761739097	0	16.7408326466878	24.8002541859945			0				AP2S1		AP2S1	AP2S1
85	AP3B2	AP-3 complex subunit beta-2	A0A590UJU7	tr|A0A590UJU7|A0A590UJU7_HUMAN AP-3 complex subunit beta-2 (Fragment) OS=Homo sapiens OX=9606 GN=AP3B2 PE=1 SV=1;tr|A0A590UJU0|A0A590UJU0_HUMAN AP-3 complex subunit beta-2 (Fragment) OS=Homo sapiens OX=9606 GN=AP3B2 PE=1 SV=1;tr|A0A590UJE5|A0A590UJE5_HUMAN	0	0	15.5739981333415	0				0					AP3B2
86	APEH	Acylamino-acid-releasing enzyme	C9JIF9	tr|C9JIF9|C9JIF9_HUMAN Acylamino-acid-releasing enzyme OS=Homo sapiens OX=9606 GN=APEH PE=1 SV=1;sp|P13798|ACPH_HUMAN Acylamino-acid-releasing enzyme OS=Homo sapiens OX=9606 GN=APEH PE=1 SV=4;tr|H7C393|H7C393_HUMAN Acylamino-acid-releasing enzyme (Fragment	8.42477862040203	26.2699184417725	25.55384572347	25.7607345581055			2.81885	-0.509184	APEH
87	APEX1	DNA-(apurinic or apyrimidinic site) lyase;DNA-(apurinic or apyrimidinic site) lyase. mitochondrial	A0A0C4DGK8	tr|A0A0C4DGK8|A0A0C4DGK8_HUMAN DNA-(apurinic or apyrimidinic site) lyase (Fragment) OS=Homo sapiens OX=9606 GN=APEX1 PE=1 SV=1;tr|G3V5M0|G3V5M0_HUMAN DNA-(apurinic or apyrimidinic site) lyase (Fragment) OS=Homo sapiens OX=9606 GN=APEX1 PE=1 SV=1;tr|G3V359|	0	0	23.9122676849365	24.1878884633382			0						APEX1	APEX1
88	APMAP	Adipocyte plasma membrane-associated protein	Q9HDC9	sp|Q9HDC9|APMAP_HUMAN Adipocyte plasma membrane-associated protein OS=Homo sapiens OX=9606 GN=APMAP PE=1 SV=2;sp|Q9HDC9-2|APMAP_HUMAN Isoform 2 of Adipocyte plasma membrane-associated protein OS=Homo sapiens OX=9606 GN=APMAP;tr|H0Y512|H0Y512_HUMAN Adipocyt	17.5268217722575	26.0242671966553	26.5334695180257	26.200080871582	Q9HDC9		0.585331	0.175814
89	APOA1	Apolipoprotein A-I;Proapolipoprotein A-I;Truncated apolipoprotein A-I	P02647	sp|P02647|APOA1_HUMAN Apolipoprotein A-I OS=Homo sapiens OX=9606 GN=APOA1 PE=1 SV=1;tr|F8W696|F8W696_HUMAN Apolipoprotein A-I OS=Homo sapiens OX=9606 GN=APOA1 PE=1 SV=1	16.9285736083984	0	25.077766418457	8.0241158803304			0
90	APOA1BP	NAD(P)H-hydrate epimerase	Q8NCW5	sp|Q8NCW5-2|NNRE_HUMAN Isoform 2 of NAD(P)H-hydrate epimerase OS=Homo sapiens OX=9606 GN=NAXE;sp|Q8NCW5|NNRE_HUMAN NAD(P)H-hydrate epimerase OS=Homo sapiens OX=9606 GN=NAXE PE=1 SV=2	0	0	26.0794906616211	25.9045486450195			0
91	APOD	Apolipoprotein D	C9JF17	tr|C9JF17|C9JF17_HUMAN Apolipoprotein D (Fragment) OS=Homo sapiens OX=9606 GN=APOD PE=1 SV=1;sp|P05090|APOD_HUMAN Apolipoprotein D OS=Homo sapiens OX=9606 GN=APOD PE=1 SV=1	28.9988422393799	29.430731455485	26.9369824727377	28.3104864756266			5.8728	-1.12024	APOD
92	APOE	Apolipoprotein E	P02649	sp|P02649|APOE_HUMAN Apolipoprotein E OS=Homo sapiens OX=9606 GN=APOE PE=1 SV=1;tr|H0Y7L5|H0Y7L5_HUMAN Apolipoprotein E (Fragment) OS=Homo sapiens OX=9606 GN=APOE PE=1 SV=2;tr|E9PEV4|E9PEV4_HUMAN Apolipoprotein E (Fragment) OS=Homo sapiens OX=9606 GN=APOE	27.7829023996989	27.9037634531657	26.7288805643718	26.8675365447998		APOE	4.74257	-1.03623	APOE		APOE	APOE	APOE	APOE
93	APOO	Apolipoprotein O	G3V1B6	tr|G3V1B6|G3V1B6_HUMAN MICOS complex subunit MIC26 OS=Homo sapiens OX=9606 GN=APOO PE=1 SV=1;tr|H7C1U8|H7C1U8_HUMAN MICOS complex subunit (Fragment) OS=Homo sapiens OX=9606 GN=APOO PE=1 SV=1;sp|Q9BUR5-2|MIC26_HUMAN Isoform 2 of MICOS complex subunit MIC26	0	0	24.1322250366211	23.8724536895752			0
94	APPL1	DCC-interacting protein 13-alpha	Q9UKG1	sp|Q9UKG1|DP13A_HUMAN DCC-interacting protein 13-alpha OS=Homo sapiens OX=9606 GN=APPL1 PE=1 SV=1;tr|C9K0C4|C9K0C4_HUMAN DCC-interacting protein 13-alpha (Fragment) OS=Homo sapiens OX=9606 GN=APPL1 PE=1 SV=1;tr|C9JAB0|C9JAB0_HUMAN DCC-interacting protein 1	0	0	0	15.9113426208496			0							APPL1
95	AQP1	Aquaporin-1	K7N7A8	tr|K7N7A8|K7N7A8_HUMAN DUF4205 domain-containing protein (Fragment) OS=Homo sapiens OX=9606 PE=3 SV=2;sp|P29972|AQP1_HUMAN Aquaporin-1 OS=Homo sapiens OX=9606 GN=AQP1 PE=1 SV=3;tr|A0A494C1U4|A0A494C1U4_HUMAN Aquaporin-1 (Fragment) OS=Homo sapiens OX=9606 G	0	0	16.6243597666422	25.1441745758057			0
96	AQP4	Aquaporin-4	P55087	sp|P55087|AQP4_HUMAN Aquaporin-4 OS=Homo sapiens OX=9606 GN=AQP4 PE=1 SV=2;tr|A0A5F9ZHR4|A0A5F9ZHR4_HUMAN Aquaporin-4 OS=Homo sapiens OX=9606 GN=AQP4 PE=1 SV=1;sp|P55087-2|AQP4_HUMAN Isoform 1 of Aquaporin-4 OS=Homo sapiens OX=9606 GN=AQP4	26.5165157318115	28.3538761138916	27.7908255259196	28.6750106811523	P55087		1.29187	0.321135
97	ARF1	ADP-ribosylation factor 1;ADP-ribosylation factor 3	P84077	sp|P84077|ARF1_HUMAN ADP-ribosylation factor 1 OS=Homo sapiens OX=9606 GN=ARF1 PE=1 SV=2;sp|P61204|ARF3_HUMAN ADP-ribosylation factor 3 OS=Homo sapiens OX=9606 GN=ARF3 PE=1 SV=2;tr|F5H423|F5H423_HUMAN Uncharacterized protein OS=Homo sapiens OX=9606 PE=3 SV	27.086524327596	27.4180113474528	29.2705796559652	28.8431866963705			4.10647	1.42518		ARF1	ARF1	ARF1	ARF1	ARF1
98	ARF4	ADP-ribosylation factor 4	P18085	sp|P18085|ARF4_HUMAN ADP-ribosylation factor 4 OS=Homo sapiens OX=9606 GN=ARF4 PE=1 SV=3;tr|C9JAK5|C9JAK5_HUMAN ADP-ribosylation factor 4 OS=Homo sapiens OX=9606 GN=ARF4 PE=1 SV=1;tr|C9JPM4|C9JPM4_HUMAN ADP-ribosylation factor 4 (Fragment) OS=Homo sapiens	0	0	25.0133743286133	25.2643903096517			0						ARF4	ARF4
99	ARG1	Arginase-1	P05089	sp|P05089|ARGI1_HUMAN Arginase-1 OS=Homo sapiens OX=9606 GN=ARG1 PE=1 SV=2;sp|P05089-2|ARGI1_HUMAN Isoform 2 of Arginase-1 OS=Homo sapiens OX=9606 GN=ARG1;tr|A0A5F9ZH78|A0A5F9ZH78_HUMAN Arginase-1 OS=Homo sapiens OX=9606 GN=ARG1 PE=1 SV=1;tr|A0A5F9ZGN6|A0A	26.2082144419352	26.5338408152262	24.6072381337484	24.4192701975505			3.59716	-2.11457	ARG1
100	ARHGAP1	Rho GTPase-activating protein 1	Q07960	sp|Q07960|RHG01_HUMAN Rho GTPase-activating protein 1 OS=Homo sapiens OX=9606 GN=ARHGAP1 PE=1 SV=1;tr|H0YE29|H0YE29_HUMAN Rho GTPase-activating protein 1 (Fragment) OS=Homo sapiens OX=9606 GN=ARHGAP1 PE=1 SV=1	0	0	25.1868209838867	24.6429862976074			0						ARHGAP1	ARHGAP1
101	ARHGDIA	Rho GDP-dissociation inhibitor 1	J3KTF8	tr|J3KTF8|J3KTF8_HUMAN Rho GDP-dissociation inhibitor 1 (Fragment) OS=Homo sapiens OX=9606 GN=ARHGDIA PE=1 SV=8;tr|J3QQX2|J3QQX2_HUMAN Rho GDP-dissociation inhibitor 1 OS=Homo sapiens OX=9606 GN=ARHGDIA PE=1 SV=1;sp|P52565|GDIR1_HUMAN Rho GDP-dissociation	16.1919250488281	8.30213991800943	26.7664712270101	26.9962037404378			0	2.08978			ARHGDIA	ARHGDIA	ARHGDIA	ARHGDIA
102	ARL6IP1	ADP-ribosylation factor-like protein 6-interacting protein 1	H3BN98	tr|H3BN98|H3BN98_HUMAN Uncharacterized protein (Fragment) OS=Homo sapiens OX=9606 PE=4 SV=2;tr|H3BPJ2|H3BPJ2_HUMAN ADP-ribosylation factor-like protein 6-interacting protein 1 (Fragment) OS=Homo sapiens OX=9606 GN=ARL6IP1 PE=4 SV=2;sp|Q15041-2|AR6P1_HUMAN	25.8591403961181	25.377623240153	8.24807357788087	16.3138968149821			0.920559	-0.906778			ARL6IP1	ARL6IP1	ARL6IP1	ARL6IP1
103	ARL6IP5	PRA1 family protein 3	O75915	sp|O75915|PRAF3_HUMAN PRA1 family protein 3 OS=Homo sapiens OX=9606 GN=ARL6IP5 PE=1 SV=1;tr|F8WF90|F8WF90_HUMAN PRA1 family protein OS=Homo sapiens OX=9606 GN=ARL6IP5 PE=1 SV=1;tr|C9JQU6|C9JQU6_HUMAN PRA1 family protein OS=Homo sapiens OX=9606 GN=ARL6IP5 P	0	0	25.3732719421387	0	O75915			0					ARL6IP5
104	ARPC1A	Actin-related protein 2/3 complex subunit 1A	Q92747	sp|Q92747|ARC1A_HUMAN Actin-related protein 2/3 complex subunit 1A OS=Homo sapiens OX=9606 GN=ARPC1A PE=2 SV=2;tr|E9PF58|E9PF58_HUMAN Actin-related protein 2/3 complex subunit 1A OS=Homo sapiens OX=9606 GN=ARPC1A PE=1 SV=1;tr|A0A1W2PNV4|A0A1W2PNV4_HUMAN Un	26.0523834228516	16.764700571696	25.1690896352132	25.1456998189291			0.00309091	-0.00135104			ARPC1A	ARPC1A	ARPC1A	ARPC1A
105	ARPC2	Actin-related protein 2/3 complex subunit 2	O15144	sp|O15144|ARPC2_HUMAN Actin-related protein 2/3 complex subunit 2 OS=Homo sapiens OX=9606 GN=ARPC2 PE=1 SV=1	28.5850168863932	27.9614626566569	26.5318508148193	26.7995141347249			3.07684	-1.16195	ARPC2		ARPC2	ARPC2	ARPC2	ARPC2
106	ARPC3	Actin-related protein 2/3 complex subunit 3	O15145	sp|O15145|ARPC3_HUMAN Actin-related protein 2/3 complex subunit 3 OS=Homo sapiens OX=9606 GN=ARPC3 PE=1 SV=3;tr|C9JZD1|C9JZD1_HUMAN Actin-related protein 2/3 complex subunit 3 (Fragment) OS=Homo sapiens OX=9606 GN=ARPC3 PE=1 SV=1	26.6541455586751	25.3350194295247	25.0663293202718	24.242343266805			0.74244	-1.09268			ARPC3	ARPC3	ARPC3	ARPC3	ARPC3
107	ARPC4-TTLL3	Actin-related protein 2/3 complex subunit 4	F8WCF6	tr|F8WCF6|F8WCF6_HUMAN Actin-related protein 2/3 complex subunit 4 OS=Homo sapiens OX=9606 GN=ARPC4-TTLL3 PE=3 SV=1;sp|P59998|ARPC4_HUMAN Actin-related protein 2/3 complex subunit 4 OS=Homo sapiens OX=9606 GN=ARPC4 PE=1 SV=3;tr|F8WDD7|F8WDD7_HUMAN Actin-re	26.8263282775879	26.5764891306559	25.6915493011475	25.6811434427897			3.22869	-0.895346	ARPC4-TTLL3
108	ARPC5L	Actin-related protein 2/3 complex subunit 5-like protein	Q9BPX5	sp|Q9BPX5|ARP5L_HUMAN Actin-related protein 2/3 complex subunit 5-like protein OS=Homo sapiens OX=9606 GN=ARPC5L PE=1 SV=1	25.7082901000976	16.5119972229004	16.2231591542562	0			0
109	ARRB1	Beta-arrestin-1	P49407	sp|P49407-2|ARRB1_HUMAN Isoform 1B of Beta-arrestin-1 OS=Homo sapiens OX=9606 GN=ARRB1;sp|P49407|ARRB1_HUMAN Beta-arrestin-1 OS=Homo sapiens OX=9606 GN=ARRB1 PE=1 SV=2;tr|E9PM35|E9PM35_HUMAN Beta-arrestin-1 (Fragment) OS=Homo sapiens OX=9606 GN=ARRB1 PE=1	0	0	22.9142373402913	23.5112559000651			0						ARRB1	ARRB1
110	ASAH1	Acid ceramidase;Acid ceramidase subunit alpha;Acid ceramidase subunit beta	A0A1B0GTP7	tr|A0A1B0GTP7|A0A1B0GTP7_HUMAN Acid ceramidase OS=Homo sapiens OX=9606 GN=ASAH1 PE=1 SV=1;tr|A0A1B0GUE3|A0A1B0GUE3_HUMAN Acid ceramidase OS=Homo sapiens OX=9606 GN=ASAH1 PE=1 SV=1;tr|A0A1B0GUW4|A0A1B0GUW4_HUMAN Acid ceramidase (Fragment) OS=Homo sapiens OX	8.4406763712565	25.9382406870524	25.722422281901	26.7234153747559			3.21113	0.785175		ASAH1	ASAH1	ASAH1	ASAH1	ASAH1
111	ASNA1	ATPase ASNA1	O43681	sp|O43681|GET3_HUMAN ATPase GET3 OS=Homo sapiens OX=9606 GN=GET3 PE=1 SV=2	0	0	23.4436022440593	23.5830898284912			0						ASNA1	ASNA1	ASNA1
112	ASPA	Aspartoacylase	P45381	sp|P45381|ACY2_HUMAN Aspartoacylase OS=Homo sapiens OX=9606 GN=ASPA PE=1 SV=1	0	0	23.4671160380046	23.5049584706625			0
113	ASPH	Aspartyl/asparaginyl beta-hydroxylase	Q12797	sp|Q12797-10|ASPH_HUMAN Isoform 10 of Aspartyl/asparaginyl beta-hydroxylase OS=Homo sapiens OX=9606 GN=ASPH;sp|Q12797|ASPH_HUMAN Aspartyl/asparaginyl beta-hydroxylase OS=Homo sapiens OX=9606 GN=ASPH PE=1 SV=3	0	0	15.8365999857585	24.3172206878662	Q12797		0
114	ASRGL1	Isoaspartyl peptidase/L-asparaginase;Isoaspartyl peptidase/L-asparaginase alpha chain;Isoaspartyl peptidase/L-asparaginase beta chain	Q7L266	sp|Q7L266|ASGL1_HUMAN Isoaspartyl peptidase/L-asparaginase OS=Homo sapiens OX=9606 GN=ASRGL1 PE=1 SV=2;tr|E9PJK6|E9PJK6_HUMAN Isoaspartyl peptidase/L-asparaginase OS=Homo sapiens OX=9606 GN=ASRGL1 PE=1 SV=1;tr|A0A087WUG3|A0A087WUG3_HUMAN Isoaspartyl peptid	0	0	22.6033655802409	23.2501595815023			0
115	ASS1	Argininosuccinate synthase	P00966	sp|P00966|ASSY_HUMAN Argininosuccinate synthase OS=Homo sapiens OX=9606 GN=ASS1 PE=1 SV=2;tr|Q5T6L6|Q5T6L6_HUMAN Argininosuccinate synthase (Fragment) OS=Homo sapiens OX=9606 GN=ASS1 PE=1 SV=1	0	16.1948712666829	24.3294455210368	26.3320357004801			2.42065	2.03973		ASS1
116	ATG7	Ubiquitin-like modifier-activating enzyme ATG7	O95352	sp|O95352-3|ATG7_HUMAN Isoform 3 of Ubiquitin-like modifier-activating enzyme ATG7 OS=Homo sapiens OX=9606 GN=ATG7;sp|O95352-2|ATG7_HUMAN Isoform 2 of Ubiquitin-like modifier-activating enzyme ATG7 OS=Homo sapiens OX=9606 GN=ATG7;sp|O95352|ATG7_HUMAN Ubiqu	0	0	7.5080680847168	22.8549207051595			0
117	ATIC	Bifunctional purine biosynthesis protein PURH;Phosphoribosylaminoimidazolecarboxamide formyltransferase;IMP cyclohydrolase	P31939	sp|P31939-2|PUR9_HUMAN Isoform 2 of Bifunctional purine biosynthesis protein ATIC OS=Homo sapiens OX=9606 GN=ATIC;sp|P31939|PUR9_HUMAN Bifunctional purine biosynthesis protein ATIC OS=Homo sapiens OX=9606 GN=ATIC PE=1 SV=3	0	0	24.1032842000325	24.4001051584879			0						ATIC	ATIC
118	ATL1	Atlastin-1	Q8WXF7	sp|Q8WXF7-2|ATLA1_HUMAN Isoform 2 of Atlastin-1 OS=Homo sapiens OX=9606 GN=ATL1;sp|Q8WXF7|ATLA1_HUMAN Atlastin-1 OS=Homo sapiens OX=9606 GN=ATL1 PE=1 SV=1	27.644541422526	25.2894617716471	26.2290509541829	25.09486134847	Q8WXF7		0.660612	-0.1946			ATL1	ATL1	ATL1	ATL1
119	ATP1A1	Sodium/potassium-transporting ATPase subunit alpha-1	P05023	sp|P05023-4|AT1A1_HUMAN Isoform 4 of Sodium/potassium-transporting ATPase subunit alpha-1 OS=Homo sapiens OX=9606 GN=ATP1A1;sp|P05023|AT1A1_HUMAN Sodium/potassium-transporting ATPase subunit alpha-1 OS=Homo sapiens OX=9606 GN=ATP1A1 PE=1 SV=1;sp|P05023-3|A	32.1943422953288	31.2174561818441	33.049186706543	31.7156581878662	P05023		3.36493	0.498202		ATP1A1	ATP1A1	ATP1A1	ATP1A1	ATP1A1
120	ATP1A2	Sodium/potassium-transporting ATPase subunit alpha-2	B1AKY9	tr|B1AKY9|B1AKY9_HUMAN Sodium/potassium-transporting ATPase subunit alpha OS=Homo sapiens OX=9606 GN=ATP1A2 PE=1 SV=1;sp|P50993|AT1A2_HUMAN Sodium/potassium-transporting ATPase subunit alpha-2 OS=Homo sapiens OX=9606 GN=ATP1A2 PE=1 SV=1;tr|H0Y7C1|H0Y7C1_HU	33.2706044514974	33.2841491699219	34.569527943929	34.1694132486979			4.89298	0.885264		ATP1A2	ATP1A2	ATP1A2	ATP1A2	ATP1A2
121	ATP1A3	Sodium/potassium-transporting ATPase subunit alpha-3	P13637	sp|P13637|AT1A3_HUMAN Sodium/potassium-transporting ATPase subunit alpha-3 OS=Homo sapiens OX=9606 GN=ATP1A3 PE=1 SV=3;sp|P13637-2|AT1A3_HUMAN Isoform 2 of Sodium/potassium-transporting ATPase subunit alpha-3 OS=Homo sapiens OX=9606 GN=ATP1A3;sp|P13637-3|A	31.6885852813721	30.7573744455973	32.5234031677246	31.1115283966064	P13637		2.82495	0.354154		ATP1A3	ATP1A3	ATP1A3	ATP1A3	ATP1A3
122	ATP1B1	Sodium/potassium-transporting ATPase subunit beta-1	P05026	sp|P05026-2|AT1B1_HUMAN Isoform 2 of Sodium/potassium-transporting ATPase subunit beta-1 OS=Homo sapiens OX=9606 GN=ATP1B1;sp|P05026|AT1B1_HUMAN Sodium/potassium-transporting ATPase subunit beta-1 OS=Homo sapiens OX=9606 GN=ATP1B1 PE=1 SV=1;tr|V9GYR2|V9GYR	31.7424964904785	30.8977120717367	32.7546488444011	31.2986348470052	P05026		3.6455	0.400923		ATP1B1	ATP1B1	ATP1B1	ATP1B1	ATP1B1
123	ATP1B2	Sodium/potassium-transporting ATPase subunit beta-2	P14415	sp|P14415|AT1B2_HUMAN Sodium/potassium-transporting ATPase subunit beta-2 OS=Homo sapiens OX=9606 GN=ATP1B2 PE=1 SV=3	28.844841003418	28.9824288686116	30.5768636067708	29.9895006815592	P14415		3.7434	1.00707		ATP1B2	ATP1B2	ATP1B2	ATP1B2	ATP1B2
124	ATP1B3	Sodium/potassium-transporting ATPase subunit beta-3	P54709	sp|P54709|AT1B3_HUMAN Sodium/potassium-transporting ATPase subunit beta-3 OS=Homo sapiens OX=9606 GN=ATP1B3 PE=1 SV=1;tr|C9JA36|C9JA36_HUMAN Sodium/potassium-transporting ATPase subunit beta-3 (Fragment) OS=Homo sapiens OX=9606 GN=ATP1B3 PE=1 SV=1;sp|P5470	26.8152980804444	28.5431702931722	28.3023408253988	29.5911032358806	P54709		5.46013	1.04793		ATP1B3	ATP1B3	ATP1B3	ATP1B3	ATP1B3
125	ATP2A2	Sarcoplasmic/endoplasmic reticulum calcium ATPase 2	P16615	sp|P16615|AT2A2_HUMAN Sarcoplasmic/endoplasmic reticulum calcium ATPase 2 OS=Homo sapiens OX=9606 GN=ATP2A2 PE=1 SV=1;sp|P16615-5|AT2A2_HUMAN Isoform 5 of Sarcoplasmic/endoplasmic reticulum calcium ATPase 2 OS=Homo sapiens OX=9606 GN=ATP2A2;sp|P16615-2|AT2	28.4732799530029	27.4266630808512	28.4295450846354	27.9205106099447	P16615		2.31706	0.493848		ATP2A2	ATP2A2	ATP2A2	ATP2A2	ATP2A2
126	ATP2B1	Plasma membrane calcium-transporting ATPase 1;Calcium-transporting ATPase	P20020	sp|P20020-6|AT2B1_HUMAN Isoform K of Plasma membrane calcium-transporting ATPase 1 OS=Homo sapiens OX=9606 GN=ATP2B1;sp|P20020|AT2B1_HUMAN Plasma membrane calcium-transporting ATPase 1 OS=Homo sapiens OX=9606 GN=ATP2B1 PE=1 SV=4;sp|P20020-4|AT2B1_HUMAN Iso	29.4012177785238	28.8733698527018	30.7352396647136	29.5008163452149	P20020		3.92774	0.627446		ATP2B1	ATP2B1	ATP2B1	ATP2B1	ATP2B1
127	ATP2B2	Plasma membrane calcium-transporting ATPase 2	Q01814	sp|Q01814-8|AT2B2_HUMAN Isoform XB of Plasma membrane calcium-transporting ATPase 2 OS=Homo sapiens OX=9606 GN=ATP2B2;sp|Q01814|AT2B2_HUMAN Plasma membrane calcium-transporting ATPase 2 OS=Homo sapiens OX=9606 GN=ATP2B2 PE=1 SV=2;sp|Q01814-6|AT2B2_HUMAN Is	30.162265141805	29.330602645874	31.3085867563884	29.9031149546305	Q01814		4.29936	0.572512		ATP2B2
128	ATP2B3	Plasma membrane calcium-transporting ATPase 3	Q16720	sp|Q16720-6|AT2B3_HUMAN Isoform ZE of Plasma membrane calcium-transporting ATPase 3 OS=Homo sapiens OX=9606 GN=ATP2B3;sp|Q16720-3|AT2B3_HUMAN Isoform ZA of Plasma membrane calcium-transporting ATPase 3 OS=Homo sapiens OX=9606 GN=ATP2B3;sp|Q16720-5|AT2B3_HU	26.381539662679	25.8333988189697	27.7577018737793	26.5231456756592	Q16720		2.04056	0.689747		ATP2B3	ATP2B3	ATP2B3	ATP2B3	ATP2B3
129	ATP2B4	Plasma membrane calcium-transporting ATPase 4	P23634	sp|P23634-5|AT2B4_HUMAN Isoform ZK of Plasma membrane calcium-transporting ATPase 4 OS=Homo sapiens OX=9606 GN=ATP2B4;sp|P23634-4|AT2B4_HUMAN Isoform XK of Plasma membrane calcium-transporting ATPase 4 OS=Homo sapiens OX=9606 GN=ATP2B4;sp|P23634-3|AT2B4_HU	28.3429870605469	28.1612733205159	29.522824605306	28.9408798217774	P23634		4.99022	0.779607		ATP2B4
130	ATP5A1	ATP synthase subunit alpha. mitochondrial	P25705	sp|P25705|ATPA_HUMAN ATP synthase subunit alpha. mitochondrial OS=Homo sapiens OX=9606 GN=ATP5F1A PE=1 SV=1;sp|P25705-2|ATPA_HUMAN Isoform 2 of ATP synthase subunit alpha. mitochondrial OS=Homo sapiens OX=9606 GN=ATP5F1A;sp|P25705-3|ATPA_HUMAN Isoform 3 of	15.7342700958252	24.7569910685221	29.3174260457357	27.8623142242432			3.0149	3.10532		ATP5A1	ATP5A1	ATP5A1	ATP5A1	ATP5A1
131	ATP5B	ATP synthase subunit beta. mitochondrial;ATP synthase subunit beta	P06576	sp|P06576|ATPB_HUMAN ATP synthase subunit beta. mitochondrial OS=Homo sapiens OX=9606 GN=ATP5F1B PE=1 SV=3;tr|H0YH81|H0YH81_HUMAN ATP synthase subunit beta (Fragment) OS=Homo sapiens OX=9606 GN=ATP5F1B PE=1 SV=1;tr|F8W079|F8W079_HUMAN ATP synthase subunit	25.6613928476969	25.3493525187175	29.5459461212158	28.9023145039876			4.59109	3.55296		ATP5B	ATP5B	ATP5B	ATP5B	ATP5B
132	ATP5C1	ATP synthase subunit gamma. mitochondrial	P36542	sp|P36542|ATPG_HUMAN ATP synthase subunit gamma. mitochondrial OS=Homo sapiens OX=9606 GN=ATP5F1C PE=1 SV=1;sp|P36542-2|ATPG_HUMAN Isoform Heart of ATP synthase subunit gamma. mitochondrial OS=Homo sapiens OX=9606 GN=ATP5F1C	0	0	25.7316691080729	25.4773731231689			0						ATP5C1	ATP5C1
133	ATP5F1	ATP synthase F(0) complex subunit B1. mitochondrial	Q5QNZ2	tr|Q5QNZ2|Q5QNZ2_HUMAN ATP synthase F(0) complex subunit B1. mitochondrial OS=Homo sapiens OX=9606 GN=ATP5PB PE=1 SV=1;sp|P24539|AT5F1_HUMAN ATP synthase F(0) complex subunit B1. mitochondrial OS=Homo sapiens OX=9606 GN=ATP5PB PE=1 SV=2	15.554282506307	7.64803949991863	25.7000287373861	25.5621770222982			0	2.61806			ATP5F1	ATP5F1	ATP5F1	ATP5F1
134	ATP5L	ATP synthase subunit g. mitochondrial	E9PN17	tr|E9PN17|E9PN17_HUMAN ATP synthase subunit g. mitochondrial OS=Homo sapiens OX=9606 GN=ATP5MG PE=1 SV=1;tr|A0A3B3ITX4|A0A3B3ITX4_HUMAN Uncharacterized protein OS=Homo sapiens OX=9606 PE=4 SV=1;sp|O75964|ATP5L_HUMAN ATP synthase subunit g. mitochondrial OS	0	0	25.4710737864176	25.3143405914307			0						ATP5L	ATP5L
135	ATP5O	ATP synthase subunit O. mitochondrial	P48047	sp|P48047|ATPO_HUMAN ATP synthase subunit O. mitochondrial OS=Homo sapiens OX=9606 GN=ATP5PO PE=1 SV=1;tr|A0A494C0K9|A0A494C0K9_HUMAN ATP synthase subunit O. mitochondrial OS=Homo sapiens OX=9606 GN=ATP5PO PE=4 SV=1;tr|H7C0C1|H7C0C1_HUMAN Uncharacterized p	7.81307856241863	0	23.931692759196	23.6736278533936			0				ATP5O		ATP5O	ATP5O
136	ATP6AP1	V-type proton ATPase subunit S1	A0A0C4DGX8	tr|A0A0C4DGX8|A0A0C4DGX8_HUMAN ATPase. H+ transporting. lysosomal accessory protein 1. isoform CRA_c OS=Homo sapiens OX=9606 GN=ATP6AP1 PE=1 SV=1;sp|Q15904|VAS1_HUMAN V-type proton ATPase subunit S1 OS=Homo sapiens OX=9606 GN=ATP6AP1 PE=1 SV=2	27.7195936838786	26.2396443684896	27.1475696563721	25.774881362915			1.26518	-0.464763
137	ATP6V0A1	V-type proton ATPase 116 kDa subunit a isoform 1;V-type proton ATPase subunit a	Q93050	sp|Q93050-1|VPP1_HUMAN Isoform 2 of V-type proton ATPase 116 kDa subunit a1 OS=Homo sapiens OX=9606 GN=ATP6V0A1;sp|Q93050|VPP1_HUMAN V-type proton ATPase 116 kDa subunit a1 OS=Homo sapiens OX=9606 GN=ATP6V0A1 PE=1 SV=3;sp|Q93050-3|VPP1_HUMAN Isoform 3 of V	30.9180959065755	28.9695173899333	29.9417095184326	28.5823307037354	Q93050		3.33594	-0.387187	ATP6V0A1		ATP6V0A1	ATP6V0A1	ATP6V0A1	ATP6V0A1
138	ATP6V0D1	V-type proton ATPase subunit d 1	F5GYQ1	tr|F5GYQ1|F5GYQ1_HUMAN V-type proton ATPase subunit OS=Homo sapiens OX=9606 GN=ATP6V0D1 PE=1 SV=1;sp|P61421|VA0D1_HUMAN V-type proton ATPase subunit d 1 OS=Homo sapiens OX=9606 GN=ATP6V0D1 PE=1 SV=1;tr|R4GN72|R4GN72_HUMAN V-type proton ATPase subunit d 1 O	30.8160279591878	28.6970157623291	29.6913407643636	28.1777502695719			5.32244	-0.519265	ATP6V0D1		ATP6V0D1	ATP6V0D1	ATP6V0D1	ATP6V0D1
139	ATP6V1A	V-type proton ATPase catalytic subunit A	P38606	sp|P38606-2|VATA_HUMAN Isoform 2 of V-type proton ATPase catalytic subunit A OS=Homo sapiens OX=9606 GN=ATP6V1A;sp|P38606|VATA_HUMAN V-type proton ATPase catalytic subunit A OS=Homo sapiens OX=9606 GN=ATP6V1A PE=1 SV=2	31.4953759511312	29.4533977508545	30.8479391733805	29.6639404296875			1.9609	0.210543			ATP6V1A	ATP6V1A	ATP6V1A	ATP6V1A
140	ATP6V1B2	V-type proton ATPase subunit B. brain isoform	P21281	sp|P21281|VATB2_HUMAN V-type proton ATPase subunit B. brain isoform OS=Homo sapiens OX=9606 GN=ATP6V1B2 PE=1 SV=3;tr|H0YC04|H0YC04_HUMAN V-type proton ATPase subunit B. brain isoform (Fragment) OS=Homo sapiens OX=9606 GN=ATP6V1B2 PE=1 SV=1	31.2064380645752	29.1806488037109	30.4475402832031	29.3436145782471			1.66575	0.162966			ATP6V1B2	ATP6V1B2	ATP6V1B2	ATP6V1B2	ATP6V1B2
141	ATP6V1C1	V-type proton ATPase subunit C 1	P21283	sp|P21283|VATC1_HUMAN V-type proton ATPase subunit C 1 OS=Homo sapiens OX=9606 GN=ATP6V1C1 PE=1 SV=4;tr|E7EV59|E7EV59_HUMAN V-type proton ATPase subunit C OS=Homo sapiens OX=9606 GN=ATP6V1C1 PE=1 SV=1	29.7913564046224	27.710636138916	28.727725982666	27.7173919677734			0.049026	0.00675583			ATP6V1C1	ATP6V1C1	ATP6V1C1	ATP6V1C1
142	ATP6V1D	V-type proton ATPase subunit D	Q9Y5K8	sp|Q9Y5K8|VATD_HUMAN V-type proton ATPase subunit D OS=Homo sapiens OX=9606 GN=ATP6V1D PE=1 SV=1;tr|G3V2S6|G3V2S6_HUMAN V-type proton ATPase subunit D OS=Homo sapiens OX=9606 GN=ATP6V1D PE=1 SV=1;tr|G3V2V6|G3V2V6_HUMAN V-type proton ATPase subunit D OS=Hom	28.3966096242269	26.5830834706624	27.6994851430257	26.4263617197672			0.34924	-0.156722			ATP6V1D	ATP6V1D	ATP6V1D	ATP6V1D
143	ATP6V1E1	V-type proton ATPase subunit E 1	P36543	sp|P36543|VATE1_HUMAN V-type proton ATPase subunit E 1 OS=Homo sapiens OX=9606 GN=ATP6V1E1 PE=1 SV=1;sp|P36543-3|VATE1_HUMAN Isoform 3 of V-type proton ATPase subunit E 1 OS=Homo sapiens OX=9606 GN=ATP6V1E1;sp|P36543-2|VATE1_HUMAN Isoform 2 of V-type proto	29.603666305542	27.6019738515218	27.8811289469401	27.0861167907715			2.28573	-0.515857	ATP6V1E1		ATP6V1E1	ATP6V1E1	ATP6V1E1	ATP6V1E1
144	ATP6V1F	V-type proton ATPase subunit F	Q16864	sp|Q16864|VATF_HUMAN V-type proton ATPase subunit F OS=Homo sapiens OX=9606 GN=ATP6V1F PE=1 SV=2;sp|Q16864-2|VATF_HUMAN Isoform 2 of V-type proton ATPase subunit F OS=Homo sapiens OX=9606 GN=ATP6V1F	16.622486114502	24.8597914377848	25.539623260498	24.0934937795003			3.90994	-0.766298	ATP6V1F
145	ATP6V1G2	V-type proton ATPase subunit G 2	O95670	sp|O95670|VATG2_HUMAN V-type proton ATPase subunit G 2 OS=Homo sapiens OX=9606 GN=ATP6V1G2 PE=1 SV=1;tr|F2Z307|F2Z307_HUMAN V-type proton ATPase subunit G OS=Homo sapiens OX=9606 GN=ATP6V1G2-DDX39B PE=3 SV=1;tr|H0Y474|H0Y474_HUMAN V-type proton ATPase subu	27.5903606414795	17.1105817159017	25.3531277974447	24.6169662475586			2.71029	-1.04891	ATP6V1G2		ATP6V1G2	ATP6V1G2	ATP6V1G2	ATP6V1G2
146	ATP6V1H	V-type proton ATPase subunit H	Q9UI12	sp|Q9UI12-2|VATH_HUMAN Isoform 2 of V-type proton ATPase subunit H OS=Homo sapiens OX=9606 GN=ATP6V1H;sp|Q9UI12|VATH_HUMAN V-type proton ATPase subunit H OS=Homo sapiens OX=9606 GN=ATP6V1H PE=1 SV=1	28.7238972981771	27.0953159332276	28.1229298909505	27.0892651875814			0.0224232	-0.00605075			ATP6V1H	ATP6V1H	ATP6V1H	ATP6V1H
147	ATP8A1	Phospholipid-transporting ATPase IA	Q9Y2Q0	sp|Q9Y2Q0-3|AT8A1_HUMAN Isoform 3 of Phospholipid-transporting ATPase IA OS=Homo sapiens OX=9606 GN=ATP8A1;sp|Q9Y2Q0-2|AT8A1_HUMAN Isoform 2 of Phospholipid-transporting ATPase IA OS=Homo sapiens OX=9606 GN=ATP8A1;sp|Q9Y2Q0|AT8A1_HUMAN Phospholipid-transpo	27.9496955871582	26.4934825897217	26.8711598714193	26.1369279225667	Q9Y2Q0		2.84491	-0.356555	ATP8A1		ATP8A1	ATP8A1	ATP8A1	ATP8A1
148	ATP9A	Probable phospholipid-transporting ATPase IIA	O75110	sp|O75110|ATP9A_HUMAN Probable phospholipid-transporting ATPase IIA OS=Homo sapiens OX=9606 GN=ATP9A PE=1 SV=3	0	0	24.3637758890788	23.6931610107422	O75110		0
149	ATXN10	Ataxin-10	Q9UBB4	sp|Q9UBB4|ATX10_HUMAN Ataxin-10 OS=Homo sapiens OX=9606 GN=ATXN10 PE=1 SV=1;tr|B1AHE4|B1AHE4_HUMAN Ataxin-10 (Fragment) OS=Homo sapiens OX=9606 GN=ATXN10 PE=1 SV=1;tr|A0A1W2PQD2|A0A1W2PQD2_HUMAN Ataxin-10 OS=Homo sapiens OX=9606 GN=ATXN10 PE=1 SV=1;sp|Q9UB	0	0	14.8009249369303	15.0668729146322			0						ATXN10	ATXN10
150	AZGP1	Zinc-alpha-2-glycoprotein	P25311	sp|P25311|ZA2G_HUMAN Zinc-alpha-2-glycoprotein OS=Homo sapiens OX=9606 GN=AZGP1 PE=1 SV=2;tr|C9JEV0|C9JEV0_HUMAN Zinc-alpha-2-glycoprotein OS=Homo sapiens OX=9606 GN=AZGP1 PE=1 SV=1	25.8945592244466	26.5823707580567	0	0			0
151	BASP1	Brain acid soluble protein 1	P80723	sp|P80723|BASP1_HUMAN Brain acid soluble protein 1 OS=Homo sapiens OX=9606 GN=BASP1 PE=1 SV=2;sp|P80723-2|BASP1_HUMAN Isoform 2 of Brain acid soluble protein 1 OS=Homo sapiens OX=9606 GN=BASP1	30.3094031016032	29.8807805379232	30.9076614379883	30.4050388336182			2.26035	0.524258		BASP1	BASP1	BASP1	BASP1	BASP1
152	BAX	Apoptosis regulator BAX	K4JQN1	tr|K4JQN1|K4JQN1_HUMAN Apoptosis regulator BAX OS=Homo sapiens OX=9606 GN=BAX PE=1 SV=1;sp|Q07812-5|BAX_HUMAN Isoform Epsilon of Apoptosis regulator BAX OS=Homo sapiens OX=9606 GN=BAX;sp|Q07812-7|BAX_HUMAN Isoform Psi of Apoptosis regulator BAX OS=Homo sap	0	0	15.8362515767415	23.5831216176351			0
153	BCAM	Basal cell adhesion molecule	A0A087WXM8	tr|A0A087WXM8|A0A087WXM8_HUMAN Basal cell adhesion molecule OS=Homo sapiens OX=9606 GN=BCAM PE=1 SV=1;sp|P50895|BCAM_HUMAN Basal cell adhesion molecule OS=Homo sapiens OX=9606 GN=BCAM PE=1 SV=2;tr|K7ENU8|K7ENU8_HUMAN Basal cell adhesion molecule (Fragment)	0	0	0	22.9527568817139			0
154	BCAN	Brevican core protein	Q96GW7	sp|Q96GW7|PGCB_HUMAN Brevican core protein OS=Homo sapiens OX=9606 GN=BCAN PE=1 SV=2;sp|Q96GW7-2|PGCB_HUMAN Isoform 2 of Brevican core protein OS=Homo sapiens OX=9606 GN=BCAN	30.6437142690023	30.7139854431152	28.8830744425456	26.8898022969564			6.88477	-3.82418	BCAN
155	BCAP31	B-cell receptor-associated protein 31	P51572	sp|P51572|BAP31_HUMAN B-cell receptor-associated protein 31 OS=Homo sapiens OX=9606 GN=BCAP31 PE=1 SV=3;sp|P51572-2|BAP31_HUMAN Isoform 2 of B-cell receptor-associated protein 31 OS=Homo sapiens OX=9606 GN=BCAP31;tr|A0A2R8Y5M6|A0A2R8Y5M6_HUMAN B-cell recep	27.418753306071	26.6362864176432	25.4710680643718	25.893383026123	P51572		2.12499	-0.742903	BCAP31		BCAP31	BCAP31	BCAP31	BCAP31
156	BDH1	D-beta-hydroxybutyrate dehydrogenase. mitochondrial	H7C2W1	tr|H7C2W1|H7C2W1_HUMAN D-beta-hydroxybutyrate dehydrogenase. mitochondrial (Fragment) OS=Homo sapiens OX=9606 GN=BDH1 PE=1 SV=1;tr|C9K0G7|C9K0G7_HUMAN D-beta-hydroxybutyrate dehydrogenase. mitochondrial (Fragment) OS=Homo sapiens OX=9606 GN=BDH1 PE=1 SV=1;	0	0	23.3403021494547	23.734281539917			0
157	BDH2	3-hydroxybutyrate dehydrogenase type 2	Q9BUT1	sp|Q9BUT1|BDH2_HUMAN 3-hydroxybutyrate dehydrogenase type 2 OS=Homo sapiens OX=9606 GN=BDH2 PE=1 SV=2;sp|Q9BUT1-3|BDH2_HUMAN Isoform 3 of 3-hydroxybutyrate dehydrogenase type 2 OS=Homo sapiens OX=9606 GN=BDH2;tr|D6R9P2|D6R9P2_HUMAN Sodium/hydrogen exchange	0	0	0	25.4070885976156			0
158	BIN1	Myc box-dependent-interacting protein 1	O00499	sp|O00499-9|BIN1_HUMAN Isoform BIN1-10-13 of Myc box-dependent-interacting protein 1 OS=Homo sapiens OX=9606 GN=BIN1;sp|O00499-10|BIN1_HUMAN Isoform BIN1-13 of Myc box-dependent-interacting protein 1 OS=Homo sapiens OX=9606 GN=BIN1;sp|O00499-7|BIN1_HUMAN I	0	0	25.6175645192464	25.6030788421631		BIN1	0						BIN1	BIN1	BIN1
159	BLMH	Bleomycin hydrolase	Q13867	sp|Q13867|BLMH_HUMAN Bleomycin hydrolase OS=Homo sapiens OX=9606 GN=BLMH PE=1 SV=1;tr|K7ESE8|K7ESE8_HUMAN Bleomycin hydrolase (Fragment) OS=Homo sapiens OX=9606 GN=BLMH PE=1 SV=1;tr|J3KSD8|J3KSD8_HUMAN Bleomycin hydrolase (Fragment) OS=Homo sapiens OX=9606	17.1488285064697	27.2679761250814	26.5593344370524	27.3198382059733			0.0729037	0.0518621			BLMH	BLMH	BLMH	BLMH
160	BLVRA	Biliverdin reductase A	P53004	sp|P53004|BIEA_HUMAN Biliverdin reductase A OS=Homo sapiens OX=9606 GN=BLVRA PE=1 SV=2	0	0	16.5553620656332	25.1305192311605			0
161	BLVRB	Flavin reductase (NADPH)	A0A2R8YEP4	tr|A0A2R8YEP4|A0A2R8YEP4_HUMAN Flavin reductase (NADPH) OS=Homo sapiens OX=9606 GN=BLVRB PE=1 SV=1;sp|P30043|BLVRB_HUMAN Flavin reductase (NADPH) OS=Homo sapiens OX=9606 GN=BLVRB PE=1 SV=3;tr|M0R192|M0R192_HUMAN Flavin reductase (NADPH) OS=Homo sapiens OX=	0	0	23.7916208902995	24.3963769276937			0						BLVRB	BLVRB
162	BSG	Basigin	P35613	sp|P35613-2|BASI_HUMAN Isoform 2 of Basigin OS=Homo sapiens OX=9606 GN=BSG;sp|P35613|BASI_HUMAN Basigin OS=Homo sapiens OX=9606 GN=BSG PE=1 SV=2;tr|A0A087X2B5|A0A087X2B5_HUMAN Basigin (Fragment) OS=Homo sapiens OX=9606 GN=BSG PE=1 SV=1;sp|P35613-4|BASI_HUM	27.846596399943	28.0242379506429	28.9983310699463	29.1416784922282	P35613		4.01822	1.11744		BSG
163	BST1	ADP-ribosyl cyclase/cyclic ADP-ribose hydrolase 2	A6NC48	tr|A6NC48|A6NC48_HUMAN ADP-ribosyl cyclase/cyclic ADP-ribose hydrolase 2 OS=Homo sapiens OX=9606 GN=BST1 PE=1 SV=1;sp|Q10588|BST1_HUMAN ADP-ribosyl cyclase/cyclic ADP-ribose hydrolase 2 OS=Homo sapiens OX=9606 GN=BST1 PE=1 SV=2;tr|H0Y984|H0Y984_HUMAN ADP-r	0	16.7651049296061	24.681921005249	26.3969230651855			3.61702	1.24927		BST1
164	BST2	Bone marrow stromal antigen 2	Q10589	sp|Q10589-2|BST2_HUMAN Isoform 2 of Bone marrow stromal antigen 2 OS=Homo sapiens OX=9606 GN=BST2;sp|Q10589|BST2_HUMAN Bone marrow stromal antigen 2 OS=Homo sapiens OX=9606 GN=BST2 PE=1 SV=1	15.6239484151204	7.9479128519694	16.1466197967529	24.0973637898763	Q10589		0	0.253625
165	BTBD17	BTB/POZ domain-containing protein 17	A6NE02	sp|A6NE02|BTBDH_HUMAN BTB/POZ domain-containing protein 17 OS=Homo sapiens OX=9606 GN=BTBD17 PE=3 SV=1	16.6588808695475	16.3758112589518	0	0			0
166	C21orf33		A0A096LNH5	tr|A0A096LNH5|A0A096LNH5_HUMAN Glutamine amidotransferase-like class 1 domain-containing protein 3B. mitochondrial OS=Homo sapiens OX=9606 GN=GATD3B PE=1 SV=1;tr|H7C1F6|H7C1F6_HUMAN Glutamine amidotransferase-like class 1 domain-containing protein 3A. mito	0	0	23.0532283782959	15.1444206237793			0
167	C3	Complement C3;Complement C3 beta chain;C3-beta-c;Complement C3 alpha chain;C3a anaphylatoxin;Acylation stimulating protein;Complement C3b alpha chain;Complement C3c alpha chain fragment 1;Complement C3dg fragment;Complement C3g fragment;Complement C3d fragment;Complement C3f fragment;Complement C3c alpha chain fragment 2	P01024	sp|P01024|CO3_HUMAN Complement C3 OS=Homo sapiens OX=9606 GN=C3 PE=1 SV=2	8.33964856465657	25.5270125071208	26.1241181691487	26.2020308176677			1.58607	0.675018			C3	C3	C3	C3
168	C4B	Complement C4-B;Complement C4 beta chain;Complement C4-B alpha chain;C4a anaphylatoxin;C4b-B;C4d-B;Complement C4 gamma chain;Complement C4-A;Complement C4 beta chain;Complement C4-A alpha chain;C4a anaphylatoxin;C4b-A;C4d-A;Complement C4 gamma chain	F5GXS0	tr|F5GXS0|F5GXS0_HUMAN Complement C4-B OS=Homo sapiens OX=9606 GN=C4B PE=1 SV=1;tr|A0A140TA49|A0A140TA49_HUMAN Complement C4-A OS=Homo sapiens OX=9606 GN=C4A PE=1 SV=1;tr|A0A140TA44|A0A140TA44_HUMAN Complement C4-A OS=Homo sapiens OX=9606 GN=C4A PE=1 SV=1;	23.380334854126	28.1508680979411	22.4250647226969	24.7725149790446			5.08088	-3.37835	C4B		C4B	C4B	C4B	C4B
169	C4BPA	C4b-binding protein alpha chain	P04003	sp|P04003|C4BPA_HUMAN C4b-binding protein alpha chain OS=Homo sapiens OX=9606 GN=C4BPA PE=1 SV=2	0	0	7.46422576904297	22.7192414601644			0
170	C9orf64	UPF0553 protein C9orf64	Q5T6V5	sp|Q5T6V5|QSPP_HUMAN Queuosine salvage protein OS=Homo sapiens OX=9606 GN=C9orf64 PE=1 SV=1	0	0	7.478364944458	22.8520673116048			0
171	CA1	Carbonic anhydrase 1	P00915	sp|P00915|CAH1_HUMAN Carbonic anhydrase 1 OS=Homo sapiens OX=9606 GN=CA1 PE=1 SV=2;tr|E5RHP7|E5RHP7_HUMAN Carbonic anhydrase (Fragment) OS=Homo sapiens OX=9606 GN=CA1 PE=1 SV=1;tr|E5RH81|E5RH81_HUMAN Carbonic anhydrase (Fragment) OS=Homo sapiens OX=9606 GN	0	17.0609804789225	27.6881249745687	27.5274715423584			1.78638	1.936
172	CA2	Carbonic anhydrase 2	P00918	sp|P00918|CAH2_HUMAN Carbonic anhydrase 2 OS=Homo sapiens OX=9606 GN=CA2 PE=1 SV=2	26.0924091339111	26.7273305257161	28.5871804555257	28.5812689463297			3.63015	1.85394		CA2	CA2	CA2	CA2	CA2
173	CA4	Carbonic anhydrase 4	P22748	sp|P22748|CAH4_HUMAN Carbonic anhydrase 4 OS=Homo sapiens OX=9606 GN=CA4 PE=1 SV=2;tr|K7EKY5|K7EKY5_HUMAN Carbonic anhydrase 4 (Fragment) OS=Homo sapiens OX=9606 GN=CA4 PE=1 SV=1	25.7953503926595	24.4797598520915	28.1312033335368	26.3995793660482			2.57678	1.91982		CA4
174	CAB39L	Calcium-binding protein 39-like	B7ZBJ4	tr|B7ZBJ4|B7ZBJ4_HUMAN Calcium-binding protein 39-like OS=Homo sapiens OX=9606 GN=CAB39L PE=1 SV=1;tr|Q5TAW7|Q5TAW7_HUMAN Calcium-binding protein 39-like (Fragment) OS=Homo sapiens OX=9606 GN=CAB39L PE=1 SV=1;sp|Q9H9S4|CB39L_HUMAN Calcium-binding protein 3	0	0	7.36044947306317	22.8526674906413			0
175	CACNA2D1	Voltage-dependent calcium channel subunit alpha-2/delta-1;Voltage-dependent calcium channel subunit alpha-2-1;Voltage-dependent calcium channel subunit delta-1	P54289	sp|P54289-2|CA2D1_HUMAN Isoform 2 of Voltage-dependent calcium channel subunit alpha-2/delta-1 OS=Homo sapiens OX=9606 GN=CACNA2D1;sp|P54289-5|CA2D1_HUMAN Isoform 5 of Voltage-dependent calcium channel subunit alpha-2/delta-1 OS=Homo sapiens OX=9606 GN=CAC	27.856720606486	27.873483022054	28.986811319987	28.2083911895752	P54289		2.37942	0.334908		CACNA2D1	CACNA2D1	CACNA2D1	CACNA2D1	CACNA2D1
176	CACNA2D2	Voltage-dependent calcium channel subunit alpha-2/delta-2;Voltage-dependent calcium channel subunit alpha-2-2;Voltage-dependent calcium channel subunit delta-2	C9JE82	tr|C9JE82|C9JE82_HUMAN Voltage-dependent calcium channel subunit alpha-2/delta-2 OS=Homo sapiens OX=9606 GN=CACNA2D2 PE=1 SV=1;tr|C9JVC9|C9JVC9_HUMAN Voltage-dependent calcium channel subunit alpha-2/delta-2 OS=Homo sapiens OX=9606 GN=CACNA2D2 PE=1 SV=1;sp	0	0	24.1548468271891	23.2477334340414			0
177	CACNA2D3	Voltage-dependent calcium channel subunit alpha-2/delta-3;Voltage-dependent calcium channel subunit alpha-2-3;Voltage-dependent calcium channel subunit delta-3	Q8IZS8	sp|Q8IZS8|CA2D3_HUMAN Voltage-dependent calcium channel subunit alpha-2/delta-3 OS=Homo sapiens OX=9606 GN=CACNA2D3 PE=1 SV=1;sp|Q8IZS8-2|CA2D3_HUMAN Isoform 2 of Voltage-dependent calcium channel subunit alpha-2/delta-3 OS=Homo sapiens OX=9606 GN=CACNA2D3	0	0	24.5032157897949	0	Q8IZS8			0
178	CADM1	Cell adhesion molecule 1	A0A087X1W8	tr|A0A087X1W8|A0A087X1W8_HUMAN Cell adhesion molecule 1 OS=Homo sapiens OX=9606 GN=CADM1 PE=1 SV=1;tr|A0A0A0MTJ8|A0A0A0MTJ8_HUMAN Cell adhesion molecule 1 (Fragment) OS=Homo sapiens OX=9606 GN=CADM1 PE=1 SV=1;tr|X5DQS5|X5DQS5_HUMAN Cell adhesion molecule 1	0	0	25.758882522583	0				0					CADM1
179	CADM2	Cell adhesion molecule 2	Q8N3J6	sp|Q8N3J6-4|CADM2_HUMAN Isoform 5 of Cell adhesion molecule 2 OS=Homo sapiens OX=9606 GN=CADM2;sp|Q8N3J6-5|CADM2_HUMAN Isoform 6 of Cell adhesion molecule 2 OS=Homo sapiens OX=9606 GN=CADM2;sp|Q8N3J6-2|CADM2_HUMAN Isoform 2 of Cell adhesion molecule 2 OS=H	26.4342823028565	26.0490525563558	28.5410455067952	26.9172242482503	Q8N3J6		1.48492	0.868172			CADM2	CADM2	CADM2	CADM2
180	CADM3	Cell adhesion molecule 3	Q8N126	sp|Q8N126|CADM3_HUMAN Cell adhesion molecule 3 OS=Homo sapiens OX=9606 GN=CADM3 PE=1 SV=1;sp|Q8N126-2|CADM3_HUMAN Isoform 2 of Cell adhesion molecule 3 OS=Homo sapiens OX=9606 GN=CADM3;sp|Q8N126-3|CADM3_HUMAN Isoform 3 of Cell adhesion molecule 3 OS=Homo s	27.1586888631185	26.9865500132243	28.6439965565999	27.4774920145671	Q8N126		2.58369	0.490942		CADM3	CADM3	CADM3	CADM3	CADM3
181	CADM4	Cell adhesion molecule 4	Q8NFZ8	sp|Q8NFZ8|CADM4_HUMAN Cell adhesion molecule 4 OS=Homo sapiens OX=9606 GN=CADM4 PE=1 SV=1	25.2169055938721	26.5945205688477	26.1228644053141	25.6955439249675	Q8NFZ8		1.99714	-0.898977			CADM4	CADM4	CADM4	CADM4
182	CADPS	Calcium-dependent secretion activator 1	F1T0E5	tr|F1T0E5|F1T0E5_HUMAN Calcium-dependent secretion activator 1 OS=Homo sapiens OX=9606 GN=CADPS PE=1 SV=1;sp|Q9ULU8-2|CAPS1_HUMAN Isoform 2 of Calcium-dependent secretion activator 1 OS=Homo sapiens OX=9606 GN=CADPS;sp|Q9ULU8-3|CAPS1_HUMAN Isoform 3 of Cal	0	0	24.9083449045817	24.2177689870199			0						CADPS	CADPS
183	CALB1	Calbindin	P05937	sp|P05937|CALB1_HUMAN Calbindin OS=Homo sapiens OX=9606 GN=CALB1 PE=1 SV=2;sp|P05937-2|CALB1_HUMAN Isoform 2 of Calbindin OS=Homo sapiens OX=9606 GN=CALB1	0	0	25.0957126617432	24.6516958872478			0						CALB1	CALB1
184	CALM2		P0DP25	sp|P0DP25|CALM3_HUMAN Calmodulin-3 OS=Homo sapiens OX=9606 GN=CALM3 PE=1 SV=1;sp|P0DP24|CALM2_HUMAN Calmodulin-2 OS=Homo sapiens OX=9606 GN=CALM2 PE=1 SV=1;sp|P0DP23|CALM1_HUMAN Calmodulin-1 OS=Homo sapiens OX=9606 GN=CALM1 PE=1 SV=1;tr|A0A590UK56|A0A590UK	28.3446617126465	27.8398017883301	29.359889348348	28.9380416870117			3.74006	1.09824		CALM2
185	CALML5	Calmodulin-like protein 5	Q9NZT1	sp|Q9NZT1|CALL5_HUMAN Calmodulin-like protein 5 OS=Homo sapiens OX=9606 GN=CALML5 PE=1 SV=2	16.8203608194987	16.8305308024089	0	7.59130096435547			0	-2.47189
186	CALR	Calreticulin	P27797	sp|P27797|CALR_HUMAN Calreticulin OS=Homo sapiens OX=9606 GN=CALR PE=1 SV=1;tr|K7EJB9|K7EJB9_HUMAN Calreticulin (Fragment) OS=Homo sapiens OX=9606 GN=CALR PE=1 SV=1	24.8859519958496	26.7108694712321	27.6586494445801	27.9822572072347			4.62516	1.27139		CALR	CALR	CALR	CALR	CALR
187	CAMK1	Calcium/calmodulin-dependent protein kinase type 1D;Calcium/calmodulin-dependent protein kinase type 1	H7C071	tr|H7C071|H7C071_HUMAN Calcium/calmodulin-dependent protein kinase type 1 (Fragment) OS=Homo sapiens OX=9606 GN=CAMK1 PE=1 SV=1;tr|A0A087WUR6|A0A087WUR6_HUMAN Calcium/calmodulin-dependent protein kinase type 1D OS=Homo sapiens OX=9606 GN=CAMK1D PE=1 SV=1;s	0	0	22.7670510609945	7.30150604248047			0
188	CAMK2A	Calcium/calmodulin-dependent protein kinase type II subunit alpha	A0A5F9ZHM9	tr|A0A5F9ZHM9|A0A5F9ZHM9_HUMAN Calcium/calmodulin-dependent protein kinase type II subunit alpha OS=Homo sapiens OX=9606 GN=CAMK2A PE=1 SV=1;sp|Q9UQM7|KCC2A_HUMAN Calcium/calmodulin-dependent protein kinase type II subunit alpha OS=Homo sapiens OX=9606 GN=	15.6618175506592	23.8620548248291	29.6994667053223	27.8629741668701			3.37713	4.00092		CAMK2A	CAMK2A	CAMK2A	CAMK2A	CAMK2A
189	CAMK2B	Calcium/calmodulin-dependent protein kinase type II subunit beta	Q13554	sp|Q13554-7|KCC2B_HUMAN Isoform 7 of Calcium/calmodulin-dependent protein kinase type II subunit beta OS=Homo sapiens OX=9606 GN=CAMK2B;sp|Q13554-4|KCC2B_HUMAN Isoform 3 of Calcium/calmodulin-dependent protein kinase type II subunit beta OS=Homo sapiens OX	0	0	25.9946753184001	25.0138295491537			0						CAMK2B	CAMK2B
190	CAMKV	CaM kinase-like vesicle-associated protein	E7ETR1	tr|E7ETR1|E7ETR1_HUMAN CaM kinase-like vesicle-associated protein OS=Homo sapiens OX=9606 GN=CAMKV PE=1 SV=1;tr|C9J9E2|C9J9E2_HUMAN CaM kinase-like vesicle-associated protein OS=Homo sapiens OX=9606 GN=CAMKV PE=1 SV=1;sp|Q8NCB2-3|CAMKV_HUMAN Isoform 3 of C	24.5334440867106	0	25.8637034098307	24.7272904713948			0				CAMKV		CAMKV	CAMKV
191	CAND1	Cullin-associated NEDD8-dissociated protein 1	Q86VP6	sp|Q86VP6|CAND1_HUMAN Cullin-associated NEDD8-dissociated protein 1 OS=Homo sapiens OX=9606 GN=CAND1 PE=1 SV=2;sp|Q86VP6-2|CAND1_HUMAN Isoform 2 of Cullin-associated NEDD8-dissociated protein 1 OS=Homo sapiens OX=9606 GN=CAND1;tr|A0A0C4DGH5|A0A0C4DGH5_HUMA	7.72280438741047	15.7907848358154	28.0584576924642	28.2926788330078			4.71838	4.6065		CAND1	CAND1	CAND1	CAND1	CAND1
192	CANX	Calnexin	P27824	sp|P27824|CALX_HUMAN Calnexin OS=Homo sapiens OX=9606 GN=CANX PE=1 SV=2;sp|P27824-2|CALX_HUMAN Isoform 2 of Calnexin OS=Homo sapiens OX=9606 GN=CANX;sp|P27824-3|CALX_HUMAN Isoform 3 of Calnexin OS=Homo sapiens OX=9606 GN=CANX	28.1525764465332	28.7953440348307	28.5988362630208	28.977767944336	P27824		1.58601	0.182424			CANX	CANX	CANX	CANX
193	CAP1	Adenylyl cyclase-associated protein 1;Adenylyl cyclase-associated protein	Q01518	sp|Q01518-2|CAP1_HUMAN Isoform 2 of Adenylyl cyclase-associated protein 1 OS=Homo sapiens OX=9606 GN=CAP1;sp|Q01518|CAP1_HUMAN Adenylyl cyclase-associated protein 1 OS=Homo sapiens OX=9606 GN=CAP1 PE=1 SV=5;tr|Q5T0R7|Q5T0R7_HUMAN Adenylyl cyclase-associate	7.7594140370687	24.8659655253092	27.0658810933431	28.3688488006592			3.69251	3.50288		CAP1	CAP1	CAP1	CAP1	CAP1	CAP1
194	CAP2	Adenylyl cyclase-associated protein;Adenylyl cyclase-associated protein 2	E9PDI2	tr|E9PDI2|E9PDI2_HUMAN Adenylyl cyclase-associated protein OS=Homo sapiens OX=9606 GN=CAP2 PE=1 SV=1;sp|P40123|CAP2_HUMAN Adenylyl cyclase-associated protein 2 OS=Homo sapiens OX=9606 GN=CAP2 PE=1 SV=1;tr|B7Z385|B7Z385_HUMAN Adenylyl cyclase-associated pro	0	0	24.5709374745687	7.97326596577963			0						CAP2	CAP2
195	CAPG	Macrophage-capping protein	E7ENU9	tr|E7ENU9|E7ENU9_HUMAN Macrophage-capping protein (Fragment) OS=Homo sapiens OX=9606 GN=CAPG PE=1 SV=1;sp|P40121-2|CAPG_HUMAN Isoform 2 of Macrophage-capping protein OS=Homo sapiens OX=9606 GN=CAPG;sp|P40121|CAPG_HUMAN Macrophage-capping protein OS=Homo sa	0	0	0	23.9015661875407			0
196	CAPN1	Calpain-1 catalytic subunit	P07384	sp|P07384|CAN1_HUMAN Calpain-1 catalytic subunit OS=Homo sapiens OX=9606 GN=CAPN1 PE=1 SV=1	8.52504539489747	25.7864176432292	26.1343905131022	27.0651658376058			4.20233	1.27875		CAPN1	CAPN1	CAPN1	CAPN1	CAPN1
197	CAPN2	Calpain-2 catalytic subunit	P17655	sp|P17655|CAN2_HUMAN Calpain-2 catalytic subunit OS=Homo sapiens OX=9606 GN=CAPN2 PE=1 SV=6;sp|P17655-2|CAN2_HUMAN Isoform 2 of Calpain-2 catalytic subunit OS=Homo sapiens OX=9606 GN=CAPN2	0	0	25.5345509847005	26.5365549723307			0						CAPN2	CAPN2
198	CAPN5	Calpain-5	A0A3B3IRX8	tr|A0A3B3IRX8|A0A3B3IRX8_HUMAN Calpain-5 (Fragment) OS=Homo sapiens OX=9606 GN=CAPN5 PE=1 SV=1;tr|E7EV01|E7EV01_HUMAN Calpain-5 OS=Homo sapiens OX=9606 GN=CAPN5 PE=1 SV=2;sp|O15484|CAN5_HUMAN Calpain-5 OS=Homo sapiens OX=9606 GN=CAPN5 PE=1 SV=2	0	16.0608990987142	24.1920731862386	24.0207951863607			0.326493	-0.0705535
199	CAPNS1	Calpain small subunit 1;Calpain small subunit 2	U3KQE2	tr|U3KQE2|U3KQE2_HUMAN Calpain small subunit 1 (Fragment) OS=Homo sapiens OX=9606 GN=CAPNS1 PE=1 SV=1;tr|K7EIV0|K7EIV0_HUMAN Calpain small subunit 1 (Fragment) OS=Homo sapiens OX=9606 GN=CAPNS1 PE=1 SV=2;tr|A0A075B7C0|A0A075B7C0_HUMAN Calpain small subunit	0	24.8592898050944	25.2787125905355	26.4987990061442			5.19258	1.63951		CAPNS1		CAPNS1	CAPNS1	CAPNS1
200	CAPS	Calcyphosin	K7ES72	tr|K7ES72|K7ES72_HUMAN Calcyphosin (Fragment) OS=Homo sapiens OX=9606 GN=CAPS PE=1 SV=2;tr|A0A499FJ41|A0A499FJ41_HUMAN Calcyphosin OS=Homo sapiens OX=9606 GN=CAPS PE=1 SV=1;sp|Q13938-4|CAYP1_HUMAN Isoform 3 of Calcyphosin OS=Homo sapiens OX=9606 GN=CAPS;sp	0	0	0	23.7311166127523			0
201	CAPZA1	F-actin-capping protein subunit alpha-1	P52907	sp|P52907|CAZA1_HUMAN F-actin-capping protein subunit alpha-1 OS=Homo sapiens OX=9606 GN=CAPZA1 PE=1 SV=3	0	0	24.3025709788004	24.8170127868652			0						CAPZA1	CAPZA1
202	CAPZA2	F-actin-capping protein subunit alpha-2	P47755	sp|P47755|CAZA2_HUMAN F-actin-capping protein subunit alpha-2 OS=Homo sapiens OX=9606 GN=CAPZA2 PE=1 SV=3;tr|F8W9N7|F8W9N7_HUMAN F-actin-capping protein subunit alpha OS=Homo sapiens OX=9606 GN=CAPZA2 PE=1 SV=1;tr|A0A0D9SET8|A0A0D9SET8_HUMAN F-actin-cappin	25.4902903238932	0	25.8047949473063	25.955862681071			0				CAPZA2		CAPZA2	CAPZA2
203	CAPZB	F-actin-capping protein subunit beta	P47756	sp|P47756-2|CAPZB_HUMAN Isoform 2 of F-actin-capping protein subunit beta OS=Homo sapiens OX=9606 GN=CAPZB;tr|B1AK87|B1AK87_HUMAN F-actin-capping protein subunit beta OS=Homo sapiens OX=9606 GN=CAPZB PE=1 SV=1;tr|B1AK88|B1AK88_HUMAN F-actin-capping protein	24.6925767262777	24.059247970581	26.864959081014	27.6235644022624			3.85923	3.56432		CAPZB	CAPZB	CAPZB	CAPZB	CAPZB
204	CARS	Cysteine--tRNA ligase. cytoplasmic	B4DKY1	tr|B4DKY1|B4DKY1_HUMAN Cysteine--tRNA ligase. cytoplasmic OS=Homo sapiens OX=9606 GN=CARS1 PE=1 SV=1;sp|P49589-2|SYCC_HUMAN Isoform 2 of Cysteine--tRNA ligase. cytoplasmic OS=Homo sapiens OX=9606 GN=CARS1;sp|P49589|SYCC_HUMAN Cysteine--tRNA ligase. cytopla	0	0	7.9908790588379	23.7002665201823			0						CARS	CARS
205	CASP14	Caspase-14;Caspase-14 subunit p17. mature form;Caspase-14 subunit p10. mature form;Caspase-14 subunit p20. intermediate form;Caspase-14 subunit p8. intermediate form	P31944	sp|P31944|CASPE_HUMAN Caspase-14 OS=Homo sapiens OX=9606 GN=CASP14 PE=1 SV=2	26.7517770131429	27.2976086934408	24.509838104248	25.2952632904053			5.99791	-2.00235	CASP14
206	CAT	Catalase	P04040	sp|P04040|CATA_HUMAN Catalase OS=Homo sapiens OX=9606 GN=CAT PE=1 SV=3	26.8109747568766	27.2043692270915	26.4340356190999	26.8479868570964			2.4338	-0.356382	CAT
207	CAV1	Caveolin-1;Caveolin	Q03135	sp|Q03135|CAV1_HUMAN Caveolin-1 OS=Homo sapiens OX=9606 GN=CAV1 PE=1 SV=4;tr|E9PCT5|E9PCT5_HUMAN Caveolin OS=Homo sapiens OX=9606 GN=CAV1 PE=1 SV=1	25.8919359842936	26.6374607086182	26.1050605773926	27.4048271179199			1.6043	0.767366
208	CAV2	Caveolin-2;Caveolin	P51636	sp|P51636-2|CAV2_HUMAN Isoform Beta of Caveolin-2 OS=Homo sapiens OX=9606 GN=CAV2;sp|P51636|CAV2_HUMAN Caveolin-2 OS=Homo sapiens OX=9606 GN=CAV2 PE=1 SV=2;tr|E9PCT3|E9PCT3_HUMAN Caveolin OS=Homo sapiens OX=9606 GN=CAV2 PE=1 SV=1	0	24.8025258382162	24.0367609659831	25.1694761912028			0.397382	0.36695
209	CBR1	Carbonyl reductase [NADPH] 1	P16152	sp|P16152|CBR1_HUMAN Carbonyl reductase [NADPH] 1 OS=Homo sapiens OX=9606 GN=CBR1 PE=1 SV=3;tr|E9PQ63|E9PQ63_HUMAN Carbonyl reductase [NADPH] 1 OS=Homo sapiens OX=9606 GN=CBR1 PE=1 SV=1;tr|A8MTM1|A8MTM1_HUMAN Carbonyl reductase [NADPH] 1 OS=Homo sapiens OX	25.1184075673421	26.7372531890869	28.1695257822672	28.8409067789714			2.81359	2.10365		CBR1	CBR1	CBR1	CBR1	CBR1
210	CCBL2	Kynurenine--oxoglutarate transaminase 3	Q6YP21	sp|Q6YP21-3|KAT3_HUMAN Isoform 3 of Kynurenine--oxoglutarate transaminase 3 OS=Homo sapiens OX=9606 GN=KYAT3;sp|Q6YP21|KAT3_HUMAN Kynurenine--oxoglutarate transaminase 3 OS=Homo sapiens OX=9606 GN=KYAT3 PE=1 SV=1;tr|A0A0A0MRN7|A0A0A0MRN7_HUMAN Kynurenine--	0	0	23.0979398091634	15.0230503082275			0
211	CCNY	Cyclin-Y	Q8ND76	sp|Q8ND76-3|CCNY_HUMAN Isoform 3 of Cyclin-Y OS=Homo sapiens OX=9606 GN=CCNY;sp|Q8ND76-2|CCNY_HUMAN Isoform 2 of Cyclin-Y OS=Homo sapiens OX=9606 GN=CCNY;sp|Q8ND76|CCNY_HUMAN Cyclin-Y OS=Homo sapiens OX=9606 GN=CCNY PE=1 SV=2	0	0	15.5036233266195	23.8249664306641			0
212	CCT2	T-complex protein 1 subunit beta	F5GWF6	tr|F5GWF6|F5GWF6_HUMAN T-complex protein 1 subunit beta OS=Homo sapiens OX=9606 GN=CCT2 PE=1 SV=2;sp|P78371-2|TCPB_HUMAN Isoform 2 of T-complex protein 1 subunit beta OS=Homo sapiens OX=9606 GN=CCT2;sp|P78371|TCPB_HUMAN T-complex protein 1 subunit beta OS=	0	0	25.5886510213216	25.1979395548503			0						CCT2	CCT2
213	CCT3	T-complex protein 1 subunit gamma	B4DUR8	tr|B4DUR8|B4DUR8_HUMAN T-complex protein 1 subunit gamma OS=Homo sapiens OX=9606 GN=CCT3 PE=1 SV=1;sp|P49368|TCPG_HUMAN T-complex protein 1 subunit gamma OS=Homo sapiens OX=9606 GN=CCT3 PE=1 SV=4;sp|P49368-2|TCPG_HUMAN Isoform 2 of T-complex protein 1 subu	24.8356418609619	24.7486941019694	27.415922164917	26.7716751098633			3.01027	2.02298		CCT3	CCT3	CCT3	CCT3	CCT3
214	CCT4	T-complex protein 1 subunit delta	P50991	sp|P50991|TCPD_HUMAN T-complex protein 1 subunit delta OS=Homo sapiens OX=9606 GN=CCT4 PE=1 SV=4;sp|P50991-2|TCPD_HUMAN Isoform 2 of T-complex protein 1 subunit delta OS=Homo sapiens OX=9606 GN=CCT4	25.7065830230713	0	26.060048421224	26.0800050099691			0				CCT4		CCT4	CCT4
215	CCT5	T-complex protein 1 subunit epsilon	E7ENZ3	tr|E7ENZ3|E7ENZ3_HUMAN T-complex protein 1 subunit epsilon OS=Homo sapiens OX=9606 GN=CCT5 PE=1 SV=1;tr|B7ZAR1|B7ZAR1_HUMAN T-complex protein 1 subunit epsilon OS=Homo sapiens OX=9606 GN=CCT5 PE=1 SV=1;tr|E9PCA1|E9PCA1_HUMAN T-complex protein 1 subunit eps	0	0	24.3314889272054	24.0592975616455			0						CCT5	CCT5
216	CCT6A	T-complex protein 1 subunit zeta	P40227	sp|P40227|TCPZ_HUMAN T-complex protein 1 subunit zeta OS=Homo sapiens OX=9606 GN=CCT6A PE=1 SV=3;sp|P40227-2|TCPZ_HUMAN Isoform 2 of T-complex protein 1 subunit zeta OS=Homo sapiens OX=9606 GN=CCT6A	0	0	26.0645510355632	26.0074221293132			0						CCT6A	CCT6A
217	CCT7	T-complex protein 1 subunit eta	Q99832	sp|Q99832-3|TCPH_HUMAN Isoform 3 of T-complex protein 1 subunit eta OS=Homo sapiens OX=9606 GN=CCT7;sp|Q99832|TCPH_HUMAN T-complex protein 1 subunit eta OS=Homo sapiens OX=9606 GN=CCT7 PE=1 SV=2;sp|Q99832-4|TCPH_HUMAN Isoform 4 of T-complex protein 1 subun	24.9892272949219	16.6227060953776	26.3557523091634	25.9207356770833			2.84904	0.986677		CCT7	CCT7	CCT7	CCT7	CCT7
218	CCT8	T-complex protein 1 subunit theta	P50990	sp|P50990|TCPQ_HUMAN T-complex protein 1 subunit theta OS=Homo sapiens OX=9606 GN=CCT8 PE=1 SV=4;sp|P50990-2|TCPQ_HUMAN Isoform 2 of T-complex protein 1 subunit theta OS=Homo sapiens OX=9606 GN=CCT8;sp|P50990-3|TCPQ_HUMAN Isoform 3 of T-complex protein 1 s	25.8448181152344	25.221643447876	27.2421360015869	26.8126277923584			1.7838	1.59098			CCT8	CCT8	CCT8	CCT8
219	CD14	Monocyte differentiation antigen CD14;Monocyte differentiation antigen CD14. urinary form;Monocyte differentiation antigen CD14. membrane-bound form	P08571	sp|P08571|CD14_HUMAN Monocyte differentiation antigen CD14 OS=Homo sapiens OX=9606 GN=CD14 PE=1 SV=2	0	25.2057514190674	24.2761090596517	27.0106519063314			4.29965	1.8049		CD14
220	CD163	Scavenger receptor cysteine-rich type 1 protein M130;Soluble CD163	F5GZZ9	tr|F5GZZ9|F5GZZ9_HUMAN Scavenger receptor cysteine-rich type 1 protein M130 OS=Homo sapiens OX=9606 GN=CD163 PE=1 SV=1;sp|Q86VB7-3|C163A_HUMAN Isoform 3 of Scavenger receptor cysteine-rich type 1 protein M130 OS=Homo sapiens OX=9606 GN=CD163;sp|Q86VB7|C163	7.09975814819337	28.9173221588135	22.8592224121094	29.8694451649984			4.36549	0.952123		CD163
221	CD200	OX-2 membrane glycoprotein	U3KQG5	tr|U3KQG5|U3KQG5_HUMAN OX-2 membrane glycoprotein (Fragment) OS=Homo sapiens OX=9606 GN=CD200 PE=1 SV=1;sp|P41217-2|OX2G_HUMAN Isoform 2 of OX-2 membrane glycoprotein OS=Homo sapiens OX=9606 GN=CD200;sp|P41217|OX2G_HUMAN OX-2 membrane glycoprotein OS=Homo	0	26.1545054117838	27.7053998311361	26.0919494628906			0.280546	-0.0625559				CD200	CD200	CD200
222	CD209	CD209 antigen	M0QZG5	tr|M0QZG5|M0QZG5_HUMAN CD209 antigen OS=Homo sapiens OX=9606 GN=CD209 PE=1 SV=1;sp|Q9NNX6-7|CD209_HUMAN Isoform 7 of CD209 antigen OS=Homo sapiens OX=9606 GN=CD209;sp|Q9NNX6-6|CD209_HUMAN Isoform 6 of CD209 antigen OS=Homo sapiens OX=9606 GN=CD209;sp|Q9NNX	0	0	0	15.8198566436768			0
223	CD38	ADP-ribosyl cyclase/cyclic ADP-ribose hydrolase 1	P28907	sp|P28907|CD38_HUMAN ADP-ribosyl cyclase/cyclic ADP-ribose hydrolase 1 OS=Homo sapiens OX=9606 GN=CD38 PE=1 SV=2;tr|H0Y950|H0Y950_HUMAN ADP-ribosyl cyclase/cyclic ADP-ribose hydrolase 1 (Fragment) OS=Homo sapiens OX=9606 GN=CD38 PE=1 SV=8;sp|P28907-2|CD38_	0	0	24.8851559956868	0	P28907			0
224	CD44	CD44 antigen	H0YD13	tr|H0YD13|H0YD13_HUMAN CD44 antigen OS=Homo sapiens OX=9606 GN=CD44 PE=1 SV=2;sp|P16070-18|CD44_HUMAN Isoform 18 of CD44 antigen OS=Homo sapiens OX=9606 GN=CD44;sp|P16070-12|CD44_HUMAN Isoform 12 of CD44 antigen OS=Homo sapiens OX=9606 GN=CD44;sp|P16070-14	25.351801554362	26.9008242289225	25.2123533884684	26.8520711263021			0.152146	-0.0487531
225	CD47	Leukocyte surface antigen CD47	Q08722	sp|Q08722|CD47_HUMAN Leukocyte surface antigen CD47 OS=Homo sapiens OX=9606 GN=CD47 PE=1 SV=1;tr|A0A2R8Y484|A0A2R8Y484_HUMAN Leukocyte surface antigen CD47 (Fragment) OS=Homo sapiens OX=9606 GN=CD47 PE=1 SV=1;sp|Q08722-2|CD47_HUMAN Isoform OA3-293 of Leuko	28.2098522186279	27.8489761352539	29.3041451772054	28.5330994923909	Q08722		4.16076	0.684123		CD47
226	CD59	CD59 glycoprotein	E9PNW4	tr|E9PNW4|E9PNW4_HUMAN UPAR/Ly6 domain-containing protein OS=Homo sapiens OX=9606 PE=1 SV=1;tr|A0A2U3TZL5|A0A2U3TZL5_HUMAN CD59 glycoprotein (Fragment) OS=Homo sapiens OX=9606 GN=CD59 PE=1 SV=1;sp|P13987|CD59_HUMAN CD59 glycoprotein OS=Homo sapiens OX=9606	28.1743094126383	29.0287729899088	30.0616455078125	30.4900010426839			4.97392	1.46123		CD59
227	CD74	HLA class II histocompatibility antigen gamma chain	P04233	sp|P04233-2|HG2A_HUMAN Isoform 2 of HLA class II histocompatibility antigen gamma chain OS=Homo sapiens OX=9606 GN=CD74;tr|E7EQJ3|E7EQJ3_HUMAN HLA class II histocompatibility antigen gamma chain OS=Homo sapiens OX=9606 GN=CD74 PE=1 SV=1;tr|H0YBZ8|H0YBZ8_HU	0	0	0	15.9329922993978	P04233		0
228	CD81	Tetraspanin;CD81 antigen	E9PJK1	tr|E9PJK1|E9PJK1_HUMAN Tetraspanin OS=Homo sapiens OX=9606 GN=CD81 PE=1 SV=1;tr|E9PRJ8|E9PRJ8_HUMAN Tetraspanin (Fragment) OS=Homo sapiens OX=9606 GN=CD81 PE=1 SV=1;tr|H0YDL9|H0YDL9_HUMAN Tetraspanin (Fragment) OS=Homo sapiens OX=9606 GN=CD81 PE=1 SV=1;tr|	29.1357975006104	30.6077302296956	28.0183213551839	28.777027130127			4.62562	-1.8307	CD81		CD81	CD81	CD81	CD81
229	CD82	CD82 antigen;Tetraspanin	P27701	sp|P27701|CD82_HUMAN CD82 antigen OS=Homo sapiens OX=9606 GN=CD82 PE=1 SV=1;sp|P27701-2|CD82_HUMAN Isoform 2 of CD82 antigen OS=Homo sapiens OX=9606 GN=CD82;tr|E9PJC7|E9PJC7_HUMAN Tetraspanin (Fragment) OS=Homo sapiens OX=9606 GN=CD82 PE=1 SV=1	27.0906772613525	28.2205677032471	25.6182448069254	25.2905298868815	P27701		4.25738	-2.93004	CD82
230	CD9	Tetraspanin;CD9 antigen	A6NNI4	tr|A6NNI4|A6NNI4_HUMAN Tetraspanin OS=Homo sapiens OX=9606 GN=CD9 PE=1 SV=1;tr|A0A2R8Y478|A0A2R8Y478_HUMAN Tetraspanin OS=Homo sapiens OX=9606 GN=CD9 PE=1 SV=1;tr|G8JLH6|G8JLH6_HUMAN Tetraspanin OS=Homo sapiens OX=9606 GN=CD9 PE=1 SV=2;sp|P21926|CD9_HUMAN	28.8733514149984	29.6180210113525	27.9991359710693	28.225554784139			4.42487	-1.39247	CD9
231	CD99	CD99 antigen	P14209	sp|P14209-3|CD99_HUMAN Isoform 3 of CD99 antigen OS=Homo sapiens OX=9606 GN=CD99;sp|P14209|CD99_HUMAN CD99 antigen OS=Homo sapiens OX=9606 GN=CD99 PE=1 SV=1;tr|A8MQT7|A8MQT7_HUMAN CD99 antigen OS=Homo sapiens OX=9606 GN=CD99 PE=1 SV=1;tr|A0A096LP69|A0A096L	0	16.6620756785075	16.1012407938639	24.5419801076253	P14209		1.8495	-0.451133
232	CD99L2	CD99 antigen-like protein 2	A0A0U1RQT8	tr|A0A0U1RQT8|A0A0U1RQT8_HUMAN CD99 antigen-like protein 2 (Fragment) OS=Homo sapiens OX=9606 GN=CD99L2 PE=1 SV=1;sp|Q8TCZ2-3|C99L2_HUMAN Isoform 3 of CD99 antigen-like protein 2 OS=Homo sapiens OX=9606 GN=CD99L2;sp|Q8TCZ2-2|C99L2_HUMAN Isoform 2 of CD99 a	24.5904788970947	8.04494921366373	15.9174671173096	23.4751478830973			0	-0.6597			CD99L2	CD99L2	CD99L2	CD99L2
233	CDC42	Cell division control protein 42 homolog	P60953	sp|P60953|CDC42_HUMAN Cell division control protein 42 homolog OS=Homo sapiens OX=9606 GN=CDC42 PE=1 SV=2;tr|A0A590UJK8|A0A590UJK8_HUMAN Cell division control protein 42 homolog OS=Homo sapiens OX=9606 GN=CDC42 PE=1 SV=1;tr|Q5JYX0|Q5JYX0_HUMAN Cell divisio	27.6407674153646	27.7655970255534	28.069548924764	28.3487014770508				0			CDC42	CDC42	CDC42	CDC42
234	CDC42	Cell division control protein 42 homolog	P60953	sp|P60953-1|CDC42_HUMAN Isoform 1 of Cell division control protein 42 homolog OS=Homo sapiens OX=9606 GN=CDC42	0	0	25.3485418955485	0			3.71157	0.583104		CDC42			CDC42
235	CDH13	Cadherin-13	P55290	sp|P55290|CAD13_HUMAN Cadherin-13 OS=Homo sapiens OX=9606 GN=CDH13 PE=1 SV=1;sp|P55290-4|CAD13_HUMAN Isoform 4 of Cadherin-13 OS=Homo sapiens OX=9606 GN=CDH13;sp|P55290-5|CAD13_HUMAN Isoform 5 of Cadherin-13 OS=Homo sapiens OX=9606 GN=CDH13	25.5595067342122	24.970064163208	26.2826251983643	25.0141779581706			0.206018	0.0441138
236	CDH2	Cadherin-2	P19022	sp|P19022-2|CADH2_HUMAN Isoform 2 of Cadherin-2 OS=Homo sapiens OX=9606 GN=CDH2;sp|P19022|CADH2_HUMAN Cadherin-2 OS=Homo sapiens OX=9606 GN=CDH2 PE=1 SV=4	0	0	24.7030296325684	23.6131242116292	P19022		0						CDH2	CDH2
237	CEND1	Cell cycle exit and neuronal differentiation protein 1	Q8N111	sp|Q8N111|CEND_HUMAN Cell cycle exit and neuronal differentiation protein 1 OS=Homo sapiens OX=9606 GN=CEND1 PE=1 SV=1	24.3182353973389	15.8514035542806	25.1532135009766	24.1846237182617	Q8N111		2.1777	0.407518		CEND1	CEND1	CEND1	CEND1	CEND1
238	CES1	Liver carboxylesterase 1	P23141	sp|P23141-3|EST1_HUMAN Isoform 3 of Liver carboxylesterase 1 OS=Homo sapiens OX=9606 GN=CES1;sp|P23141|EST1_HUMAN Liver carboxylesterase 1 OS=Homo sapiens OX=9606 GN=CES1 PE=1 SV=2;sp|P23141-2|EST1_HUMAN Isoform 2 of Liver carboxylesterase 1 OS=Homo sapien	0	24.9939079284668	24.8962879180908	27.3560187021891			3.65414	2.36211		CES1
239	CFL1	Cofilin-1	P23528	sp|P23528|COF1_HUMAN Cofilin-1 OS=Homo sapiens OX=9606 GN=CFL1 PE=1 SV=3;tr|G3V1A4|G3V1A4_HUMAN Cofilin 1 (Non-muscle). isoform CRA_a OS=Homo sapiens OX=9606 GN=CFL1 PE=1 SV=1;tr|E9PP50|E9PP50_HUMAN Cofilin-1 (Fragment) OS=Homo sapiens OX=9606 GN=CFL1 PE=1	26.3065401713053	26.5677388509114	27.6431821187337	28.0885518391927			4.22113	1.52081		CFL1	CFL1	CFL1	CFL1	CFL1
240	CHID1	Chitinase domain-containing protein 1	Q9BWS9	sp|Q9BWS9-3|CHID1_HUMAN Isoform 3 of Chitinase domain-containing protein 1 OS=Homo sapiens OX=9606 GN=CHID1;sp|Q9BWS9|CHID1_HUMAN Chitinase domain-containing protein 1 OS=Homo sapiens OX=9606 GN=CHID1 PE=1 SV=1;sp|Q9BWS9-2|CHID1_HUMAN Isoform 2 of Chitinas	0	0	15.2520281473796	0				0
241	CHL1	Neural cell adhesion molecule L1-like protein;Processed neural cell adhesion molecule L1-like protein	A0A087X0M8	tr|A0A087X0M8|A0A087X0M8_HUMAN Neural cell adhesion molecule L1-like protein OS=Homo sapiens OX=9606 GN=CHL1 PE=1 SV=1;sp|O00533|NCHL1_HUMAN Neural cell adhesion molecule L1-like protein OS=Homo sapiens OX=9606 GN=CHL1 PE=1 SV=4;sp|O00533-2|NCHL1_HUMAN Iso	0	16.5307235717773	23.7852255503336	15.7330430348714			1.67274	-1.19652
242	CISD1	CDGSH iron-sulfur domain-containing protein 1	Q9NZ45	sp|Q9NZ45|CISD1_HUMAN CDGSH iron-sulfur domain-containing protein 1 OS=Homo sapiens OX=9606 GN=CISD1 PE=1 SV=1	0	8.3488254547119	26.3294417063395	25.8402576446533	Q9NZ45		0	0.793781				CISD1	CISD1	CISD1
243	CKAP4	Cytoskeleton-associated protein 4	Q07065	sp|Q07065|CKAP4_HUMAN Cytoskeleton-associated protein 4 OS=Homo sapiens OX=9606 GN=CKAP4 PE=1 SV=2	0	0	15.3337669372558	23.671049118042	Q07065		0						CKAP4	CKAP4
244	CKB	Creatine kinase B-type	P12277	sp|P12277|KCRB_HUMAN Creatine kinase B-type OS=Homo sapiens OX=9606 GN=CKB PE=1 SV=1;tr|G3V4N7|G3V4N7_HUMAN Creatine kinase B-type (Fragment) OS=Homo sapiens OX=9606 GN=CKB PE=1 SV=1	28.7244141896566	29.2708702087402	31.1527303059896	30.806770324707			6.54123	1.5359		CKB	CKB	CKB	CKB	CKB
245	CKMT1A	Creatine kinase U-type. mitochondrial	P12532	sp|P12532|KCRU_HUMAN Creatine kinase U-type. mitochondrial OS=Homo sapiens OX=9606 GN=CKMT1A PE=1 SV=1;sp|P12532-2|KCRU_HUMAN Isoform 2 of Creatine kinase U-type. mitochondrial OS=Homo sapiens OX=9606 GN=CKMT1A;tr|F8WCN3|F8WCN3_HUMAN Creatine kinase U-type	26.7755165100098	26.6432406107585	27.9257043202718	26.7040608723958			0.55229	0.0608203			CKMT1A	CKMT1A	CKMT1A	CKMT1A
246	CLDN11	Claudin;Claudin-11	B4DFI2	tr|B4DFI2|B4DFI2_HUMAN Claudin OS=Homo sapiens OX=9606 PE=2 SV=1;sp|O75508|CLD11_HUMAN Claudin-11 OS=Homo sapiens OX=9606 GN=CLDN11 PE=1 SV=2	0	0	15.6012643178304	15.8720817565918			0
247	CLDN5	Claudin;Claudin-5	D3DX19	tr|D3DX19|D3DX19_HUMAN Claudin OS=Homo sapiens OX=9606 GN=CLDN5 PE=1 SV=1;sp|O00501|CLD5_HUMAN Claudin-5 OS=Homo sapiens OX=9606 GN=CLDN5 PE=1 SV=1	0	0	24.4027976989746	24.1609350840251			0
248	CLIC1	Chloride intracellular channel protein 1	O00299	sp|O00299|CLIC1_HUMAN Chloride intracellular channel protein 1 OS=Homo sapiens OX=9606 GN=CLIC1 PE=1 SV=4	0	7.99163754781087	24.378121693929	25.5768464406331	O00299		0	1.60193
249	CLIC4	Chloride intracellular channel protein 4	Q9Y696	sp|Q9Y696|CLIC4_HUMAN Chloride intracellular channel protein 4 OS=Homo sapiens OX=9606 GN=CLIC4 PE=1 SV=4	0	16.6292311350505	25.4618295033773	25.943110148112	Q9Y696		3.58086	0.999263		CLIC4		CLIC4	CLIC4	CLIC4
250	CLPTM1	Cleft lip and palate transmembrane protein 1	O96005	sp|O96005-3|CLPT1_HUMAN Isoform 2 of Cleft lip and palate transmembrane protein 1 OS=Homo sapiens OX=9606 GN=CLPTM1;sp|O96005-4|CLPT1_HUMAN Isoform 3 of Cleft lip and palate transmembrane protein 1 OS=Homo sapiens OX=9606 GN=CLPTM1;sp|O96005|CLPT1_HUMAN Cl	0	0	14.9618250528971	0	O96005			0					CLPTM1
251	CLTA	Clathrin light chain A	P09496	sp|P09496-3|CLCA_HUMAN Isoform 3 of Clathrin light chain A OS=Homo sapiens OX=9606 GN=CLTA;sp|P09496|CLCA_HUMAN Clathrin light chain A OS=Homo sapiens OX=9606 GN=CLTA PE=1 SV=1;tr|F8WF69|F8WF69_HUMAN Clathrin light chain OS=Homo sapiens OX=9606 GN=CLTA PE=	28.7748425801595	27.8244120279948	22.9257469177246	23.1069755554199			3.9844	-4.71744	CLTA		CLTA	CLTA	CLTA	CLTA
252	CLTB	Clathrin light chain B	P09497	sp|P09497-2|CLCB_HUMAN Isoform Non-brain of Clathrin light chain B OS=Homo sapiens OX=9606 GN=CLTB;sp|P09497|CLCB_HUMAN Clathrin light chain B OS=Homo sapiens OX=9606 GN=CLTB PE=1 SV=1	28.1972287495931	27.6755434672038	0	0			0
253	CLTC	Clathrin heavy chain;Clathrin heavy chain 1	A0A087WVQ6	tr|A0A087WVQ6|A0A087WVQ6_HUMAN Clathrin heavy chain OS=Homo sapiens OX=9606 GN=CLTC PE=1 SV=1;sp|Q00610-2|CLH1_HUMAN Isoform 2 of Clathrin heavy chain 1 OS=Homo sapiens OX=9606 GN=CLTC;sp|Q00610|CLH1_HUMAN Clathrin heavy chain 1 OS=Homo sapiens OX=9606 GN=	35.075496673584	34.1421025594076	31.8516680399577	31.0378697713216			8.15673	-3.10423	CLTC		CLTC	CLTC	CLTC	CLTC
254	CLU	Clusterin;Clusterin beta chain;Clusterin alpha chain;Clusterin	P10909	sp|P10909-4|CLUS_HUMAN Isoform 4 of Clusterin OS=Homo sapiens OX=9606 GN=CLU;sp|P10909-6|CLUS_HUMAN Isoform 6 of Clusterin OS=Homo sapiens OX=9606 GN=CLU;sp|P10909|CLUS_HUMAN Clusterin OS=Homo sapiens OX=9606 GN=CLU PE=1 SV=1;sp|P10909-5|CLUS_HUMAN Isoform	26.3573106129964	27.9867509206136	25.8639176686605	26.3820521036784		CLU	4.9227	-1.6047	CLU		CLU	CLU	CLU	CLU	CLU
255	CMBL	Carboxymethylenebutenolidase homolog	Q96DG6	sp|Q96DG6|CMBL_HUMAN Carboxymethylenebutenolidase homolog OS=Homo sapiens OX=9606 GN=CMBL PE=1 SV=1	0	0	23.7237739562988	24.8017482757568			0
256	CNDP2	Cytosolic non-specific dipeptidase	Q96KP4	sp|Q96KP4|CNDP2_HUMAN Cytosolic non-specific dipeptidase OS=Homo sapiens OX=9606 GN=CNDP2 PE=1 SV=2;sp|Q96KP4-2|CNDP2_HUMAN Isoform 2 of Cytosolic non-specific dipeptidase OS=Homo sapiens OX=9606 GN=CNDP2;tr|J3QKT2|J3QKT2_HUMAN Cytosolic non-specific dipep	25.5037053426107	26.8240547180176	29.0553194681803	29.2385787963867			4.40661	2.41452		CNDP2	CNDP2	CNDP2	CNDP2	CNDP2
257	CNP	2.3-cyclic-nucleotide 3-phosphodiesterase	P09543	sp|P09543|CN37_HUMAN 2.3-cyclic-nucleotide 3-phosphodiesterase OS=Homo sapiens OX=9606 GN=CNP PE=1 SV=2;sp|P09543-2|CN37_HUMAN Isoform CNPI of 2.3-cyclic-nucleotide 3-phosphodiesterase OS=Homo sapiens OX=9606 GN=CNP	29.707337697347	29.3054796854655	31.5251541137695	30.6760698954265			6.89889	1.37059		CNP	CNP	CNP	CNP	CNP
258	CNTFR	Ciliary neurotrophic factor receptor subunit alpha	P26992	sp|P26992|CNTFR_HUMAN Ciliary neurotrophic factor receptor subunit alpha OS=Homo sapiens OX=9606 GN=CNTFR PE=1 SV=2	24.8607323964437	16.9561958312988	25.5533180236816	25.30006980896			1.36709	-0.134224			CNTFR	CNTFR	CNTFR	CNTFR
259	CNTN1	Contactin-1	Q12860	sp|Q12860|CNTN1_HUMAN Contactin-1 OS=Homo sapiens OX=9606 GN=CNTN1 PE=1 SV=1;sp|Q12860-2|CNTN1_HUMAN Isoform 2 of Contactin-1 OS=Homo sapiens OX=9606 GN=CNTN1	29.9213167826335	29.9263229370117	31.2310727437337	29.8517824808756			0.797397	-0.0745405			CNTN1	CNTN1	CNTN1	CNTN1
260	CNTN2	Contactin-2	A0A1W2PQ86	tr|A0A1W2PQ86|A0A1W2PQ86_HUMAN Contactin-2 OS=Homo sapiens OX=9606 GN=CNTN2 PE=1 SV=1;tr|A0A1W2PQ11|A0A1W2PQ11_HUMAN Contactin-2 OS=Homo sapiens OX=9606 GN=CNTN2 PE=1 SV=1;sp|Q02246|CNTN2_HUMAN Contactin-2 OS=Homo sapiens OX=9606 GN=CNTN2 PE=1 SV=1;tr|A0A1	0	0	25.1809050242106	24.3259677886963			0
261	CNTNAP1	Contactin-associated protein 1	P78357	sp|P78357|CNTP1_HUMAN Contactin-associated protein 1 OS=Homo sapiens OX=9606 GN=CNTNAP1 PE=1 SV=1	25.812359491984	26.5285415649414	28.6290740966797	27.2477397918701	P78357		1.17824	0.719198
262	CNTNAP2	Contactin-associated protein-like 2	Q9UHC6	sp|Q9UHC6|CNTP2_HUMAN Contactin-associated protein-like 2 OS=Homo sapiens OX=9606 GN=CNTNAP2 PE=1 SV=1	0	0	26.4602336883545	23.9041144053141	Q9UHC6		0						CNTNAP2	CNTNAP2
263	COL14A1	Collagen alpha-1(XIV) chain	Q05707	sp|Q05707-3|COEA1_HUMAN Isoform 3 of Collagen alpha-1(XIV) chain OS=Homo sapiens OX=9606 GN=COL14A1;sp|Q05707-2|COEA1_HUMAN Isoform 2 of Collagen alpha-1(XIV) chain OS=Homo sapiens OX=9606 GN=COL14A1;sp|Q05707|COEA1_HUMAN Collagen alpha-1(XIV) chain OS=Hom	16.9963766733805	26.2538324991862	0	0			0
264	COL4A1	Collagen alpha-1(IV) chain;Arresten;Collagen alpha-5(IV) chain	A0A3B3ISV3	tr|A0A3B3ISV3|A0A3B3ISV3_HUMAN Collagen alpha-1(IV) chain (Fragment) OS=Homo sapiens OX=9606 GN=COL4A1 PE=1 SV=1;sp|P02462|CO4A1_HUMAN Collagen alpha-1(IV) chain OS=Homo sapiens OX=9606 GN=COL4A1 PE=1 SV=4;sp|P29400|CO4A5_HUMAN Collagen alpha-5(IV) chain O	30.0140444437663	30.5168704986572	6.97977956136067	21.4264653523763			5.74204	-9.09041	COL4A1
265	COL4A2	Collagen alpha-2(IV) chain;Canstatin	P08572	sp|P08572|CO4A2_HUMAN Collagen alpha-2(IV) chain OS=Homo sapiens OX=9606 GN=COL4A2 PE=1 SV=4	30.0063031514486	30.5502936045329	0	0			0
266	COL6A1	Collagen alpha-1(VI) chain	A0A087X0S5	tr|A0A087X0S5|A0A087X0S5_HUMAN Collagen alpha-1(VI) chain OS=Homo sapiens OX=9606 GN=COL6A1 PE=1 SV=1;sp|P12109|CO6A1_HUMAN Collagen alpha-1(VI) chain OS=Homo sapiens OX=9606 GN=COL6A1 PE=1 SV=3	25.8436959584554	29.7011674245199	7.71870104471843	22.0297565460205			3.12179	-7.67141	COL6A1
267	COL6A2	Collagen alpha-2(VI) chain	P12110	sp|P12110|CO6A2_HUMAN Collagen alpha-2(VI) chain OS=Homo sapiens OX=9606 GN=COL6A2 PE=1 SV=4;sp|P12110-3|CO6A2_HUMAN Isoform 2C2A of Collagen alpha-2(VI) chain OS=Homo sapiens OX=9606 GN=COL6A2;sp|P12110-2|CO6A2_HUMAN Isoform 2C2A of Collagen alpha-2(VI)	27.5680567423503	29.5720456441244	0	0			0
268	COL6A3	Collagen alpha-3(VI) chain	E7ENL6	tr|E7ENL6|E7ENL6_HUMAN Collagen alpha-3(VI) chain OS=Homo sapiens OX=9606 GN=COL6A3 PE=1 SV=2;sp|P12111-4|CO6A3_HUMAN Isoform 4 of Collagen alpha-3(VI) chain OS=Homo sapiens OX=9606 GN=COL6A3;sp|P12111-2|CO6A3_HUMAN Isoform 2 of Collagen alpha-3(VI) chain	27.0445257822673	31.4838409423828	20.3010120391846	22.1115163167318			4.80624	-9.37232	COL6A3
269	COLEC12	Collectin-12	Q5KU26	sp|Q5KU26|COL12_HUMAN Collectin-12 OS=Homo sapiens OX=9606 GN=COLEC12 PE=1 SV=3	0	0	7.41401799519857	23.2274036407471	Q5KU26		0
270	COMT	Catechol O-methyltransferase	P21964	sp|P21964-2|COMT_HUMAN Isoform Soluble of Catechol O-methyltransferase OS=Homo sapiens OX=9606 GN=COMT;sp|P21964|COMT_HUMAN Catechol O-methyltransferase OS=Homo sapiens OX=9606 GN=COMT PE=1 SV=2;tr|E7EMS6|E7EMS6_HUMAN Catechol O-methyltransferase (Fragment	0	0	23.6142094930013	7.71074358622233	P21964		0
271	COPA	Coatomer subunit alpha;Xenin;Proxenin	A0A3B3IT15	tr|A0A3B3IT15|A0A3B3IT15_HUMAN Coatomer subunit alpha OS=Homo sapiens OX=9606 GN=COPA PE=1 SV=1;tr|A0A3B3IS84|A0A3B3IS84_HUMAN Coatomer subunit alpha OS=Homo sapiens OX=9606 GN=COPA PE=1 SV=1;sp|P53621|COPA_HUMAN Coatomer subunit alpha OS=Homo sapiens OX=9	0	0	24.3864580790202	24.1215159098307			0						COPA	COPA
272	COPS3	COP9 signalosome complex subunit 3	Q9UNS2	sp|Q9UNS2|CSN3_HUMAN COP9 signalosome complex subunit 3 OS=Homo sapiens OX=9606 GN=COPS3 PE=1 SV=3;tr|H7C3P9|H7C3P9_HUMAN COP9 signalosome complex subunit 3 OS=Homo sapiens OX=9606 GN=COPS3 PE=1 SV=2;sp|Q9UNS2-2|CSN3_HUMAN Isoform 2 of COP9 signalosome com	0	0	23.9763895670573	15.8809299468994			0						COPS3	COPS3
273	COPS4	COP9 signalosome complex subunit 4	D6RAX7	tr|D6RAX7|D6RAX7_HUMAN COP9 constitutive photomorphogenic-like protein subunit 4 isoform 2 OS=Homo sapiens OX=9606 GN=COPS4 PE=1 SV=1;sp|Q9BT78-2|CSN4_HUMAN Isoform 2 of COP9 signalosome complex subunit 4 OS=Homo sapiens OX=9606 GN=COPS4;sp|Q9BT78|CSN4_HUM	0	0	7.26523526509603	7.79643122355143			0						COPS4	COPS4
274	COPS6	COP9 signalosome complex subunit 6	E7EM64	tr|E7EM64|E7EM64_HUMAN COP9 signalosome complex subunit 6 OS=Homo sapiens OX=9606 GN=COPS6 PE=1 SV=1;sp|Q7L5N1|CSN6_HUMAN COP9 signalosome complex subunit 6 OS=Homo sapiens OX=9606 GN=COPS6 PE=1 SV=1	0	0	15.0246957143148	7.56965255737303			0						COPS6	COPS6
275	CORO1A	Coronin-1A;Coronin	P31146	sp|P31146|COR1A_HUMAN Coronin-1A OS=Homo sapiens OX=9606 GN=CORO1A PE=1 SV=4;tr|H3BRY3|H3BRY3_HUMAN Coronin OS=Homo sapiens OX=9606 GN=CORO1A PE=1 SV=1;tr|H3BTU6|H3BTU6_HUMAN Coronin (Fragment) OS=Homo sapiens OX=9606 GN=CORO1A PE=1 SV=1;tr|H3BRJ0|H3BRJ0_H	15.8547630310059	15.9887542724609	26.9655481974284	27.2175229390462			2.77345	3.23439		CORO1A	CORO1A	CORO1A	CORO1A	CORO1A
276	CORO1B	Coronin-1B;Coronin	Q9BR76	sp|Q9BR76|COR1B_HUMAN Coronin-1B OS=Homo sapiens OX=9606 GN=CORO1B PE=1 SV=1;tr|A0A087WW53|A0A087WW53_HUMAN Coronin OS=Homo sapiens OX=9606 GN=CORO1B PE=1 SV=1;tr|F5H390|F5H390_HUMAN Coronin OS=Homo sapiens OX=9606 GN=CORO1B PE=1 SV=1	0	0	0	16.7923571268717			0							CORO1B
277	CORO1C	Coronin-1C;Coronin	Q9ULV4	sp|Q9ULV4|COR1C_HUMAN Coronin-1C OS=Homo sapiens OX=9606 GN=CORO1C PE=1 SV=1;sp|Q9ULV4-2|COR1C_HUMAN Isoform 2 of Coronin-1C OS=Homo sapiens OX=9606 GN=CORO1C;sp|Q9ULV4-3|COR1C_HUMAN Isoform 3 of Coronin-1C OS=Homo sapiens OX=9606 GN=CORO1C;tr|H0YHL7|H0YHL	0	0	24.0177357991536	24.6914908091227			0						CORO1C	CORO1C
278	COX4I1	Cytochrome c oxidase subunit 4 isoform 1. mitochondrial	P13073	sp|P13073|COX41_HUMAN Cytochrome c oxidase subunit 4 isoform 1. mitochondrial OS=Homo sapiens OX=9606 GN=COX4I1 PE=1 SV=1;tr|H3BPG0|H3BPG0_HUMAN Cytochrome c oxidase subunit 4 isoform 1. mitochondrial (Fragment) OS=Homo sapiens OX=9606 GN=COX4I1 PE=1 SV=1;	23.8454551696777	24.124568939209	27.6012884775798	27.6614246368408	P13073		5.84089	3.53686		COX4I1	COX4I1	COX4I1	COX4I1	COX4I1
279	COX6C	Cytochrome c oxidase subunit 6C	P09669	sp|P09669|COX6C_HUMAN Cytochrome c oxidase subunit 6C OS=Homo sapiens OX=9606 GN=COX6C PE=1 SV=2	0	0	25.8194796244303	26.0233116149902	P09669		0						COX6C	COX6C
280	CP	Ceruloplasmin	E9PFZ2	tr|E9PFZ2|E9PFZ2_HUMAN Ceruloplasmin OS=Homo sapiens OX=9606 GN=CP PE=1 SV=1;sp|P00450|CERU_HUMAN Ceruloplasmin OS=Homo sapiens OX=9606 GN=CP PE=1 SV=1;tr|H7C5R1|H7C5R1_HUMAN Ceruloplasmin (Fragment) OS=Homo sapiens OX=9606 GN=CP PE=1 SV=1	0	24.7126134236654	24.7422574361166	26.4885711669922			3.99884	1.77596		CP		CP	CP	CP
281	CPE	Carboxypeptidase E	P16870	sp|P16870-2|CBPE_HUMAN Isoform 2 of Carboxypeptidase E OS=Homo sapiens OX=9606 GN=CPE;sp|P16870|CBPE_HUMAN Carboxypeptidase E OS=Homo sapiens OX=9606 GN=CPE PE=1 SV=1	0	0	24.2825253804525	23.987122853597			0
282	CPM	Carboxypeptidase M	P14384	sp|P14384|CBPM_HUMAN Carboxypeptidase M OS=Homo sapiens OX=9606 GN=CPM PE=1 SV=2;tr|F8W111|F8W111_HUMAN Carboxypeptidase M (Fragment) OS=Homo sapiens OX=9606 GN=CPM PE=1 SV=1	0	25.0019518534343	24.6385587056478	26.4205150604248			2.61601	1.41856		CPM
283	CPNE1	Copine-1	F2Z2V0	tr|F2Z2V0|F2Z2V0_HUMAN Copine-1 (Fragment) OS=Homo sapiens OX=9606 GN=CPNE1 PE=1 SV=1;tr|B0QZ18|B0QZ18_HUMAN Copine-1 OS=Homo sapiens OX=9606 GN=CPNE1 PE=1 SV=1;sp|Q99829|CPNE1_HUMAN Copine-1 OS=Homo sapiens OX=9606 GN=CPNE1 PE=1 SV=1;tr|H0Y524|H0Y524_HUMA	0	0	15.8976459503174	24.0162715911865			0
284	CPNE3	Copine-3	O75131	sp|O75131|CPNE3_HUMAN Copine-3 OS=Homo sapiens OX=9606 GN=CPNE3 PE=1 SV=1;tr|A0A087WYQ3|A0A087WYQ3_HUMAN Copine-3 (Fragment) OS=Homo sapiens OX=9606 GN=CPNE3 PE=1 SV=1	25.7982673645019	27.3538449605306	26.2258949279785	27.5505148569743			0.865645	0.19667			CPNE3	CPNE3	CPNE3	CPNE3
285	CPNE4	Copine-4	Q96A23	sp|Q96A23|CPNE4_HUMAN Copine-4 OS=Homo sapiens OX=9606 GN=CPNE4 PE=1 SV=1;sp|Q96A23-2|CPNE4_HUMAN Isoform 2 of Copine-4 OS=Homo sapiens OX=9606 GN=CPNE4	0	0	22.6421432495117	0				0
286	CPNE5	Copine-5;Copine-9;Copine-8	Q9HCH3	sp|Q9HCH3|CPNE5_HUMAN Copine-5 OS=Homo sapiens OX=9606 GN=CPNE5 PE=1 SV=2;tr|A0A0J9YWA1|A0A0J9YWA1_HUMAN Copine-5 (Fragment) OS=Homo sapiens OX=9606 GN=CPNE5 PE=1 SV=1;tr|E7ENV7|E7ENV7_HUMAN Copine-8 OS=Homo sapiens OX=9606 GN=CPNE8 PE=1 SV=2;sp|Q8IYJ1|CPN	0	0	25.3502260843913	24.6831684112549			0
287	CPNE6	Copine-6	O95741	sp|O95741|CPNE6_HUMAN Copine-6 OS=Homo sapiens OX=9606 GN=CPNE6 PE=1 SV=3;sp|O95741-2|CPNE6_HUMAN Isoform 2 of Copine-6 OS=Homo sapiens OX=9606 GN=CPNE6	25.7986812591553	27.9146970113119	27.0645192464193	28.1011193593343			1.43412	0.186422
288	CPPED1	Serine/threonine-protein phosphatase CPPED1	Q9BRF8	sp|Q9BRF8|CPPED_HUMAN Serine/threonine-protein phosphatase CPPED1 OS=Homo sapiens OX=9606 GN=CPPED1 PE=1 SV=3;sp|Q9BRF8-3|CPPED_HUMAN Isoform 3 of Serine/threonine-protein phosphatase CPPED1 OS=Homo sapiens OX=9606 GN=CPPED1;sp|Q9BRF8-2|CPPED_HUMAN Isoform	0	0	24.1073239644368	24.8036416371663			0
289	CPT1A	Carnitine O-palmitoyltransferase 1. liver isoform	P50416	sp|P50416-2|CPT1A_HUMAN Isoform 2 of Carnitine O-palmitoyltransferase 1. liver isoform OS=Homo sapiens OX=9606 GN=CPT1A;sp|P50416|CPT1A_HUMAN Carnitine O-palmitoyltransferase 1. liver isoform OS=Homo sapiens OX=9606 GN=CPT1A PE=1 SV=2	0	0	24.8358809153239	25.3640867869059	P50416		0
290	CRABP1	Cellular retinoic acid-binding protein 1	P29762	sp|P29762|RABP1_HUMAN Cellular retinoic acid-binding protein 1 OS=Homo sapiens OX=9606 GN=CRABP1 PE=1 SV=2;tr|B5MCB5|B5MCB5_HUMAN Cellular retinoic acid-binding protein 1 (Fragment) OS=Homo sapiens OX=9606 GN=CRABP1 PE=1 SV=2	0	25.0868059794108	16.0655263264974	25.8841781616211			1.86083	0.797372
291	CRAT	Carnitine O-acetyltransferase	P43155	sp|P43155-2|CACP_HUMAN Isoform 2 of Carnitine O-acetyltransferase OS=Homo sapiens OX=9606 GN=CRAT;sp|P43155|CACP_HUMAN Carnitine O-acetyltransferase OS=Homo sapiens OX=9606 GN=CRAT PE=1 SV=5;tr|B7ZBP5|B7ZBP5_HUMAN Carnitine O-acetyltransferase (Fragment) O	0	0	22.394723256429	14.7312806447347			0
292	CRMP1	Dihydropyrimidinase-related protein 1	E9PD68	tr|E9PD68|E9PD68_HUMAN Dihydropyrimidinase-related protein 1 OS=Homo sapiens OX=9606 GN=CRMP1 PE=1 SV=1;sp|Q14194|DPYL1_HUMAN Dihydropyrimidinase-related protein 1 OS=Homo sapiens OX=9606 GN=CRMP1 PE=1 SV=1;sp|Q14194-2|DPYL1_HUMAN Isoform LCRMP-1 of Dihydr	23.8929805755615	24.7519156138102	28.8509349822998	28.4853350321452			5.45691	3.73342		CRMP1	CRMP1	CRMP1	CRMP1	CRMP1
293	CRYAB	Alpha-crystallin B chain	P02511	sp|P02511|CRYAB_HUMAN Alpha-crystallin B chain OS=Homo sapiens OX=9606 GN=CRYAB PE=1 SV=2;tr|E9PJL7|E9PJL7_HUMAN Alpha-crystallin B chain (Fragment) OS=Homo sapiens OX=9606 GN=CRYAB PE=1 SV=8;tr|A0A024R3B9|A0A024R3B9_HUMAN Alpha-crystallin B chain OS=Homo	25.1693674723307	25.2625935872396	25.8307399749756	25.3906415303548			0.353522	0.128048			CRYAB	CRYAB	CRYAB	CRYAB
294	CRYL1	Lambda-crystallin homolog	Q9Y2S2	sp|Q9Y2S2-2|CRYL1_HUMAN Isoform 2 of Lambda-crystallin homolog OS=Homo sapiens OX=9606 GN=CRYL1;sp|Q9Y2S2|CRYL1_HUMAN Lambda-crystallin homolog OS=Homo sapiens OX=9606 GN=CRYL1 PE=1 SV=3;tr|A0A2R8Y4K2|A0A2R8Y4K2_HUMAN Crystallin. lambda 1. isoform CRA_c OS	0	24.9603303273519	25.8802401224772	27.0361544291178			3.43494	2.07582		CRYL1
295	CRYM	Ketimine reductase mu-crystallin	Q14894	sp|Q14894|CRYM_HUMAN Ketimine reductase mu-crystallin OS=Homo sapiens OX=9606 GN=CRYM PE=1 SV=1;tr|I3L325|I3L325_HUMAN Ketimine reductase mu-crystallin (Fragment) OS=Homo sapiens OX=9606 GN=CRYM PE=1 SV=1	24.926903406779	24.6575291951497	27.9041582743327	27.338218053182			4.23691	2.68069		CRYM	CRYM	CRYM	CRYM	CRYM
296	CRYZ	Quinone oxidoreductase	Q08257	sp|Q08257|QOR_HUMAN Quinone oxidoreductase OS=Homo sapiens OX=9606 GN=CRYZ PE=1 SV=1;tr|A6NP24|A6NP24_HUMAN Quinone oxidoreductase (Fragment) OS=Homo sapiens OX=9606 GN=CRYZ PE=1 SV=1;sp|Q08257-3|QOR_HUMAN Isoform 3 of Quinone oxidoreductase OS=Homo sapien	0	0	24.7677294413249	25.7728131612142			0
297	CS	Citrate synthase;Citrate synthase. mitochondrial	A0A0C4DGI3	tr|A0A0C4DGI3|A0A0C4DGI3_HUMAN Citrate synthase OS=Homo sapiens OX=9606 GN=CS PE=1 SV=1;tr|B4DJV2|B4DJV2_HUMAN Citrate synthase OS=Homo sapiens OX=9606 GN=CS PE=1 SV=1;sp|O75390|CISY_HUMAN Citrate synthase. mitochondrial OS=Homo sapiens OX=9606 GN=CS PE=1	0	16.5136801401774	27.4606304168701	26.6554660797119			2.31841	1.88495		CS		CS	CS	CS
298	CSNK2A1	Casein kinase II subunit alpha 3;Casein kinase II subunit alpha	A0A2R8Y5A0	tr|A0A2R8Y5A0|A0A2R8Y5A0_HUMAN Casein kinase II subunit alpha OS=Homo sapiens OX=9606 GN=CSNK2A1 PE=1 SV=1;tr|A0A2R8YF43|A0A2R8YF43_HUMAN Casein kinase II subunit alpha OS=Homo sapiens OX=9606 GN=CSNK2A1 PE=1 SV=1;tr|A0A2R8YD58|A0A2R8YD58_HUMAN Casein kina	0	0	22.863608678182	0				0					CSNK2A1
299	CSNK2B-LY6G5B-1181	Casein kinase II subunit beta	Q5SRQ3	tr|Q5SRQ3|Q5SRQ3_HUMAN Casein kinase II subunit beta OS=Homo sapiens OX=9606 GN=CSNK2B PE=1 SV=1;tr|Q5SRQ6|Q5SRQ6_HUMAN Casein kinase II subunit beta OS=Homo sapiens OX=9606 GN=CSNK2B PE=1 SV=2;tr|N0E472|N0E472_HUMAN Casein kinase II subunit beta OS=Homo s	0	0	7.79366620381673	7.55471420288087			0
300	CTBP1	C-terminal-binding protein 1;C-terminal-binding protein 2	E9PGB1	tr|E9PGB1|E9PGB1_HUMAN C-terminal-binding protein 1 (Fragment) OS=Homo sapiens OX=9606 GN=CTBP1 PE=1 SV=1;tr|E7EUB3|E7EUB3_HUMAN C-terminal-binding protein 1 OS=Homo sapiens OX=9606 GN=CTBP1 PE=1 SV=1;tr|E7ESU7|E7ESU7_HUMAN C-terminal-binding protein 1 (Fr	0	0	23.5700098673502	23.633425394694			0
301	CTNNA2	Catenin alpha-2	P26232	sp|P26232-2|CTNA2_HUMAN Isoform 2 of Catenin alpha-2 OS=Homo sapiens OX=9606 GN=CTNNA2;sp|P26232-5|CTNA2_HUMAN Isoform 5 of Catenin alpha-2 OS=Homo sapiens OX=9606 GN=CTNNA2;sp|P26232|CTNA2_HUMAN Catenin alpha-2 OS=Homo sapiens OX=9606 GN=CTNNA2 PE=1 SV=5;	0	7.97857030232747	24.1402702331543	24.2073561350505			0	0.271645				CTNNA2	CTNNA2	CTNNA2
302	CTNNB1	Catenin beta-1	A0A2R8Y804	tr|A0A2R8Y804|A0A2R8Y804_HUMAN Catenin beta-1 OS=Homo sapiens OX=9606 GN=CTNNB1 PE=1 SV=1;tr|A0A2R8Y543|A0A2R8Y543_HUMAN Catenin beta-1 OS=Homo sapiens OX=9606 GN=CTNNB1 PE=1 SV=1;tr|A0A2R8Y5C3|A0A2R8Y5C3_HUMAN Catenin beta-1 OS=Homo sapiens OX=9606 GN=CTN	0	0	25.398557027181	25.2067902882894			0						CTNNB1	CTNNB1
303	CTSB	Cathepsin B;Cathepsin B light chain;Cathepsin B heavy chain	P07858	sp|P07858|CATB_HUMAN Cathepsin B OS=Homo sapiens OX=9606 GN=CTSB PE=1 SV=3	24.6642347971598	24.7360782623291	24.9788004557292	25.0596167246501		CTSB	1.34652	0.323538
304	CTSD	Cathepsin D;Cathepsin D light chain;Cathepsin D heavy chain	A0A1B0GW44	tr|A0A1B0GW44|A0A1B0GW44_HUMAN Cathepsin D OS=Homo sapiens OX=9606 GN=CTSD PE=1 SV=1;tr|A0A1B0GV23|A0A1B0GV23_HUMAN Cathepsin D OS=Homo sapiens OX=9606 GN=CTSD PE=1 SV=1;tr|A0A1B0GVD5|A0A1B0GVD5_HUMAN Cathepsin D OS=Homo sapiens OX=9606 GN=CTSD PE=1 SV=1;t	26.6176980336507	27.2841917673747	27.5651505788167	27.8420181274414			2.30357	0.557826		CTSD	CTSD	CTSD	CTSD	CTSD	CTSD
305	CTSH	Pro-cathepsin H;Cathepsin H mini chain;Cathepsin H;Cathepsin H heavy chain;Cathepsin H light chain	A0A087X0D5	tr|A0A087X0D5|A0A087X0D5_HUMAN Pro-cathepsin H OS=Homo sapiens OX=9606 GN=CTSH PE=1 SV=1;sp|P09668|CATH_HUMAN Pro-cathepsin H OS=Homo sapiens OX=9606 GN=CTSH PE=1 SV=4;tr|E9PKT6|E9PKT6_HUMAN Pro-cathepsin H (Fragment) OS=Homo sapiens OX=9606 GN=CTSH PE=1 S	0	0	0	15.6111145019531		CTSH	0
306	CUL3	Cullin-3	Q13618	sp|Q13618-2|CUL3_HUMAN Isoform 2 of Cullin-3 OS=Homo sapiens OX=9606 GN=CUL3;sp|Q13618|CUL3_HUMAN Cullin-3 OS=Homo sapiens OX=9606 GN=CUL3 PE=1 SV=2;sp|Q13618-3|CUL3_HUMAN Isoform 3 of Cullin-3 OS=Homo sapiens OX=9606 GN=CUL3	0	0	23.5174287160238	23.7725423177083			0
307	CUL4B	Cullin-4B	A0A669KAX4	tr|A0A669KAX4|A0A669KAX4_HUMAN Cullin-4B OS=Homo sapiens OX=9606 GN=CUL4B PE=4 SV=1;tr|K4DI93|K4DI93_HUMAN Cullin 4B. isoform CRA_e OS=Homo sapiens OX=9606 GN=CUL4B PE=1 SV=1;sp|Q13620-3|CUL4B_HUMAN Isoform 3 of Cullin-4B OS=Homo sapiens OX=9606 GN=CUL4B;s	0	0	0	15.2192014058431			0
308	CXADR	Coxsackievirus and adenovirus receptor	P78310	sp|P78310-2|CXAR_HUMAN Isoform 2 of Coxsackievirus and adenovirus receptor OS=Homo sapiens OX=9606 GN=CXADR;sp|P78310-6|CXAR_HUMAN Isoform 6 of Coxsackievirus and adenovirus receptor OS=Homo sapiens OX=9606 GN=CXADR;sp|P78310|CXAR_HUMAN Coxsackievirus and	0	0	24.2714970906576	0	P78310			0					CXADR
309	CYB5B	Cytochrome b5 type B	D6RFH4	tr|D6RFH4|D6RFH4_HUMAN Cytochrome b5 type B OS=Homo sapiens OX=9606 GN=CYB5B PE=1 SV=2;tr|H3BUX2|H3BUX2_HUMAN Cytochrome b5 type B OS=Homo sapiens OX=9606 GN=CYB5B PE=1 SV=2;sp|O43169|CYB5B_HUMAN Cytochrome b5 type B OS=Homo sapiens OX=9606 GN=CYB5B PE=1 S	0	24.9353942871094	24.4386488596598	24.2544530232748			1.95529	-0.680941				CYB5B	CYB5B	CYB5B
310	CYB5R1	NADH-cytochrome b5 reductase 1	Q9UHQ9	sp|Q9UHQ9|NB5R1_HUMAN NADH-cytochrome b5 reductase 1 OS=Homo sapiens OX=9606 GN=CYB5R1 PE=1 SV=1;tr|H7C0R7|H7C0R7_HUMAN NADH-cytochrome b5 reductase 1 (Fragment) OS=Homo sapiens OX=9606 GN=CYB5R1 PE=1 SV=1	0	0	24.6161429087321	24.9966958363851	Q9UHQ9		0
311	CYB5R2	NADH-cytochrome b5 reductase 2	Q6BCY4	sp|Q6BCY4|NB5R2_HUMAN NADH-cytochrome b5 reductase 2 OS=Homo sapiens OX=9606 GN=CYB5R2 PE=1 SV=1;tr|E9PIV9|E9PIV9_HUMAN NADH-cytochrome b5 reductase 2 (Fragment) OS=Homo sapiens OX=9606 GN=CYB5R2 PE=1 SV=1;tr|E9PMI2|E9PMI2_HUMAN NADH-cytochrome b5 reductas	0	0	0	22.6353581746419			0
312	CYB5R3	NADH-cytochrome b5 reductase 3;NADH-cytochrome b5 reductase 3 membrane-bound form;NADH-cytochrome b5 reductase 3 soluble form	P00387	sp|P00387-2|NB5R3_HUMAN Isoform 2 of NADH-cytochrome b5 reductase 3 OS=Homo sapiens OX=9606 GN=CYB5R3;sp|P00387|NB5R3_HUMAN NADH-cytochrome b5 reductase 3 OS=Homo sapiens OX=9606 GN=CYB5R3 PE=1 SV=3;sp|P00387-3|NB5R3_HUMAN Isoform 3 of NADH-cytochrome b5 r	26.4288139343262	27.7305425008138	27.6890939076741	28.1239344278971			3.18116	0.393392		CYB5R3	CYB5R3	CYB5R3	CYB5R3	CYB5R3
313	CYBA	Cytochrome b-245 light chain	P13498	sp|P13498|CY24A_HUMAN Cytochrome b-245 light chain OS=Homo sapiens OX=9606 GN=CYBA PE=1 SV=3	0	7.9357172648112	15.9399706522624	26.2465731302897			0	2.43942
314	CYBB	Cytochrome b-245 heavy chain	P04839	sp|P04839|CY24B_HUMAN Cytochrome b-245 heavy chain OS=Homo sapiens OX=9606 GN=CYBB PE=1 SV=2	7.9311745961507	24.861868540446	25.4834562937418	27.4264589945475	P04839		2.60037	2.56459		CYBB
315	CYBRD1	Cytochrome b reductase 1	Q53TN4	sp|Q53TN4-3|CYBR1_HUMAN Isoform 3 of Cytochrome b reductase 1 OS=Homo sapiens OX=9606 GN=CYBRD1;sp|Q53TN4|CYBR1_HUMAN Cytochrome b reductase 1 OS=Homo sapiens OX=9606 GN=CYBRD1 PE=1 SV=1	16.6622721354167	17.3642241160075	24.6484991709391	26.6856136322021	Q53TN4		2.5142	0.639277		CYBRD1
316	CYC1	Cytochrome c1. heme protein. mitochondrial	P08574	sp|P08574|CY1_HUMAN Cytochrome c1. heme protein. mitochondrial OS=Homo sapiens OX=9606 GN=CYC1 PE=1 SV=3	0	0	26.2150033315023	26.312432607015	P08574		0						CYC1	CYC1
317	CYFIP2	Cytoplasmic FMR1-interacting protein 2	E7EVJ5	tr|E7EVJ5|E7EVJ5_HUMAN Cytoplasmic FMR1-interacting protein OS=Homo sapiens OX=9606 GN=CYFIP2 PE=1 SV=1;sp|Q96F07-2|CYFP2_HUMAN Isoform 2 of Cytoplasmic FMR1-interacting protein 2 OS=Homo sapiens OX=9606 GN=CYFIP2;sp|Q96F07|CYFP2_HUMAN Cytoplasmic FMR1-int	0	8.5895430246989	27.0400772094727	26.7185599009196			0	0.949931				CYFIP2	CYFIP2	CYFIP2
318	DAD1	Dolichyl-diphosphooligosaccharide--protein glycosyltransferase subunit DAD1	F5H895	tr|F5H895|F5H895_HUMAN Dolichyl-diphosphooligosaccharide--protein glycosyltransferase subunit DAD1 OS=Homo sapiens OX=9606 GN=DAD1 PE=1 SV=1;tr|A0A0B4J239|A0A0B4J239_HUMAN Dolichyl-diphosphooligosaccharide--protein glycosyltransferase subunit DAD1 OS=Homo	0	0	15.8776734670003	24.4796829223633			0						DAD1	DAD1
319	DARS	Aspartate--tRNA ligase. cytoplasmic	P14868	sp|P14868-2|SYDC_HUMAN Isoform 2 of Aspartate--tRNA ligase. cytoplasmic OS=Homo sapiens OX=9606 GN=DARS1;sp|P14868|SYDC_HUMAN Aspartate--tRNA ligase. cytoplasmic OS=Homo sapiens OX=9606 GN=DARS1 PE=1 SV=2	0	0	24.2696774800618	24.5610205332438			0
320	DBI	Acyl-CoA-binding protein	P07108	sp|P07108|ACBP_HUMAN Acyl-CoA-binding protein OS=Homo sapiens OX=9606 GN=DBI PE=1 SV=2;tr|B8ZWD1|B8ZWD1_HUMAN Acyl-CoA-binding protein OS=Homo sapiens OX=9606 GN=DBI PE=1 SV=1;tr|A0A0A0MTI5|A0A0A0MTI5_HUMAN Acyl-CoA-binding protein OS=Homo sapiens OX=9606	0	0	23.944569905599	24.1163139343262			0
321	DCD	Dermcidin;Survival-promoting peptide;DCD-1	P81605	sp|P81605|DCD_HUMAN Dermcidin OS=Homo sapiens OX=9606 GN=DCD PE=1 SV=2;sp|P81605-2|DCD_HUMAN Isoform 2 of Dermcidin OS=Homo sapiens OX=9606 GN=DCD	28.3976472218831	27.8303451538086	25.3235200246175	25.6534303029378	P81605		5.05571	-2.17691	DCD		DCD	DCD	DCD	DCD
322	DCTN1	Dynactin subunit 1	E7EX90	tr|E7EX90|E7EX90_HUMAN Dynactin subunit 1 OS=Homo sapiens OX=9606 GN=DCTN1 PE=1 SV=1;sp|Q14203-5|DCTN1_HUMAN Isoform 5 of Dynactin subunit 1 OS=Homo sapiens OX=9606 GN=DCTN1;sp|Q14203-2|DCTN1_HUMAN Isoform p135 of Dynactin subunit 1 OS=Homo sapiens OX=9606	0	8.0729891459147	25.846918741862	25.0149154663086			0	0.795948				DCTN1	DCTN1	DCTN1
323	DCTN2	Dynactin subunit 2	H0YI98	tr|H0YI98|H0YI98_HUMAN Dynactin subunit 2 (Fragment) OS=Homo sapiens OX=9606 GN=DCTN2 PE=1 SV=1;sp|Q13561|DCTN2_HUMAN Dynactin subunit 2 OS=Homo sapiens OX=9606 GN=DCTN2 PE=1 SV=4;sp|Q13561-3|DCTN2_HUMAN Isoform 3 of Dynactin subunit 2 OS=Homo sapiens OX=9	0	0	15.4210465749105	22.950803120931			0						DCTN2	DCTN2
324	DDAH1	N(G).N(G)-dimethylarginine dimethylaminohydrolase 1	O94760	sp|O94760|DDAH1_HUMAN N(G).N(G)-dimethylarginine dimethylaminohydrolase 1 OS=Homo sapiens OX=9606 GN=DDAH1 PE=1 SV=3;tr|B4DYP1|B4DYP1_HUMAN N(G).N(G)-dimethylarginine dimethylaminohydrolase 1 OS=Homo sapiens OX=9606 GN=DDAH1 PE=1 SV=1;sp|O94760-2|DDAH1_HUM	23.6666819254557	26.2386856079101	28.1365407307943	28.5155073801676			5.74191	2.27682		DDAH1	DDAH1	DDAH1	DDAH1	DDAH1
325	DDAH2	N(G).N(G)-dimethylarginine dimethylaminohydrolase 2	O95865	sp|O95865|DDAH2_HUMAN N(G).N(G)-dimethylarginine dimethylaminohydrolase 2 OS=Homo sapiens OX=9606 GN=DDAH2 PE=1 SV=1;tr|H0Y7N1|H0Y7N1_HUMAN N(G).N(G)-dimethylarginine dimethylaminohydrolase 2 (Fragment) OS=Homo sapiens OX=9606 GN=DDAH2 PE=1 SV=1;tr|A0A140T	0	0	23.4863656361898	24.4062442779541			0						DDAH2	DDAH2
326	DDB1	DNA damage-binding protein 1	Q16531	sp|Q16531|DDB1_HUMAN DNA damage-binding protein 1 OS=Homo sapiens OX=9606 GN=DDB1 PE=1 SV=1;tr|F5GY55|F5GY55_HUMAN DNA damage-binding protein 1 OS=Homo sapiens OX=9606 GN=DDB1 PE=1 SV=1	0	0	25.1669769287109	25.255256652832			0						DDB1	DDB1
327	DDOST	Dolichyl-diphosphooligosaccharide--protein glycosyltransferase 48 kDa subunit	A0A0C4DGS1	tr|A0A0C4DGS1|A0A0C4DGS1_HUMAN Dolichyl-diphosphooligosaccharide--protein glycosyltransferase 48 kDa subunit OS=Homo sapiens OX=9606 GN=DDOST PE=1 SV=1;sp|P39656|OST48_HUMAN Dolichyl-diphosphooligosaccharide--protein glycosyltransferase 48 kDa subunit OS=H	0	0	24.5074494679769	25.2446740468343			0						DDOST	DDOST
328	DDT	D-dopachrome decarboxylase;D-dopachrome decarboxylase-like protein	B5MC82	tr|B5MC82|B5MC82_HUMAN D-dopachrome decarboxylase OS=Homo sapiens OX=9606 GN=DDT PE=4 SV=2;sp|P30046-2|DOPD_HUMAN Isoform 2 of D-dopachrome decarboxylase OS=Homo sapiens OX=9606 GN=DDT;sp|P30046|DOPD_HUMAN D-dopachrome decarboxylase OS=Homo sapiens OX=9606	0	0	7.76481946309407	15.5174713134766			0
329	DDX39B	Spliceosome RNA helicase DDX39B;ATP-dependent RNA helicase DDX39A	A0A0G2JJZ9	tr|A0A0G2JJZ9|A0A0G2JJZ9_HUMAN Spliceosome RNA helicase DDX39B (Fragment) OS=Homo sapiens OX=9606 GN=DDX39B PE=1 SV=1;sp|Q13838|DX39B_HUMAN Spliceosome RNA helicase DDX39B OS=Homo sapiens OX=9606 GN=DDX39B PE=1 SV=1;sp|Q13838-2|DX39B_HUMAN Isoform 2 of Spl	0	0	24.1364154815674	24.6761951446533			0						DDX39B	DDX39B
330	DECR1	2.4-dienoyl-CoA reductase. mitochondrial	Q16698	sp|Q16698-2|DECR_HUMAN Isoform 2 of 2.4-dienoyl-CoA reductase. mitochondrial OS=Homo sapiens OX=9606 GN=DECR1;sp|Q16698|DECR_HUMAN 2.4-dienoyl-CoA reductase. mitochondrial OS=Homo sapiens OX=9606 GN=DECR1 PE=1 SV=1;tr|E5RJG7|E5RJG7_HUMAN 2.4-dienoyl-CoA re	0	0	25.5886694590251	25.9908453623454			0
331	DHRS7	Dehydrogenase/reductase SDR family member 7	H0YJ66	tr|H0YJ66|H0YJ66_HUMAN Dehydrogenase/reductase SDR family member 7 (Fragment) OS=Homo sapiens OX=9606 GN=DHRS7 PE=1 SV=1;sp|Q9Y394-2|DHRS7_HUMAN Isoform 2 of Dehydrogenase/reductase SDR family member 7 OS=Homo sapiens OX=9606 GN=DHRS7;sp|Q9Y394|DHRS7_HUMAN	16.2157033284505	8.1127700805664	7.96701367696127	24.1889661153158			0	-0.149344			DHRS7	DHRS7	DHRS7	DHRS7
332	DISC1	Translin-associated protein X	C4P0D6	tr|C4P0D6|C4P0D6_HUMAN Disrupted in schizophrenia 1 isoform 49 OS=Homo sapiens OX=9606 GN=TSNAX-DISC1 PE=2 SV=1;tr|C4P0D8|C4P0D8_HUMAN Disrupted in schizophrenia 1 isoform 51 OS=Homo sapiens OX=9606 GN=TSNAX-DISC1 PE=2 SV=1;sp|Q99598|TSNAX_HUMAN Translin-a	0	0	7.5918509165446	23.5206915537516			0
333	DLAT	Acetyltransferase component of pyruvate dehydrogenase complex;Dihydrolipoyllysine-residue acetyltransferase component of pyruvate dehydrogenase complex. mitochondrial	E9PEJ4	tr|E9PEJ4|E9PEJ4_HUMAN Acetyltransferase component of pyruvate dehydrogenase complex OS=Homo sapiens OX=9606 GN=DLAT PE=1 SV=1;sp|P10515|ODP2_HUMAN Dihydrolipoyllysine-residue acetyltransferase component of pyruvate dehydrogenase complex. mitochondrial OS=	0	0	15.935437520345	0				0							DLAT
334	DLD	Dihydrolipoyl dehydrogenase. mitochondrial;Dihydrolipoyl dehydrogenase	P09622	sp|P09622|DLDH_HUMAN Dihydrolipoyl dehydrogenase. mitochondrial OS=Homo sapiens OX=9606 GN=DLD PE=1 SV=2;tr|E9PEX6|E9PEX6_HUMAN Dihydrolipoyl dehydrogenase OS=Homo sapiens OX=9606 GN=DLD PE=1 SV=1;sp|P09622-2|DLDH_HUMAN Isoform 2 of Dihydrolipoyl dehydroge	0	15.7578964233399	26.542381922404	25.3089326222738			3.58116	1.67209		DLD
335	DLST	Dihydrolipoyllysine-residue succinyltransferase component of 2-oxoglutarate dehydrogenase complex. mitochondrial	P36957	sp|P36957|ODO2_HUMAN Dihydrolipoyllysine-residue succinyltransferase component of 2-oxoglutarate dehydrogenase complex. mitochondrial OS=Homo sapiens OX=9606 GN=DLST PE=1 SV=4;sp|P36957-2|ODO2_HUMAN Isoform 2 of Dihydrolipoyllysine-residue succinyltransfer	0	0	24.0787391662598	23.9904232025146			0
336	DNAJC5	DnaJ homolog subfamily C member 5	Q9H3Z4	sp|Q9H3Z4-2|DNJC5_HUMAN Isoform 2 of DnaJ homolog subfamily C member 5 OS=Homo sapiens OX=9606 GN=DNAJC5;sp|Q9H3Z4|DNJC5_HUMAN DnaJ homolog subfamily C member 5 OS=Homo sapiens OX=9606 GN=DNAJC5 PE=1 SV=1	28.5937309265137	26.9242299397787	28.0064055124919	27.119119644165			0.169794	0.19489			DNAJC5	DNAJC5	DNAJC5	DNAJC5
337	DNAJC6	Putative tyrosine-protein phosphatase auxilin	S4R305	tr|S4R305|S4R305_HUMAN Putative tyrosine-protein phosphatase auxilin (Fragment) OS=Homo sapiens OX=9606 GN=DNAJC6 PE=1 SV=1;sp|O75061-3|AUXI_HUMAN Isoform 3 of Putative tyrosine-protein phosphatase auxilin OS=Homo sapiens OX=9606 GN=DNAJC6;sp|O75061-4|AUXI	25.0213108062744	16.1355139414469	24.827704111735	24.1918176015218			0.0299634	-0.0114533			DNAJC6	DNAJC6	DNAJC6	DNAJC6
338	DNM1	Dynamin-1	A0A0U1RQP1	tr|A0A0U1RQP1|A0A0U1RQP1_HUMAN Dynamin-1 OS=Homo sapiens OX=9606 GN=DNM1 PE=1 SV=1;sp|Q05193-3|DYN1_HUMAN Isoform 3 of Dynamin-1 OS=Homo sapiens OX=9606 GN=DNM1;sp|Q05193|DYN1_HUMAN Dynamin-1 OS=Homo sapiens OX=9606 GN=DNM1 PE=1 SV=2;tr|A0A0D9SFB1|A0A0D9SF	26.4371318817138	15.8840764363607	28.9936847686768	27.0678202311198			3.64129	3.24171		DNM1	DNM1	DNM1	DNM1	DNM1
339	DNM1L	Dynamin-1-like protein	O00429	sp|O00429-6|DNM1L_HUMAN Isoform 6 of Dynamin-1-like protein OS=Homo sapiens OX=9606 GN=DNM1L;sp|O00429|DNM1L_HUMAN Dynamin-1-like protein OS=Homo sapiens OX=9606 GN=DNM1L PE=1 SV=2;sp|O00429-8|DNM1L_HUMAN Isoform 8 of Dynamin-1-like protein OS=Homo sapiens	0	0	27.1296838124593	26.7563864390055			0						DNM1L	DNM1L
340	DNM2	Dynamin-2	P50570	sp|P50570-3|DYN2_HUMAN Isoform 3 of Dynamin-2 OS=Homo sapiens OX=9606 GN=DNM2;sp|P50570-2|DYN2_HUMAN Isoform 2 of Dynamin-2 OS=Homo sapiens OX=9606 GN=DNM2;sp|P50570-5|DYN2_HUMAN Isoform 5 of Dynamin-2 OS=Homo sapiens OX=9606 GN=DNM2;sp|P50570-4|DYN2_HUMAN	0	0	29.153418858846	0				0					DNM2
341	DPP10	Inactive dipeptidyl peptidase 10	Q8N608	sp|Q8N608-3|DPP10_HUMAN Isoform 3 of Inactive dipeptidyl peptidase 10 OS=Homo sapiens OX=9606 GN=DPP10;sp|Q8N608-4|DPP10_HUMAN Isoform 4 of Inactive dipeptidyl peptidase 10 OS=Homo sapiens OX=9606 GN=DPP10;sp|Q8N608-2|DPP10_HUMAN Isoform 2 of Inactive dipe	8.13886960347493	15.673246383667	26.1059888203939	24.2725721995036	Q8N608		1.51088	0.762703
342	DPP3	Dipeptidyl peptidase 3	E9PQ14	tr|E9PQ14|E9PQ14_HUMAN Dipeptidyl peptidase 3 (Fragment) OS=Homo sapiens OX=9606 GN=DPP3 PE=1 SV=1;tr|G3V1D3|G3V1D3_HUMAN Dipeptidyl peptidase 3 OS=Homo sapiens OX=9606 GN=DPP3 PE=1 SV=1;tr|G3V180|G3V180_HUMAN Dipeptidyl peptidase 3 OS=Homo sapiens OX=9606	0	0	23.5858402252197	23.8490753173828			0
343	DPP6	Dipeptidyl aminopeptidase-like protein 6	P42658	sp|P42658-2|DPP6_HUMAN Isoform DPPX-S of Dipeptidyl aminopeptidase-like protein 6 OS=Homo sapiens OX=9606 GN=DPP6;tr|E9PF59|E9PF59_HUMAN Dipeptidyl aminopeptidase-like protein 6 OS=Homo sapiens OX=9606 GN=DPP6 PE=3 SV=1;sp|P42658|DPP6_HUMAN Dipeptidyl amin	27.9878063201904	27.2549355824788	28.9053300221761	27.4815546671549	P42658		1.18546	0.226619
344	DPP7	Dipeptidyl peptidase 2	Q9UHL4	sp|Q9UHL4|DPP2_HUMAN Dipeptidyl peptidase 2 OS=Homo sapiens OX=9606 GN=DPP7 PE=1 SV=3	7.62450663248697	15.5795434316	15.8389161427816	24.2816003163656			2.57639	0.912285		DPP7	DPP7	DPP7	DPP7	DPP7
345	DPYSL2	Dihydropyrimidinase-related protein 2	A0A1C7CYX9	tr|A0A1C7CYX9|A0A1C7CYX9_HUMAN Dihydropyrimidinase-related protein 2 OS=Homo sapiens OX=9606 GN=DPYSL2 PE=1 SV=1;sp|Q16555|DPYL2_HUMAN Dihydropyrimidinase-related protein 2 OS=Homo sapiens OX=9606 GN=DPYSL2 PE=1 SV=1;sp|Q16555-2|DPYL2_HUMAN Isoform 2 of Di	30.4587389628093	31.0285574595133	32.6026446024577	32.8679580688477			6.21153	1.8394		DPYSL2	DPYSL2	DPYSL2	DPYSL2	DPYSL2
346	DPYSL3	Dihydropyrimidinase-related protein 3	Q14195	sp|Q14195|DPYL3_HUMAN Dihydropyrimidinase-related protein 3 OS=Homo sapiens OX=9606 GN=DPYSL3 PE=1 SV=1;sp|Q14195-2|DPYL3_HUMAN Isoform LCRMP-4 of Dihydropyrimidinase-related protein 3 OS=Homo sapiens OX=9606 GN=DPYSL3	15.5021928151449	25.7207972208659	27.7277482350668	28.4419784545898			3.78727	2.72118		DPYSL3	DPYSL3	DPYSL3	DPYSL3	DPYSL3
347	DPYSL4	Dihydropyrimidinase-related protein 4	O14531	sp|O14531|DPYL4_HUMAN Dihydropyrimidinase-related protein 4 OS=Homo sapiens OX=9606 GN=DPYSL4 PE=1 SV=2;tr|Q5T0Q6|Q5T0Q6_HUMAN Dihydropyrimidinase-related protein 4 OS=Homo sapiens OX=9606 GN=DPYSL4 PE=1 SV=1	0	0	24.2803707122803	24.0734233856201			0						DPYSL4	DPYSL4
348	DPYSL5	Dihydropyrimidinase-related protein 5	Q9BPU6	sp|Q9BPU6|DPYL5_HUMAN Dihydropyrimidinase-related protein 5 OS=Homo sapiens OX=9606 GN=DPYSL5 PE=1 SV=1	7.8460038503011	0	26.9380728403727	26.3705387115479			0				DPYSL5		DPYSL5	DPYSL5
349	DSC1	Desmocollin-1	Q08554	sp|Q08554-2|DSC1_HUMAN Isoform 1B of Desmocollin-1 OS=Homo sapiens OX=9606 GN=DSC1;sp|Q08554|DSC1_HUMAN Desmocollin-1 OS=Homo sapiens OX=9606 GN=DSC1 PE=1 SV=2	25.5574620564779	27.0190175374349	23.8087533315023	15.9198125203451	Q08554		3.27138	-3.1393	DSC1
350	DSG1	Desmoglein-1	Q02413	sp|Q02413|DSG1_HUMAN Desmoglein-1 OS=Homo sapiens OX=9606 GN=DSG1 PE=1 SV=2	28.470266977946	29.1355845133464	26.748685836792	27.3458525339763	Q02413		5.75591	-1.78973	DSG1
351	DSP	Desmoplakin	P15924	sp|P15924|DESP_HUMAN Desmoplakin OS=Homo sapiens OX=9606 GN=DSP PE=1 SV=3;sp|P15924-3|DESP_HUMAN Isoform DSPIa of Desmoplakin OS=Homo sapiens OX=9606 GN=DSP;sp|P15924-2|DESP_HUMAN Isoform DPII of Desmoplakin OS=Homo sapiens OX=9606 GN=DSP	28.9869187672933	29.4272085825602	26.72012646993	27.4538027445475			6.01046	-1.97341	DSP		DSP	DSP	DSP	DSP
352	DSTN	Destrin	P60981	sp|P60981|DEST_HUMAN Destrin OS=Homo sapiens OX=9606 GN=DSTN PE=1 SV=3;tr|F6RFD5|F6RFD5_HUMAN Destrin OS=Homo sapiens OX=9606 GN=DSTN PE=1 SV=1;sp|P60981-2|DEST_HUMAN Isoform 2 of Destrin OS=Homo sapiens OX=9606 GN=DSTN	16.2485891977946	0	25.0139166514079	24.736047744751			0				DSTN		DSTN	DSTN
353	DYNC1H1	Cytoplasmic dynein 1 heavy chain 1	Q14204	sp|Q14204|DYHC1_HUMAN Cytoplasmic dynein 1 heavy chain 1 OS=Homo sapiens OX=9606 GN=DYNC1H1 PE=1 SV=5	28.169548034668	26.8422241210938	29.267302831014	28.5583909352621			2.52722	1.71617		DYNC1H1	DYNC1H1	DYNC1H1	DYNC1H1	DYNC1H1
354	DYNLL1	Dynein light chain 1. cytoplasmic	P63167	sp|P63167|DYL1_HUMAN Dynein light chain 1. cytoplasmic OS=Homo sapiens OX=9606 GN=DYNLL1 PE=1 SV=1;tr|F8VXI7|F8VXI7_HUMAN Dynein light chain (Fragment) OS=Homo sapiens OX=9606 GN=DYNLL1 PE=1 SV=1;tr|F8VXL2|F8VXL2_HUMAN Dynein light chain OS=Homo sapiens OX	0	0	24.0754439036051	23.8821913401286			0						DYNLL1	DYNLL1
355	DYNLL2	Dynein light chain 2. cytoplasmic	Q96FJ2	sp|Q96FJ2|DYL2_HUMAN Dynein light chain 2. cytoplasmic OS=Homo sapiens OX=9606 GN=DYNLL2 PE=1 SV=1	0	0	25.6646048227946	25.1526495615641			0						DYNLL2	DYNLL2
356	ECHS1	Enoyl-CoA hydratase. mitochondrial	P30084	sp|P30084|ECHM_HUMAN Enoyl-CoA hydratase. mitochondrial OS=Homo sapiens OX=9606 GN=ECHS1 PE=1 SV=4	0	0	15.2230110168457	22.4615618387858			0						ECHS1	ECHS1
357	EEA1	Early endosome antigen 1	Q15075	sp|Q15075|EEA1_HUMAN Early endosome antigen 1 OS=Homo sapiens OX=9606 GN=EEA1 PE=1 SV=2	28.3698863983154	27.8023331960042	23.4597091674805	15.498384475708			3.1818	-4.55476	EEA1
358	EEF1A1P5	Putative elongation factor 1-alpha-like 3;Elongation factor 1-alpha 1;Elongation factor 1-alpha	Q5VTE0	sp|Q5VTE0|EF1A3_HUMAN Putative elongation factor 1-alpha-like 3 OS=Homo sapiens OX=9606 GN=EEF1A1P5 PE=5 SV=1;sp|P68104|EF1A1_HUMAN Elongation factor 1-alpha 1 OS=Homo sapiens OX=9606 GN=EEF1A1 PE=1 SV=1;tr|A0A087WVQ9|A0A087WVQ9_HUMAN Elongation factor 1-a	27.6515242258708	28.0036786397298	28.7438907623291	29.0300223032634			4.6368	1.02634		EEF1A1P5
359	EEF1A2	Elongation factor 1-alpha 2	A0A2U3TZH3	tr|A0A2U3TZH3|A0A2U3TZH3_HUMAN Elongation factor 1-alpha OS=Homo sapiens OX=9606 GN=EEF1A2 PE=1 SV=1;sp|Q05639|EF1A2_HUMAN Elongation factor 1-alpha 2 OS=Homo sapiens OX=9606 GN=EEF1A2 PE=1 SV=1;tr|A0A2R8Y488|A0A2R8Y488_HUMAN Elongation factor 1-alpha 2 (F	0	16.2881183624267	25.6099046071371	25.0750719706217			0.923864	0.642894				EEF1A2	EEF1A2	EEF1A2
360	EEF1G	Elongation factor 1-gamma	P26641	sp|P26641|EF1G_HUMAN Elongation factor 1-gamma OS=Homo sapiens OX=9606 GN=EEF1G PE=1 SV=3;sp|P26641-2|EF1G_HUMAN Isoform 2 of Elongation factor 1-gamma OS=Homo sapiens OX=9606 GN=EEF1G	0	8.28078333536783	26.5820280710856	26.8395226796468			0	1.99717				EEF1G	EEF1G	EEF1G
361	EEF2	Elongation factor 2	P13639	sp|P13639|EF2_HUMAN Elongation factor 2 OS=Homo sapiens OX=9606 GN=EEF2 PE=1 SV=4	25.2637475331624	25.6132418314616	26.0196895599365	26.0880063374837			1.61505	0.474765			EEF2	EEF2	EEF2	EEF2
362	EGFR	Epidermal growth factor receptor;Receptor protein-tyrosine kinase	P00533	sp|P00533-4|EGFR_HUMAN Isoform 4 of Epidermal growth factor receptor OS=Homo sapiens OX=9606 GN=EGFR;sp|P00533-3|EGFR_HUMAN Isoform 3 of Epidermal growth factor receptor OS=Homo sapiens OX=9606 GN=EGFR;sp|P00533|EGFR_HUMAN Epidermal growth factor receptor	0	7.9929485321045	23.3301734924316	25.4885686238607	P00533		0	1.50972
363	EHD1	EH domain-containing protein 1	A0A024R571	tr|A0A024R571|A0A024R571_HUMAN EH domain-containing protein 1 OS=Homo sapiens OX=9606 GN=EHD1 PE=1 SV=1;sp|Q9H4M9|EHD1_HUMAN EH domain-containing protein 1 OS=Homo sapiens OX=9606 GN=EHD1 PE=1 SV=2;tr|C9JC03|C9JC03_HUMAN EH domain-containing protein 1 (Fra	26.8599414825439	26.6683400472005	26.8125457763672	27.1372165679932			2.6127	0.468877		EHD1	EHD1	EHD1	EHD1	EHD1
364	EHD2	EH domain-containing protein 2	Q9NZN4	sp|Q9NZN4|EHD2_HUMAN EH domain-containing protein 2 OS=Homo sapiens OX=9606 GN=EHD2 PE=1 SV=2;sp|Q9NZN4-2|EHD2_HUMAN Isoform 2 of EH domain-containing protein 2 OS=Homo sapiens OX=9606 GN=EHD2	0	0	24.4838434855143	24.8074645996094			0						EHD2	EHD2
365	EHD3	EH domain-containing protein 3	Q9NZN3	sp|Q9NZN3|EHD3_HUMAN EH domain-containing protein 3 OS=Homo sapiens OX=9606 GN=EHD3 PE=1 SV=2	0	0	25.5396258036295	24.5019734700521			0						EHD3	EHD3
366	EHD4	EH domain-containing protein 4	Q9H223	sp|Q9H223|EHD4_HUMAN EH domain-containing protein 4 OS=Homo sapiens OX=9606 GN=EHD4 PE=1 SV=1	0	0	7.296568552653	7.53655433654787			0
367	EIF2S3	Eukaryotic translation initiation factor 2 subunit 3;Putative eukaryotic translation initiation factor 2 subunit 3-like protein	P41091	sp|P41091|IF2G_HUMAN Eukaryotic translation initiation factor 2 subunit 3 OS=Homo sapiens OX=9606 GN=EIF2S3 PE=1 SV=3;sp|Q2VIR3-2|IF2GL_HUMAN Isoform 2 of Eukaryotic translation initiation factor 2 subunit 3B OS=Homo sapiens OX=9606 GN=EIF2S3B;sp|Q2VIR3|IF	0	0	23.5165195465088	15.6998615264893			0						EIF2S3	EIF2S3
368	EIF4A2	Eukaryotic initiation factor 4A-II;Eukaryotic initiation factor 4A-II. N-terminally processed	E7EQG2	tr|E7EQG2|E7EQG2_HUMAN Eukaryotic initiation factor 4A-II OS=Homo sapiens OX=9606 GN=EIF4A2 PE=1 SV=1;sp|Q14240|IF4A2_HUMAN Eukaryotic initiation factor 4A-II OS=Homo sapiens OX=9606 GN=EIF4A2 PE=1 SV=2;sp|Q14240-2|IF4A2_HUMAN Isoform 2 of Eukaryotic initi	0	24.9074427286784	26.0063781738281	25.991548538208			3.60799	1.08411		EIF4A2		EIF4A2	EIF4A2	EIF4A2
369	ENDOD1	Endonuclease domain-containing 1 protein	O94919	sp|O94919|ENDD1_HUMAN Endonuclease domain-containing 1 protein OS=Homo sapiens OX=9606 GN=ENDOD1 PE=1 SV=2	17.2509517669678	26.1524244944255	25.3902365366618	25.7217915852865			3.33393	-0.430633	ENDOD1
370	ENG	Endoglin	P17813	sp|P17813-2|EGLN_HUMAN Isoform Short of Endoglin OS=Homo sapiens OX=9606 GN=ENG;sp|P17813|EGLN_HUMAN Endoglin OS=Homo sapiens OX=9606 GN=ENG PE=1 SV=2;tr|F5GX88|F5GX88_HUMAN Endoglin OS=Homo sapiens OX=9606 GN=ENG PE=1 SV=1	8.1335792541504	24.7968826293945	24.7970008850098	25.1657377878825	P17813		2.08107	0.368855		ENG
371	ENO1	Alpha-enolase	P06733	sp|P06733|ENOA_HUMAN Alpha-enolase OS=Homo sapiens OX=9606 GN=ENO1 PE=1 SV=2;tr|A0A2R8Y6G6|A0A2R8Y6G6_HUMAN Alpha-enolase OS=Homo sapiens OX=9606 GN=ENO1 PE=1 SV=1;sp|P06733-2|ENOA_HUMAN Isoform MBP-1 of Alpha-enolase OS=Homo sapiens OX=9606 GN=ENO1	29.4661808013916	30.2772267659505	31.0784339904785	31.7914892832438			6.09666	1.51426		ENO1	ENO1	ENO1	ENO1	ENO1
372	ENO2	Gamma-enolase;Enolase	P09104	sp|P09104|ENOG_HUMAN Gamma-enolase OS=Homo sapiens OX=9606 GN=ENO2 PE=1 SV=3;sp|P09104-2|ENOG_HUMAN Isoform 2 of Gamma-enolase OS=Homo sapiens OX=9606 GN=ENO2;tr|F5H0C8|F5H0C8_HUMAN Gamma-enolase OS=Homo sapiens OX=9606 GN=ENO2 PE=1 SV=1	27.8609771728515	28.3317489624023	30.0267219543457	29.9670327504476			4.69886	1.63528		ENO2	ENO2	ENO2	ENO2	ENO2
373	ENOPH1	Enolase-phosphatase E1	Q9UHY7	sp|Q9UHY7|ENOPH_HUMAN Enolase-phosphatase E1 OS=Homo sapiens OX=9606 GN=ENOPH1 PE=1 SV=1;tr|A0A0C4DGY8|A0A0C4DGY8_HUMAN Enolase-phosphatase E1 OS=Homo sapiens OX=9606 GN=ENOPH1 PE=1 SV=1;tr|D6RA00|D6RA00_HUMAN Enolase-phosphatase E1 OS=Homo sapiens OX=9606	0	7.91701062520347	25.6667734781901	25.0588703155518			0	1.30784
374	ENPP6	Ectonucleotide pyrophosphatase/phosphodiesterase family member 6	Q6UWR7	sp|Q6UWR7|ENPP6_HUMAN Glycerophosphocholine cholinephosphodiesterase ENPP6 OS=Homo sapiens OX=9606 GN=ENPP6 PE=1 SV=2;tr|D6R9P1|D6R9P1_HUMAN Glycerophosphocholine cholinephosphodiesterase ENPP6 (Fragment) OS=Homo sapiens OX=9606 GN=ENPP6 PE=1 SV=1	28.0134442647298	29.3611666361491	29.1938037872315	30.0075518290202			3.58905	0.646385		ENPP6
375	ENTPD1	Ectonucleoside triphosphate diphosphohydrolase 1	P49961	sp|P49961-5|ENTP1_HUMAN Isoform 5 of Ectonucleoside triphosphate diphosphohydrolase 1 OS=Homo sapiens OX=9606 GN=ENTPD1;sp|P49961|ENTP1_HUMAN Ectonucleoside triphosphate diphosphohydrolase 1 OS=Homo sapiens OX=9606 GN=ENTPD1 PE=1 SV=1;sp|P49961-2|ENTP1_HUM	0	16.58624903361	25.1164684295654	25.5956414540609	P49961		2.53056	0.716268		ENTPD1
376	ENTPD2	Ectonucleoside triphosphate diphosphohydrolase 2	Q9Y5L3	sp|Q9Y5L3-2|ENTP2_HUMAN Isoform Short of Ectonucleoside triphosphate diphosphohydrolase 2 OS=Homo sapiens OX=9606 GN=ENTPD2;sp|Q9Y5L3|ENTP2_HUMAN Ectonucleoside triphosphate diphosphohydrolase 2 OS=Homo sapiens OX=9606 GN=ENTPD2 PE=1 SV=1;sp|Q9Y5L3-3|ENTP2	0	25.5612309773763	24.4885412851969	26.1807142893473	Q9Y5L3		1.93853	0.619483
377	EPB41	Protein 4.1	A0A2R8Y6T6	tr|A0A2R8Y6T6|A0A2R8Y6T6_HUMAN Protein 4.1 (Fragment) OS=Homo sapiens OX=9606 GN=EPB41 PE=1 SV=1;tr|A0A3B3ITC5|A0A3B3ITC5_HUMAN Protein 4.1 OS=Homo sapiens OX=9606 GN=EPB41 PE=1 SV=1;tr|A0A3B3ITP0|A0A3B3ITP0_HUMAN Protein 4.1 OS=Homo sapiens OX=9606 GN=EPB	0	0	0	15.672976175944			0							EPB41
378	EPB41L1	Band 4.1-like protein 1	A0A0C4DH22	tr|A0A0C4DH22|A0A0C4DH22_HUMAN Band 4.1-like protein 1 OS=Homo sapiens OX=9606 GN=EPB41L1 PE=1 SV=1;tr|A0A1B0GTW6|A0A1B0GTW6_HUMAN Band 4.1-like protein 1 OS=Homo sapiens OX=9606 GN=EPB41L1 PE=1 SV=2;sp|Q9H4G0-4|E41L1_HUMAN Isoform 4 of Band 4.1-like prote	0	16.6514886220296	26.3453795115153	26.0808645884196			2.45637	1.10363		EPB41L1		EPB41L1	EPB41L1	EPB41L1
379	EPB41L2	Band 4.1-like protein 2	E9PK52	tr|E9PK52|E9PK52_HUMAN Band 4.1-like protein 2 OS=Homo sapiens OX=9606 GN=EPB41L2 PE=1 SV=1;tr|E9PHY5|E9PHY5_HUMAN Band 4.1-like protein 2 OS=Homo sapiens OX=9606 GN=EPB41L2 PE=1 SV=1;sp|O43491-4|E41L2_HUMAN Isoform 4 of Band 4.1-like protein 2 OS=Homo sap	0	0	26.2912152608236	26.4612407684326			0						EPB41L2	EPB41L2
380	EPB41L3	Band 4.1-like protein 3;Band 4.1-like protein 3. N-terminally processed	A0A0A0MRA8	tr|A0A0A0MRA8|A0A0A0MRA8_HUMAN Band 4.1-like protein 3 OS=Homo sapiens OX=9606 GN=EPB41L3 PE=1 SV=1;sp|Q9Y2J2-2|E41L3_HUMAN Isoform 2 of Band 4.1-like protein 3 OS=Homo sapiens OX=9606 GN=EPB41L3;sp|Q9Y2J2-4|E41L3_HUMAN Isoform 4 of Band 4.1-like protein 3	25.8613929748535	25.9631506601969	28.1066004435221	27.5069688161214			3.4222	1.54382		EPB41L3	EPB41L3	EPB41L3	EPB41L3	EPB41L3
381	EPB42	Erythrocyte membrane protein band 4.2	P16452	sp|P16452-3|EPB42_HUMAN Isoform 3 of Erythrocyte membrane protein band 4.2 OS=Homo sapiens OX=9606 GN=EPB42;sp|P16452|EPB42_HUMAN Erythrocyte membrane protein band 4.2 OS=Homo sapiens OX=9606 GN=EPB42 PE=1 SV=3;sp|P16452-2|EPB42_HUMAN Isoform Long of Eryth	22.1651617685954	24.8885777791341	27.8312021891276	28.9809118906657			4.5937	4.09233		EPB42
382	EPDR1	Mammalian ependymin-related protein 1	Q9UM22	sp|Q9UM22|EPDR1_HUMAN Mammalian ependymin-related protein 1 OS=Homo sapiens OX=9606 GN=EPDR1 PE=1 SV=2;sp|Q9UM22-2|EPDR1_HUMAN Isoform 2 of Mammalian ependymin-related protein 1 OS=Homo sapiens OX=9606 GN=EPDR1	0	0	24.3170375823975	24.2210019429525		EPDR1	0
383	EPHA4	Receptor protein-tyrosine kinase;Ephrin type-A receptor 4	E9PG71	tr|E9PG71|E9PG71_HUMAN Ephrin type-A receptor 4 OS=Homo sapiens OX=9606 GN=EPHA4 PE=1 SV=1;sp|P54764|EPHA4_HUMAN Ephrin type-A receptor 4 OS=Homo sapiens OX=9606 GN=EPHA4 PE=1 SV=1;sp|P54764-2|EPHA4_HUMAN Isoform 2 of Ephrin type-A receptor 4 OS=Homo sapie	23.7616100311279	7.91714731852213	25.3299700419108	23.3697020212809			0	-0.38174
384	EPHX1	Epoxide hydrolase 1	P07099	sp|P07099|HYEP_HUMAN Epoxide hydrolase 1 OS=Homo sapiens OX=9606 GN=EPHX1 PE=1 SV=1	29.6729793548584	30.2608502705892	28.265993754069	29.1443061828613	P07099		7.05866	-1.11654	EPHX1
385	EPN1	Epsin-1	Q9Y6I3	sp|Q9Y6I3-3|EPN1_HUMAN Isoform 3 of Epsin-1 OS=Homo sapiens OX=9606 GN=EPN1;sp|Q9Y6I3|EPN1_HUMAN Epsin-1 OS=Homo sapiens OX=9606 GN=EPN1 PE=1 SV=2;sp|Q9Y6I3-1|EPN1_HUMAN Isoform 2 of Epsin-1 OS=Homo sapiens OX=9606 GN=EPN1	0	0	7.77900568644207	23.8604723612467			0
386	EPRS	Bifunctional glutamate/proline--tRNA ligase;Glutamate--tRNA ligase;Proline--tRNA ligase	P07814	sp|P07814|SYEP_HUMAN Bifunctional glutamate/proline--tRNA ligase OS=Homo sapiens OX=9606 GN=EPRS1 PE=1 SV=5	0	0	22.632282892863	22.9077078501384			0
387	ERLIN2	Erlin-2	E5RHW4	tr|E5RHW4|E5RHW4_HUMAN Erlin-2 (Fragment) OS=Homo sapiens OX=9606 GN=ERLIN2 PE=1 SV=1;sp|O94905|ERLN2_HUMAN Erlin-2 OS=Homo sapiens OX=9606 GN=ERLIN2 PE=1 SV=1	0	25.6094245910645	25.6993446350098	26.8564287821452			3.91604	1.247		ERLIN2
388	ERP44	Endoplasmic reticulum resident protein 44	Q9BS26	sp|Q9BS26|ERP44_HUMAN Endoplasmic reticulum resident protein 44 OS=Homo sapiens OX=9606 GN=ERP44 PE=1 SV=1	0	0	22.7371966044108	23.1256688435872			0						ERP44	ERP44
389	ESD	S-formylglutathione hydrolase	U3KQT1	tr|U3KQT1|U3KQT1_HUMAN Esterase D/formylglutathione hydrolase. isoform CRA_c OS=Homo sapiens OX=9606 GN=ESD PE=1 SV=2;sp|P10768|ESTD_HUMAN S-formylglutathione hydrolase OS=Homo sapiens OX=9606 GN=ESD PE=1 SV=2;tr|X6RA14|X6RA14_HUMAN S-formylglutathione hyd	0	25.4368502298991	26.6786549886068	27.9691848754883			2.91339	2.53233		ESD
390	EZR	Ezrin	E7EQR4	tr|E7EQR4|E7EQR4_HUMAN Ezrin OS=Homo sapiens OX=9606 GN=EZR PE=1 SV=3;sp|P15311|EZRI_HUMAN Ezrin OS=Homo sapiens OX=9606 GN=EZR PE=1 SV=4	24.6926136016846	26.0738391876221	25.6165091196696	26.684055964152			0.890924	0.610217			EZR	EZR	EZR	EZR
391	F13A1	Coagulation factor XIII A chain	P00488	sp|P00488|F13A_HUMAN Coagulation factor XIII A chain OS=Homo sapiens OX=9606 GN=F13A1 PE=1 SV=4	7.72270266215007	25.4981511433919	25.2109527587891	28.5211868286133			3.5106	3.02304		F13A1
392	F3	Tissue factor	P13726	sp|P13726|TF_HUMAN Tissue factor OS=Homo sapiens OX=9606 GN=F3 PE=1 SV=1;sp|P13726-2|TF_HUMAN Isoform 2 of Tissue factor OS=Homo sapiens OX=9606 GN=F3	25.6518459320068	27.0038897196452	25.2949015299479	25.6200917561849	P13726		3.84709	-1.3838	F3
393	FABP3	Fatty acid-binding protein. heart	S4R371	tr|S4R371|S4R371_HUMAN Fatty acid-binding protein. heart (Fragment) OS=Homo sapiens OX=9606 GN=FABP3 PE=1 SV=1;sp|P05413|FABPH_HUMAN Fatty acid-binding protein. heart OS=Homo sapiens OX=9606 GN=FABP3 PE=1 SV=4;tr|S4R3A2|S4R3A2_HUMAN Fatty acid-binding prot	0	0	24.9032859802246	24.5916906992594			0								FABP3
394	FABP5	Fatty acid-binding protein. epidermal	Q01469	sp|Q01469|FABP5_HUMAN Fatty acid-binding protein 5 OS=Homo sapiens OX=9606 GN=FABP5 PE=1 SV=3;tr|I6L8B7|I6L8B7_HUMAN Fatty acid-binding protein 5 OS=Homo sapiens OX=9606 GN=FABP5 PE=1 SV=1	25.8148078918457	25.8017768859863	24.2574971516927	25.2163626352946			3.13995	-0.585414	FABP5		FABP5	FABP5	FABP5	FABP5
395	FABP7	Fatty acid-binding protein. brain	O15540	sp|O15540|FABP7_HUMAN Fatty acid-binding protein. brain OS=Homo sapiens OX=9606 GN=FABP7 PE=1 SV=3;sp|O15540-2|FABP7_HUMAN Isoform 2 of Fatty acid-binding protein. brain OS=Homo sapiens OX=9606 GN=FABP7	0	0	24.2641315460205	24.9726810455322			0						FABP7	FABP7
396	FAH	Fumarylacetoacetase	P16930	sp|P16930|FAAA_HUMAN Fumarylacetoacetase OS=Homo sapiens OX=9606 GN=FAH PE=1 SV=2;sp|P16930-2|FAAA_HUMAN Isoform 2 of Fumarylacetoacetase OS=Homo sapiens OX=9606 GN=FAH	0	0	0	23.9632536570231			0
397	FAM129A	Protein Niban	Q9BZQ8	sp|Q9BZQ8|NIBA1_HUMAN Protein Niban 1 OS=Homo sapiens OX=9606 GN=NIBAN1 PE=1 SV=1	0	0	22.6566848754883	23.7405446370443			0
398	FAM213A	Redox-regulatory protein FAM213A	Q9BRX8	sp|Q9BRX8-2|PXL2A_HUMAN Isoform 2 of Peroxiredoxin-like 2A OS=Homo sapiens OX=9606 GN=PRXL2A;sp|Q9BRX8|PXL2A_HUMAN Peroxiredoxin-like 2A OS=Homo sapiens OX=9606 GN=PRXL2A PE=1 SV=3	25.4702370961507	25.4812914530436	25.3923066457112	25.5191084543864			0.182948	0.037817			FAM213A	FAM213A	FAM213A	FAM213A
399	FAM49A	Protein FAM49A	Q9H0Q0	sp|Q9H0Q0|CYRIA_HUMAN CYFIP-related Rac1 interactor A OS=Homo sapiens OX=9606 GN=CYRIA PE=2 SV=1	0	0	24.3251781463623	16.2683537801107			0						FAM49A	FAM49A
400	FAM49B	Protein FAM49B	Q9NUQ9	sp|Q9NUQ9|CYRIB_HUMAN CYFIP-related Rac1 interactor B OS=Homo sapiens OX=9606 GN=CYRIB PE=1 SV=1;tr|A0A1W2PRQ0|A0A1W2PRQ0_HUMAN CYFIP-related Rac1 interactor B OS=Homo sapiens OX=9606 GN=CYRIB PE=1 SV=1;sp|Q9NUQ9-2|CYRIB_HUMAN Isoform 2 of CYFIP-related Ra	0	0	27.2340501149496	27.3681488037109			0						FAM49B	FAM49B
401	FARSA	Phenylalanine--tRNA ligase alpha subunit	Q9Y285	sp|Q9Y285-2|SYFA_HUMAN Isoform 2 of Phenylalanine--tRNA ligase alpha subunit OS=Homo sapiens OX=9606 GN=FARSA;sp|Q9Y285|SYFA_HUMAN Phenylalanine--tRNA ligase alpha subunit OS=Homo sapiens OX=9606 GN=FARSA PE=1 SV=3;tr|K7ER00|K7ER00_HUMAN Phenylalanine--tRN	7.6644484202067	0	15.55779393514	15.0799986521403			0				FARSA		FARSA	FARSA
402	FASN	Fatty acid synthase;[Acyl-carrier-protein] S-acetyltransferase;[Acyl-carrier-protein] S-malonyltransferase;3-oxoacyl-[acyl-carrier-protein] synthase;3-oxoacyl-[acyl-carrier-protein] reductase;3-hydroxyacyl-[acyl-carrier-protein] dehydratase;Enoyl-[acyl-carrier-protein] reductase;Oleoyl-[acyl-carrier-protein] hydrolase	P49327	sp|P49327|FAS_HUMAN Fatty acid synthase OS=Homo sapiens OX=9606 GN=FASN PE=1 SV=3;tr|A0A0U1RQF0|A0A0U1RQF0_HUMAN Fatty acid synthase OS=Homo sapiens OX=9606 GN=FASN PE=1 SV=1	0	0	27.3549709320069	26.72607421875			0						FASN	FASN
403	FBN1	Fibrillin-1	P35555	sp|P35555|FBN1_HUMAN Fibrillin-1 OS=Homo sapiens OX=9606 GN=FBN1 PE=1 SV=4	24.9168828328451	29.6406752268473	0	21.3947944641113			6.13119	-8.24588	FBN1
404	FBXO2	F-box only protein 2	A0A286YF37	tr|A0A286YF37|A0A286YF37_HUMAN F-box only protein 2 (Fragment) OS=Homo sapiens OX=9606 GN=FBXO2 PE=1 SV=1;sp|Q9UK22|FBX2_HUMAN F-box only protein 2 OS=Homo sapiens OX=9606 GN=FBXO2 PE=1 SV=2	25.6303221384685	26.6016565958659	28.4539438883464	28.2322889963786			4.74447	1.63063		FBXO2	FBXO2	FBXO2	FBXO2	FBXO2
405	FCER1G	High affinity immunoglobulin epsilon receptor subunit gamma	P30273	sp|P30273|FCERG_HUMAN High affinity immunoglobulin epsilon receptor subunit gamma OS=Homo sapiens OX=9606 GN=FCER1G PE=1 SV=1;tr|A6NCQ8|A6NCQ8_HUMAN High affinity immunoglobulin epsilon receptor subunit gamma OS=Homo sapiens OX=9606 GN=FCER1G PE=1 SV=1	0	0	0	26.1337858835856	P30273		0							FCER1G
406	FCGBP	IgGFc-binding protein	A0A087WXI2	tr|A0A087WXI2|A0A087WXI2_HUMAN IgGFc-binding protein OS=Homo sapiens OX=9606 GN=FCGBP PE=1 SV=3;sp|Q9Y6R7|FCGBP_HUMAN IgGFc-binding protein OS=Homo sapiens OX=9606 GN=FCGBP PE=1 SV=3;tr|A0A087WUZ2|A0A087WUZ2_HUMAN IgGFc-binding protein OS=Homo sapiens OX=9	8.0947519938151	27.4090830485026	0	0			0
407	FCGR1A	High affinity immunoglobulin gamma Fc receptor I;High affinity immunoglobulin gamma Fc receptor IB	P12314	sp|P12314|FCGR1_HUMAN High affinity immunoglobulin gamma Fc receptor I OS=Homo sapiens OX=9606 GN=FCGR1A PE=1 SV=2;tr|A0A0A0MRM3|A0A0A0MRM3_HUMAN High affinity immunoglobulin gamma Fc receptor IB OS=Homo sapiens OX=9606 GN=FCGR1B PE=1 SV=1;sp|Q92637|FCGRB_	0	24.3860270182292	23.4932339986165	26.5938186645508	P12314		5.86887	2.20779		FCGR1A
408	FCGR2C	Low affinity immunoglobulin gamma Fc region receptor II-c	P31995	sp|P31995|FCG2C_HUMAN Low affinity immunoglobulin gamma Fc region receptor II-c OS=Homo sapiens OX=9606 GN=FCGR2C PE=1 SV=1	0	0	0	24.5881716410319	P31995		0
409	FDPS	Farnesyl pyrophosphate synthase	P14324	sp|P14324-2|FPPS_HUMAN Isoform 2 of Farnesyl pyrophosphate synthase OS=Homo sapiens OX=9606 GN=FDPS;sp|P14324|FPPS_HUMAN Farnesyl pyrophosphate synthase OS=Homo sapiens OX=9606 GN=FDPS PE=1 SV=4;tr|A0A087WTP2|A0A087WTP2_HUMAN Farnesyl pyrophosphate synthas	7.785093943278	15.9798622131348	16.3746859232585	25.3794600168864			1.03235	1.40967			FDPS	FDPS	FDPS	FDPS
410	FERMT2	Fermitin family homolog 2	H0YJ34	tr|H0YJ34|H0YJ34_HUMAN Fermitin family homolog 2 (Fragment) OS=Homo sapiens OX=9606 GN=FERMT2 PE=1 SV=1;sp|Q96AC1|FERM2_HUMAN Fermitin family homolog 2 OS=Homo sapiens OX=9606 GN=FERMT2 PE=1 SV=1;sp|Q96AC1-3|FERM2_HUMAN Isoform 3 of Fermitin family homolog	0	0	23.9989147186279	24.6242847442627		FERMT2	0
411	FERMT3	Fermitin family homolog 3	F5H1C6	tr|F5H1C6|F5H1C6_HUMAN Fermitin family homolog 3 (Fragment) OS=Homo sapiens OX=9606 GN=FERMT3 PE=1 SV=1;sp|Q86UX7-2|URP2_HUMAN Isoform 2 of Fermitin family homolog 3 OS=Homo sapiens OX=9606 GN=FERMT3;sp|Q86UX7|URP2_HUMAN Fermitin family homolog 3 OS=Homo s	0	0	0	15.1524976094564			0
412	FGB	Fibrinogen beta chain;Fibrinopeptide B;Fibrinogen beta chain	P02675	sp|P02675|FIBB_HUMAN Fibrinogen beta chain OS=Homo sapiens OX=9606 GN=FGB PE=1 SV=2;tr|D6REL8|D6REL8_HUMAN Fibrinogen beta chain OS=Homo sapiens OX=9606 GN=FGB PE=1 SV=1	24.9880714416504	26.0155690511068	24.3289229075114	24.0880622863769			4.25578	-1.92751	FGB
413	FGG	Fibrinogen gamma chain	C9JEU5	tr|C9JEU5|C9JEU5_HUMAN Fibrinogen gamma chain OS=Homo sapiens OX=9606 GN=FGG PE=1 SV=1;tr|C9JC84|C9JC84_HUMAN Fibrinogen gamma chain OS=Homo sapiens OX=9606 GN=FGG PE=1 SV=1;sp|P02679-2|FIBG_HUMAN Isoform Gamma-A of Fibrinogen gamma chain OS=Homo sapiens O	17.073294321696	26.2835426330566	24.6523723602295	24.5513375600179			2.04839	-1.73221	FGG
414	FH	Fumarate hydratase. mitochondrial	P07954	sp|P07954-2|FUMH_HUMAN Isoform Cytoplasmic of Fumarate hydratase. mitochondrial OS=Homo sapiens OX=9606 GN=FH;sp|P07954|FUMH_HUMAN Fumarate hydratase. mitochondrial OS=Homo sapiens OX=9606 GN=FH PE=1 SV=3	0	0	25.4107964833577	25.1154689788818			0						FH	FH
415	FHL1	Four and a half LIM domains protein 1	Q5JXI8	tr|Q5JXI8|Q5JXI8_HUMAN Four and a half LIM domains protein 1 (Fragment) OS=Homo sapiens OX=9606 GN=FHL1 PE=1 SV=1;tr|A0A494C0D6|A0A494C0D6_HUMAN Four and a half LIM domains protein 1 OS=Homo sapiens OX=9606 GN=FHL1 PE=1 SV=1;sp|Q13642-1|FHL1_HUMAN Isoform	0	16.0960763295492	23.3326861063639	24.2457847595215			0.28997	0.10167				FHL1	FHL1	FHL1
416	FKBP4	Peptidyl-prolyl cis-trans isomerase FKBP4;Peptidyl-prolyl cis-trans isomerase FKBP4. N-terminally processed	Q02790	sp|Q02790|FKBP4_HUMAN Peptidyl-prolyl cis-trans isomerase FKBP4 OS=Homo sapiens OX=9606 GN=FKBP4 PE=1 SV=3	0	0	23.7786286671956	24.1126651763916			0						FKBP4	FKBP4
417	FLNA	Filamin-A	A0A087WWY3	tr|A0A087WWY3|A0A087WWY3_HUMAN Filamin-A OS=Homo sapiens OX=9606 GN=FLNA PE=1 SV=1;tr|Q60FE5|Q60FE5_HUMAN Filamin-A OS=Homo sapiens OX=9606 GN=FLNA PE=1 SV=1;sp|P21333-2|FLNA_HUMAN Isoform 2 of Filamin-A OS=Homo sapiens OX=9606 GN=FLNA;sp|P21333|FLNA_HUMAN	25.5901775360107	27.109961827596	25.9721247355143	27.3051586151123			1.09557	0.195197			FLNA	FLNA	FLNA	FLNA
418	FLOT1	Flotillin-1	O75955	sp|O75955-2|FLOT1_HUMAN Isoform 2 of Flotillin-1 OS=Homo sapiens OX=9606 GN=FLOT1;sp|O75955|FLOT1_HUMAN Flotillin-1 OS=Homo sapiens OX=9606 GN=FLOT1 PE=1 SV=3;tr|A0A140T9R1|A0A140T9R1_HUMAN Flotillin (Fragment) OS=Homo sapiens OX=9606 GN=FLOT1 PE=1 SV=1;tr	24.1786651611328	24.9281565348307	27.4809284210205	26.6807804107666			3.99314	1.75262		FLOT1	FLOT1	FLOT1	FLOT1	FLOT1
419	FLOT2	Flotillin-2	Q14254	sp|Q14254|FLOT2_HUMAN Flotillin-2 OS=Homo sapiens OX=9606 GN=FLOT2 PE=1 SV=2;tr|J3QLD9|J3QLD9_HUMAN Flotillin OS=Homo sapiens OX=9606 GN=FLOT2 PE=1 SV=1;tr|E7EMK3|E7EMK3_HUMAN Flotillin OS=Homo sapiens OX=9606 GN=FLOT2 PE=1 SV=1	25.3938554128011	24.8786042531331	28.2059777577718	27.4544982910156			1.75173	2.57589
420	FMNL2	Formin-like protein 2	Q96PY5	sp|Q96PY5|FMNL2_HUMAN Formin-like protein 2 OS=Homo sapiens OX=9606 GN=FMNL2 PE=1 SV=3;sp|Q96PY5-3|FMNL2_HUMAN Isoform 2 of Formin-like protein 2 OS=Homo sapiens OX=9606 GN=FMNL2	0	0	0	14.3728682200114			0
421	FN3K	Fructosamine-3-kinase	Q9H479	sp|Q9H479|FN3K_HUMAN Fructosamine-3-kinase OS=Homo sapiens OX=9606 GN=FN3K PE=1 SV=1	0	0	15.5415121714274	23.324281056722			0						FN3K	FN3K
422	FOLR2	Folate receptor beta	P14207	sp|P14207|FOLR2_HUMAN Folate receptor beta OS=Homo sapiens OX=9606 GN=FOLR2 PE=1 SV=4;tr|F5H4Z6|F5H4Z6_HUMAN Folate receptor beta (Fragment) OS=Homo sapiens OX=9606 GN=FOLR2 PE=1 SV=1;tr|F5H3Z4|F5H3Z4_HUMAN Folate receptor beta (Fragment) OS=Homo sapiens O	25.8166319529216	26.9140478769938	27.43079884847	29.0692253112793			5.13054	2.15518		FOLR2
423	FRRS1L	DOMON domain-containing protein FRRS1L	Q9P0K9	sp|Q9P0K9|FRS1L_HUMAN DOMON domain-containing protein FRRS1L OS=Homo sapiens OX=9606 GN=FRRS1L PE=1 SV=2	0	0	22.8465023040772	21.6232153574626	Q9P0K9		0
424	FSCN1	Fascin	Q16658	sp|Q16658|FSCN1_HUMAN Fascin OS=Homo sapiens OX=9606 GN=FSCN1 PE=1 SV=3	25.9321409861247	25.3891162872315	28.4568881988526	28.5928904215495			2.41549	3.20377		FSCN1	FSCN1	FSCN1	FSCN1	FSCN1
425	FTH1	Ferritin heavy chain;Ferritin heavy chain. N-terminally processed;Ferritin	P02794	sp|P02794|FRIH_HUMAN Ferritin heavy chain OS=Homo sapiens OX=9606 GN=FTH1 PE=1 SV=2;tr|G3V192|G3V192_HUMAN Ferritin OS=Homo sapiens OX=9606 GN=FTH1 PE=1 SV=1;tr|G3V1D1|G3V1D1_HUMAN Ferritin OS=Homo sapiens OX=9606 GN=FTH1 PE=1 SV=1	28.0561300913493	29.2147521972656	28.6248060862224	28.909880956014			2.4108	-0.304871	FTH1
426	FTL	Ferritin light chain	P02792	sp|P02792|FRIL_HUMAN Ferritin light chain OS=Homo sapiens OX=9606 GN=FTL PE=1 SV=2	26.3480421702067	27.411319732666	26.7375106811524	27.2406558990478			1.83497	-0.170664
427	FXYD6	FXYD domain-containing ion transport regulator 6	Q9H0Q3	sp|Q9H0Q3|FXYD6_HUMAN FXYD domain-containing ion transport regulator 6 OS=Homo sapiens OX=9606 GN=FXYD6 PE=1 SV=1;tr|J3QKN1|J3QKN1_HUMAN FXYD domain-containing ion transport regulator OS=Homo sapiens OX=9606 GN=FXYD6 PE=1 SV=1;tr|E9PJ02|E9PJ02_HUMAN FXYD d	0	17.0566266377767	26.275915145874	25.1617120107015	Q9H0Q3		1.47869	-0.423228				FXYD6	FXYD6	FXYD6
428	G6PD	Glucose-6-phosphate 1-dehydrogenase	P11413	sp|P11413|G6PD_HUMAN Glucose-6-phosphate 1-dehydrogenase OS=Homo sapiens OX=9606 GN=G6PD PE=1 SV=4;sp|P11413-3|G6PD_HUMAN Isoform 3 of Glucose-6-phosphate 1-dehydrogenase OS=Homo sapiens OX=9606 GN=G6PD;sp|P11413-2|G6PD_HUMAN Isoform Long of Glucose-6-phos	0	15.5684795379639	25.1415710449219	26.9047584533691			3.74228	3.55204		G6PD		G6PD	G6PD	G6PD
429	GABBR1	Gamma-aminobutyric acid type B receptor subunit 1	A0A0G2JKF9	tr|A0A0G2JKF9|A0A0G2JKF9_HUMAN GABBR1 OS=Homo sapiens OX=9606 GN=GABBR1 PE=1 SV=1;sp|Q9UBS5-4|GABR1_HUMAN Isoform 1D of Gamma-aminobutyric acid type B receptor subunit 1 OS=Homo sapiens OX=9606 GN=GABBR1;sp|Q9UBS5|GABR1_HUMAN Gamma-aminobutyric acid type B	0	0	16.3666947682699	7.8508358001709			0
430	GABBR2	Gamma-aminobutyric acid type B receptor subunit 2	O75899	sp|O75899|GABR2_HUMAN Gamma-aminobutyric acid type B receptor subunit 2 OS=Homo sapiens OX=9606 GN=GABBR2 PE=1 SV=1	0	0	26.0941371917725	23.8623949686686	O75899		0
431	GAD2	Glutamate decarboxylase 2	A0A3B3IU09	tr|A0A3B3IU09|A0A3B3IU09_HUMAN Glutamate decarboxylase 2 OS=Homo sapiens OX=9606 GN=GAD2 PE=1 SV=1;sp|Q05329|DCE2_HUMAN Glutamate decarboxylase 2 OS=Homo sapiens OX=9606 GN=GAD2 PE=1 SV=1	0	0	15.5065924326579	0				0					GAD2
432	GANAB	Neutral alpha-glucosidase AB	Q14697	sp|Q14697|GANAB_HUMAN Neutral alpha-glucosidase AB OS=Homo sapiens OX=9606 GN=GANAB PE=1 SV=3;tr|F5H6X6|F5H6X6_HUMAN Neutral alpha-glucosidase AB OS=Homo sapiens OX=9606 GN=GANAB PE=1 SV=1;sp|Q14697-2|GANAB_HUMAN Isoform 2 of Neutral alpha-glucosidase AB O	7.76701164245607	24.7877521514893	27.0193894704183	28.1251169840495			2.09713	3.33736		GANAB	GANAB	GANAB	GANAB	GANAB
433	GAP43	Neuromodulin	P17677	sp|P17677|NEUM_HUMAN Neuromodulin OS=Homo sapiens OX=9606 GN=GAP43 PE=1 SV=1;sp|P17677-2|NEUM_HUMAN Isoform 2 of Neuromodulin OS=Homo sapiens OX=9606 GN=GAP43	27.2925504048666	27.4900830586751	28.0696169535319	27.8250643412272			1.22946	0.334981			GAP43	GAP43	GAP43	GAP43
434	GAPDH	Glyceraldehyde-3-phosphate dehydrogenase	P04406	sp|P04406|G3P_HUMAN Glyceraldehyde-3-phosphate dehydrogenase OS=Homo sapiens OX=9606 GN=GAPDH PE=1 SV=3;sp|P04406-2|G3P_HUMAN Isoform 2 of Glyceraldehyde-3-phosphate dehydrogenase OS=Homo sapiens OX=9606 GN=GAPDH;tr|E7EUT5|E7EUT5_HUMAN Glyceraldehyde-3-pho	30.5343914031982	31.5050430297851	32.6334075927734	33.1942329406738			5.52575	1.68919		GAPDH	GAPDH	GAPDH	GAPDH	GAPDH
435	GARS	Glycine--tRNA ligase	P41250	sp|P41250|GARS_HUMAN Glycine--tRNA ligase OS=Homo sapiens OX=9606 GN=GARS1 PE=1 SV=3	0	0	23.5798873901367	0				0					GARS
436	GCLC	Glutamate--cysteine ligase catalytic subunit	B4E2I4	tr|B4E2I4|B4E2I4_HUMAN Glutamate--cysteine ligase catalytic subunit OS=Homo sapiens OX=9606 GN=GCLC PE=1 SV=1;tr|A0A2R8YEL6|A0A2R8YEL6_HUMAN Glutamate--cysteine ligase catalytic subunit (Fragment) OS=Homo sapiens OX=9606 GN=GCLC PE=1 SV=1;sp|P48506|GSH1_HU	0	0	23.8658180236816	23.6032530466715			0
437	GDA	Guanine deaminase	Q9Y2T3	sp|Q9Y2T3|GUAD_HUMAN Guanine deaminase OS=Homo sapiens OX=9606 GN=GDA PE=1 SV=1;sp|Q9Y2T3-3|GUAD_HUMAN Isoform 3 of Guanine deaminase OS=Homo sapiens OX=9606 GN=GDA;sp|Q9Y2T3-2|GUAD_HUMAN Isoform 2 of Guanine deaminase OS=Homo sapiens OX=9606 GN=GDA;tr|Q5S	26.227455774943	26.9140135447184	28.8674360911052	28.8503087361653			6.20793	1.9363		GDA	GDA	GDA	GDA	GDA
438	GDAP1	Ganglioside-induced differentiation-associated protein 1	Q8TB36	sp|Q8TB36-2|GDAP1_HUMAN Isoform 2 of Ganglioside-induced differentiation-associated protein 1 OS=Homo sapiens OX=9606 GN=GDAP1;sp|Q8TB36|GDAP1_HUMAN Ganglioside-induced differentiation-associated protein 1 OS=Homo sapiens OX=9606 GN=GDAP1 PE=1 SV=3	0	0	24.3243961334229	23.6103426615397	Q8TB36		0						GDAP1	GDAP1
439	GDI1	Rab GDP dissociation inhibitor alpha	P31150	sp|P31150|GDIA_HUMAN Rab GDP dissociation inhibitor alpha OS=Homo sapiens OX=9606 GN=GDI1 PE=1 SV=2	28.7101230621338	29.1788272857666	31.176788965861	31.4061749776204			5.68974	2.22735		GDI1	GDI1	GDI1	GDI1	GDI1
440	GDI2	Rab GDP dissociation inhibitor beta	P50395	sp|P50395|GDIB_HUMAN Rab GDP dissociation inhibitor beta OS=Homo sapiens OX=9606 GN=GDI2 PE=1 SV=2;sp|P50395-2|GDIB_HUMAN Isoform 2 of Rab GDP dissociation inhibitor beta OS=Homo sapiens OX=9606 GN=GDI2	25.2396971384684	26.6395219167074	28.3314654032389	28.5605710347494			4.00281	1.92105		GDI2	GDI2	GDI2	GDI2	GDI2
441	GFAP	Glial fibrillary acidic protein	A0A1X7SBR3	tr|A0A1X7SBR3|A0A1X7SBR3_HUMAN Glial fibrillary acidic protein OS=Homo sapiens OX=9606 GN=GFAP PE=1 SV=1;tr|A0A1W2PR46|A0A1W2PR46_HUMAN Glial fibrillary acidic protein OS=Homo sapiens OX=9606 GN=GFAP PE=1 SV=1;sp|P14136-3|GFAP_HUMAN Isoform 3 of Glial fibr	28.5640258789062	29.7965284983317	29.0976994832357	29.2382901509603			4.50459	-0.558238	GFAP		GFAP	GFAP	GFAP	GFAP
442	GGCT	Gamma-glutamylcyclotransferase	O75223	sp|O75223|GGCT_HUMAN Gamma-glutamylcyclotransferase OS=Homo sapiens OX=9606 GN=GGCT PE=1 SV=1;tr|M0QZK8|M0QZK8_HUMAN Uncharacterized protein OS=Homo sapiens OX=9606 PE=4 SV=1;tr|B8ZZK2|B8ZZK2_HUMAN Gamma-glutamylcyclotransferase OS=Homo sapiens OX=9606 GN=	24.7319806416829	25.1420745849609	24.8658968607585	24.9148082733154			0.820714	-0.227266
443	GGT1	Gamma-glutamyltranspeptidase 1;Gamma-glutamyltranspeptidase 1 heavy chain;Gamma-glutamyltranspeptidase 1 light chain;Inactive gamma-glutamyltranspeptidase 2;Putative gamma-glutamyltranspeptidase 3;Putative gamma-glutamyltranspeptidase 3 heavy chain;Putative gamma-glutamyltranspeptidase 3 light chain	P19440	sp|P19440|GGT1_HUMAN Glutathione hydrolase 1 proenzyme OS=Homo sapiens OX=9606 GN=GGT1 PE=1 SV=2;tr|E7ET76|E7ET76_HUMAN Glutathione hydrolase 1 proenzyme (Fragment) OS=Homo sapiens OX=9606 GN=GGT1 PE=1 SV=1;tr|B5MCK8|B5MCK8_HUMAN Inactive glutathione hydro	0	0	15.9159889221192	24.1370588938395	P19440		0
444	GGT5	Gamma-glutamyltransferase 5;Gamma-glutamyltransferase 5 heavy chain;Gamma-glutamyltransferase 5 light chain	P36269	sp|P36269|GGT5_HUMAN Glutathione hydrolase 5 proenzyme OS=Homo sapiens OX=9606 GN=GGT5 PE=1 SV=2;sp|P36269-3|GGT5_HUMAN Isoform 3 of Glutathione hydrolase 5 proenzyme OS=Homo sapiens OX=9606 GN=GGT5;sp|P36269-2|GGT5_HUMAN Isoform 2 of Glutathione hydrolase	24.552781422933	26.2536093393962	25.5019340515137	26.8750012715658	P36269		1.90568	0.621392
445	GGT7	Gamma-glutamyltransferase 7;Gamma-glutamyltransferase 7 heavy chain;Gamma-glutamyltransferase 7 light chain	Q9UJ14	sp|Q9UJ14|GGT7_HUMAN Glutathione hydrolase 7 OS=Homo sapiens OX=9606 GN=GGT7 PE=1 SV=2	0	0	23.3330802917481	22.2446626027425	Q9UJ14		0
446	GJA1	Gap junction alpha-1 protein	P17302	sp|P17302|CXA1_HUMAN Gap junction alpha-1 protein OS=Homo sapiens OX=9606 GN=GJA1 PE=1 SV=2	25.4030469258626	26.9790941874186	27.3778978983561	28.2562910715739	P17302		4.34296	1.2772		GJA1	GJA1	GJA1	GJA1	GJA1
447	GLG1	Golgi apparatus protein 1	Q92896	sp|Q92896|GSLG1_HUMAN Golgi apparatus protein 1 OS=Homo sapiens OX=9606 GN=GLG1 PE=1 SV=2;sp|Q92896-3|GSLG1_HUMAN Isoform 3 of Golgi apparatus protein 1 OS=Homo sapiens OX=9606 GN=GLG1;sp|Q92896-2|GSLG1_HUMAN Isoform 2 of Golgi apparatus protein 1 OS=Homo	16.2239494323731	16.3633181254069	24.7082176208496	25.2406101226807	Q92896		3.38433	0.695633		GLG1	GLG1	GLG1	GLG1	GLG1
448	GLIPR2	Golgi-associated plant pathogenesis-related protein 1	Q9H4G4	sp|Q9H4G4|GAPR1_HUMAN Golgi-associated plant pathogenesis-related protein 1 OS=Homo sapiens OX=9606 GN=GLIPR2 PE=1 SV=3;tr|Q5VZR0|Q5VZR0_HUMAN Golgi-associated plant pathogenesis-related protein 1 OS=Homo sapiens OX=9606 GN=GLIPR2 PE=1 SV=1	16.5730152130127	25.3267351786295	24.8768151601156	25.6723149617513			1.01941	0.34558			GLIPR2	GLIPR2	GLIPR2	GLIPR2
449	GLO1	Lactoylglutathione lyase	Q04760	sp|Q04760-2|LGUL_HUMAN Isoform 2 of Lactoylglutathione lyase OS=Homo sapiens OX=9606 GN=GLO1;sp|Q04760|LGUL_HUMAN Lactoylglutathione lyase OS=Homo sapiens OX=9606 GN=GLO1 PE=1 SV=4	0	0	26.1223894755046	26.370610555013			0						GLO1	GLO1
450	GLOD4	Glyoxalase domain-containing protein 4	I3L3Q4	tr|I3L3Q4|I3L3Q4_HUMAN Glyoxalase domain-containing protein 4 (Fragment) OS=Homo sapiens OX=9606 GN=GLOD4 PE=1 SV=1;tr|F6TLX2|F6TLX2_HUMAN Glyoxalase domain-containing protein 4 OS=Homo sapiens OX=9606 GN=GLOD4 PE=1 SV=1;sp|Q9HC38-2|GLOD4_HUMAN Isoform 2 o	0	0	24.5765190124512	25.6078440348307			0
451	GLS	Glutaminase kidney isoform. mitochondrial	O94925	sp|O94925|GLSK_HUMAN Glutaminase kidney isoform. mitochondrial OS=Homo sapiens OX=9606 GN=GLS PE=1 SV=1;sp|O94925-3|GLSK_HUMAN Isoform 3 of Glutaminase kidney isoform. mitochondrial OS=Homo sapiens OX=9606 GN=GLS	0	0	25.3658955891927	0				0					GLS
452	GLTP	Glycolipid transfer protein	F5H0U5	tr|F5H0U5|F5H0U5_HUMAN Glycolipid transfer protein OS=Homo sapiens OX=9606 GN=GLTP PE=1 SV=1;sp|Q9NZD2|GLTP_HUMAN Glycolipid transfer protein OS=Homo sapiens OX=9606 GN=GLTP PE=1 SV=3;tr|H0YFS9|H0YFS9_HUMAN Glycolipid transfer protein (Fragment) OS=Homo sa	0	0	0	16.0948588053385			0
453	GLUD1	Glutamate dehydrogenase 1. mitochondrial;Glutamate dehydrogenase 2. mitochondrial	P00367	sp|P00367|DHE3_HUMAN Glutamate dehydrogenase 1. mitochondrial OS=Homo sapiens OX=9606 GN=GLUD1 PE=1 SV=2;sp|P00367-3|DHE3_HUMAN Isoform 3 of Glutamate dehydrogenase 1. mitochondrial OS=Homo sapiens OX=9606 GN=GLUD1;sp|P00367-2|DHE3_HUMAN Isoform 2 of Gluta	27.830587387085	28.2085075378418	30.1021188100179	29.853843053182			5.52663	1.64534		GLUD1	GLUD1	GLUD1	GLUD1	GLUD1
454	GLUL	Glutamine synthetase	P15104	sp|P15104|GLNA_HUMAN Glutamine synthetase OS=Homo sapiens OX=9606 GN=GLUL PE=1 SV=4;tr|A0A2R8YDT1|A0A2R8YDT1_HUMAN Glutamine synthetase OS=Homo sapiens OX=9606 GN=GLUL PE=1 SV=1	27.6572767893473	27.8345228830973	29.4798984527588	29.3945808410645			4.73505	1.56006		GLUL	GLUL	GLUL	GLUL	GLUL
455	GMPPB	Mannose-1-phosphate guanyltransferase beta	Q9Y5P6	sp|Q9Y5P6|GMPPB_HUMAN Mannose-1-phosphate guanyltransferase beta OS=Homo sapiens OX=9606 GN=GMPPB PE=1 SV=2;sp|Q9Y5P6-2|GMPPB_HUMAN Isoform 2 of Mannose-1-phosphate guanyltransferase beta OS=Homo sapiens OX=9606 GN=GMPPB	0	0	14.817221959432	22.9802074432373			0
456	GNA11	Guanine nucleotide-binding protein subunit alpha-11	P29992	sp|P29992|GNA11_HUMAN Guanine nucleotide-binding protein subunit alpha-11 OS=Homo sapiens OX=9606 GN=GNA11 PE=1 SV=2;tr|K7EL62|K7EL62_HUMAN Guanine nucleotide-binding protein subunit alpha-11 (Fragment) OS=Homo sapiens OX=9606 GN=GNA11 PE=1 SV=1	0	16.3831233978272	24.6649398803711	25.2758801778157			2.56493	0.701195		GNA11		GNA11	GNA11	GNA11
457	GNA13	Guanine nucleotide-binding protein subunit alpha-13	Q14344	sp|Q14344|GNA13_HUMAN Guanine nucleotide-binding protein subunit alpha-13 OS=Homo sapiens OX=9606 GN=GNA13 PE=1 SV=2;sp|Q14344-2|GNA13_HUMAN Isoform 2 of Guanine nucleotide-binding protein subunit alpha-13 OS=Homo sapiens OX=9606 GN=GNA13	8.0775235493978	26.3764826456706	26.4698365529379	27.4919071197509			4.39349	1.11542		GNA13	GNA13	GNA13	GNA13	GNA13
458	GNAI1	Guanine nucleotide-binding protein G(i) subunit alpha-1	P63096	sp|P63096|GNAI1_HUMAN Guanine nucleotide-binding protein G(i) subunit alpha-1 OS=Homo sapiens OX=9606 GN=GNAI1 PE=1 SV=2;sp|P63096-2|GNAI1_HUMAN Isoform 2 of Guanine nucleotide-binding protein G(i) subunit alpha-1 OS=Homo sapiens OX=9606 GN=GNAI1;tr|A0A3B3	27.0487041473389	26.67466990153	28.6985677083333	27.7211011250814			4.55875	1.04643		GNAI1	GNAI1	GNAI1	GNAI1	GNAI1
459	GNAI2	Guanine nucleotide-binding protein G(i) subunit alpha-2	P04899	sp|P04899|GNAI2_HUMAN Guanine nucleotide-binding protein G(i) subunit alpha-2 OS=Homo sapiens OX=9606 GN=GNAI2 PE=1 SV=3;sp|P04899-4|GNAI2_HUMAN Isoform sGi2 of Guanine nucleotide-binding protein G(i) subunit alpha-2 OS=Homo sapiens OX=9606 GN=GNAI2;sp|P04	28.8449516296387	29.8553619384766	30.3463808695475	30.6687927246094			4.49353	0.813431		GNAI2	GNAI2	GNAI2	GNAI2	GNAI2
460	GNAI3	Guanine nucleotide-binding protein G(k) subunit alpha	P08754	sp|P08754|GNAI3_HUMAN Guanine nucleotide-binding protein G(i) subunit alpha OS=Homo sapiens OX=9606 GN=GNAI3 PE=1 SV=3	25.3513743082682	25.9257284800211	26.170467376709	26.7331364949544			3.82212	0.807408		GNAI3	GNAI3	GNAI3	GNAI3	GNAI3
461	GNAO1	Guanine nucleotide-binding protein G(o) subunit alpha	P09471	sp|P09471|GNAO_HUMAN Guanine nucleotide-binding protein G(o) subunit alpha OS=Homo sapiens OX=9606 GN=GNAO1 PE=1 SV=4;tr|H3BTM2|H3BTM2_HUMAN Guanine nucleotide-binding protein G(o) subunit alpha (Fragment) OS=Homo sapiens OX=9606 GN=GNAO1 PE=1 SV=2	32.2996991475423	32.3038647969564	33.4769757588704	33.1542510986328			0				GNAO1	GNAO1	GNAO1	GNAO1
462	GNAO1	Guanine nucleotide-binding protein G(o) subunit alpha	P09471	sp|P09471-2|GNAO_HUMAN Isoform Alpha-2 of Guanine nucleotide-binding protein G(o) subunit alpha OS=Homo sapiens OX=9606 GN=GNAO1	0	0	18.5340270996094	27.7091960906982			4.15081	0.850386		GNAO1			GNAO1	GNAO1
463	GNAQ	Guanine nucleotide-binding protein G(q) subunit alpha	P50148	sp|P50148|GNAQ_HUMAN Guanine nucleotide-binding protein G(q) subunit alpha OS=Homo sapiens OX=9606 GN=GNAQ PE=1 SV=4	27.0257428487142	27.7271569569906	28.6276569366455	28.7477162679037			3.8823	1.02056		GNAQ	GNAQ	GNAQ	GNAQ	GNAQ
464	GNAS	Guanine nucleotide-binding protein G(s) subunit alpha isoforms short;Guanine nucleotide-binding protein G(s) subunit alpha isoforms XLas	P63092	sp|P63092|GNAS2_HUMAN Guanine nucleotide-binding protein G(s) subunit alpha isoforms short OS=Homo sapiens OX=9606 GN=GNAS PE=1 SV=1;sp|P63092-4|GNAS2_HUMAN Isoform 4 of Guanine nucleotide-binding protein G(s) subunit alpha isoforms short OS=Homo sapiens O	27.6238460540772	28.4130744934082	28.8549957275391	29.1990540822347			4.13756	0.78598		GNAS	GNAS	GNAS	GNAS	GNAS
[truncated: 765 more rows]

## Sheet: Supplementary Table 4
Table S4. List of proteins from MISEV2023 guidelines.
[truncated: 22 more rows]

[truncated: 5 more sheets: Supplementary Table 5, Supplementary Table 6, Supplementary Table 7, Supplementary Table 8, Supplementary Table 9]
